# Supplementary material for: The Dynamic Genome and Transcriptome of the Human Fungal Pathogen Blastomyces and Close Relative Emmonsia
Source: PLoS Genet. 2015 Oct 6;11(10):e1005493. doi: 10.1371/journal.pgen.1005493 (PMC4595289; doi:10.1371/journal.pgen.1005493)
Supplement: S3 Table — (XLSX) [file pgen.1005493.s015.xlsx]

## Sheet: TableS3_GC-poor tracts
Table S3. Long GC-poor tracts in B. dermatitidis ER-3 and B. gilchristii SLH14081
Strain	Supercontig	AT	AT_begin	AT_end	AT_GC %	Length_kb
BD_ER-3	1	1	1	126084	29.68	126.083
BD_ER-3	1	2	136825	311758	29.8739	174.933
BD_ER-3	1	3	502683	746586	31.0188	243.903
BD_ER-3	1	4	773615	882768	29.7151	109.153
BD_ER-3	1	5	1464235	2311817	30.13	847.582
BD_ER-3	1	6	2402392	2410806	37.28	8.414
BD_ER-3	1	7	2482114	2628499	29.4131	146.385
BD_ER-3	1	8	2644489	2680616	32.35	36.127
BD_ER-3	1	9	2739142	2832107	29.37	92.965
BD_ER-3	1	10	2848636	2884042	29.91	35.406
BD_ER-3	1	11	2903046	3387095	30.2374	484.049
BD_ER-3	1	12	3525924	3557139	28.62	31.215
BD_ER-3	1	13	3611076	4112210	30.1091	501.134
BD_ER-3	1	14	4296316	4539277	30.23	242.961
BD_ER-3	1	15	4775368	4941321	30.3332	165.953
BD_ER-3	1	16	5003235	5042029	32.98	38.794
BD_ER-3	1	17	5242995	5760101	31.2122	517.106
BD_ER-3	1	18	5803981	5839369	28.61	35.388
BD_ER-3	1	19	6185323	6430868	29.2249	245.545
BD_ER-3	1	20	6479620	6525957	29.6895	46.337
BD_ER-3	1	21	6697797	6824328	32.6025	126.531
BD_ER-3	1	22	6914145	6962948	32.28	48.803
BD_ER-3	1	23	6987773	6998851	33.69	11.078
BD_ER-3	1	24	7216628	7662297	31.5281	445.669
BD_ER-3	1	25	7725512	7832829	30.633	107.317
BD_ER-3	1	26	7957857	7994102	33.2	36.245
BD_ER-3	1	27	8027105	8420612	31.1884	393.507
BD_ER-3	1	28	8434083	8613182	30.0583	179.099
BD_ER-3	1	29	8662259	8742280	31.18	80.021
BD_ER-3	1	30	8779506	8996743	30.2326	217.237
BD_ER-3	1	31	9418908	9518838	35.8	99.93
BD_ER-3	1	32	9617922	9956737	31.9356	338.815
BD_ER-3	1	33	9986715	10302040	31.3142	315.325
BD_ER-3	2	1	1	40369	29.3341	40.368
BD_ER-3	2	2	86030	492494	31.2162	406.464
BD_ER-3	2	3	577399	718347	29.982	140.948
BD_ER-3	2	4	780810	881929	30.9108	101.119
BD_ER-3	2	5	982316	1600186	30.7422	617.87
BD_ER-3	2	6	1713365	1798357	28.6795	84.992
BD_ER-3	2	7	1851880	2016103	31.7286	164.223
BD_ER-3	2	8	2076170	2358480	30.4333	282.31
BD_ER-3	2	9	2637305	2679499	32.12	42.194
BD_ER-3	2	10	2704564	2798335	31.6045	93.771
BD_ER-3	2	11	2883704	2909526	32.27	25.822
BD_ER-3	2	12	3007331	3398806	31.1407	391.475
BD_ER-3	2	13	3403505	3491344	30.578	87.839
BD_ER-3	2	14	3578254	3645369	30.71	67.115
BD_ER-3	2	15	3812770	3849828	31.17	37.058
BD_ER-3	2	16	3898471	4291701	32.4333	393.23
BD_ER-3	2	17	4334461	4532683	31.4934	198.222
BD_ER-3	2	18	4539490	5059460	32.2322	519.97
BD_ER-3	2	19	5105247	5225366	31	120.119
BD_ER-3	2	20	5431047	5600119	30.5019	169.072
BD_ER-3	2	21	6151933	6426230	33.9534	274.297
BD_ER-3	2	22	6524489	6938536	33.503	414.047
BD_ER-3	2	23	7165587	8458534	32.0573	1292.95
BD_ER-3	3	1	1	121412	29.4066	121.411
BD_ER-3	3	2	259305	350852	29.6025	91.547
BD_ER-3	3	3	361310	471221	28.6141	109.911
BD_ER-3	3	4	1462398	1638463	31.05	176.065
BD_ER-3	3	5	1882492	2214098	32.2094	331.606
BD_ER-3	3	6	2382280	2674399	31.8143	292.119
BD_ER-3	3	7	2715742	2997784	31.1102	282.042
BD_ER-3	3	8	3150994	3449076	32.29	298.082
BD_ER-3	3	9	3616892	4027484	31.3655	410.592
BD_ER-3	3	10	4115862	4271932	32.2742	156.07
BD_ER-3	3	11	4451030	4559303	32.92	108.273
BD_ER-3	3	12	4681578	4823777	31.5962	142.199
BD_ER-3	3	13	4908938	4945003	35.55	36.065
BD_ER-3	3	14	4979914	5480501	33.4284	500.587
BD_ER-3	3	15	5869088	6049444	31.0824	180.356
BD_ER-3	3	16	6488539	6489488	36.21	0.949
BD_ER-3	3	17	7196427	7243008	32.9135	46.581
BD_ER-3	3	18	7343146	7673272	32.1069	330.126
BD_ER-3	4	1	1	322114	30.446	322.113
BD_ER-3	4	2	357020	605653	29.5557	248.633
BD_ER-3	4	3	657746	843910	30.69	186.164
BD_ER-3	4	4	916526	972569	27.81	56.043
BD_ER-3	4	5	1016134	1148352	30.63	132.218
BD_ER-3	4	6	1354848	1512483	30.1631	157.635
BD_ER-3	4	7	1580446	2154148	34.6098	573.702
BD_ER-3	4	8	2175046	2293015	31.41	117.969
BD_ER-3	4	9	2425509	2639805	30.1632	214.296
BD_ER-3	4	10	2867151	4082221	31.3723	1215.07
BD_ER-3	4	11	4527668	4741934	31.2016	214.266
BD_ER-3	4	12	4767597	4866006	30.6979	98.409
BD_ER-3	4	13	4987449	5087332	32.1419	99.883
BD_ER-3	4	14	5169106	5273013	31.29	103.907
BD_ER-3	4	15	5335181	5648554	31.6807	313.373
BD_ER-3	4	16	5913240	6486121	33.2111	572.881
BD_ER-3	5	1	1	288121	30.38	288.12
BD_ER-3	5	2	348090	377523	32.37	29.433
BD_ER-3	5	3	450150	493407	31.5	43.257
BD_ER-3	5	4	778311	932032	30.14	153.721
BD_ER-3	5	5	1078185	1218551	28.5511	140.366
BD_ER-3	5	6	2093683	2566255	31.8146	472.572
BD_ER-3	5	7	2590185	2624621	34.6	34.436
BD_ER-3	5	8	2672110	2875155	31.0947	203.045
BD_ER-3	5	9	3180007	3306342	30.2398	126.335
BD_ER-3	5	10	3418880	3600835	28.0728	181.955
BD_ER-3	5	11	3694531	3794117	29.12	99.586
BD_ER-3	5	12	3893253	4049057	30.305	155.804
BD_ER-3	5	13	4169473	4241021	29.1071	71.548
BD_ER-3	5	14	4318466	4414596	30.6	96.13
BD_ER-3	5	15	4595798	4731925	29.9782	136.127
BD_ER-3	5	16	4869135	4950346	30.2	81.211
BD_ER-3	5	17	4963691	5096505	32.92	132.814
BD_ER-3	5	18	5133798	5235893	32.1988	102.095
BD_ER-3	5	19	5275438	5552162	33.3629	276.724
BD_ER-3	6	1	1	80785	29.95	80.784
BD_ER-3	6	2	443496	855871	30.0692	412.375
BD_ER-3	6	3	897565	942683	26.8164	45.118
BD_ER-3	6	4	1000314	1094383	29.66	94.069
BD_ER-3	6	5	1729999	1742292	27.27	12.293
BD_ER-3	6	6	1819948	2040821	31.0903	220.873
BD_ER-3	6	7	2315586	2344073	32.39	28.487
BD_ER-3	6	8	2470283	2495873	32.97	25.59
BD_ER-3	6	9	2506443	2596626	31.1327	90.183
BD_ER-3	6	10	2607077	2817353	29.7391	210.276
BD_ER-3	6	11	2904765	3092289	30.9145	187.524
BD_ER-3	6	12	3159285	3304706	30.47	145.421
BD_ER-3	6	13	3358211	3446911	31.26	88.7
BD_ER-3	6	14	3498194	3583205	29.81	85.011
BD_ER-3	6	15	3690711	3851327	29.7226	160.616
BD_ER-3	6	16	3918753	4305355	31.4525	386.602
BD_ER-3	6	17	4399881	4596710	31.7896	196.829
BD_ER-3	6	18	4640101	4721554	29.89	81.453
BD_ER-3	6	19	4765560	4888601	31.0423	123.041
BD_ER-3	6	20	5003918	5526002	31.2667	522.084
BD_ER-3	7	1	1	37272	27.32	37.271
BD_ER-3	7	2	268749	374731	28.0327	105.982
BD_ER-3	7	3	603246	887570	30.2947	284.324
BD_ER-3	7	4	932134	949149	33.81	17.015
BD_ER-3	7	5	975973	1296810	32.249	320.837
BD_ER-3	7	6	1338967	1496530	30.8713	157.563
BD_ER-3	7	7	1688624	1817849	29.93	129.225
BD_ER-3	7	8	2094926	2617535	30.8572	522.609
BD_ER-3	7	9	2748263	2826655	29.75	78.392
BD_ER-3	7	10	3141454	3809322	32.132	667.868
BD_ER-3	8	1	1	211493	31.1952	211.492
BD_ER-3	8	2	277763	468958	30.1056	191.195
BD_ER-3	8	3	600640	1057997	30.6948	457.357
BD_ER-3	8	4	1301790	1372677	30.41	70.887
BD_ER-3	8	5	1603146	1712911	30.6453	109.765
BD_ER-3	8	6	1879841	1992304	29.7634	112.463
BD_ER-3	8	7	2071797	2344537	31.5462	272.74
BD_ER-3	8	8	2364720	2387681	31.63	22.961
BD_ER-3	8	9	2409299	2936291	31.4333	526.992
BD_ER-3	8	10	2980778	3038749	28.54	57.971
BD_ER-3	8	11	3055310	3470708	30.7425	415.398
BD_ER-3	9	1	1	78421	28.961	78.42
BD_ER-3	9	2	125539	696203	31.0573	570.664
BD_ER-3	9	3	803910	840190	30.07	36.28
BD_ER-3	9	4	1007681	1063444	30.59	55.763
BD_ER-3	9	5	1120248	1190551	27.7703	70.303
BD_ER-3	9	6	1246422	1494211	31.57	247.789
BD_ER-3	9	7	1516168	1555945	31.69	39.777
BD_ER-3	9	8	1604323	1763048	31.8306	158.725
BD_ER-3	9	9	1824632	2047122	31.22	222.49
BD_ER-3	9	10	2128033	2312303	31.2574	184.27
BD_ER-3	9	11	2423767	2643950	31.8587	220.183
BD_ER-3	9	12	2678594	2732160	32.0022	53.566
BD_ER-3	9	13	2868722	3238288	34.0965	369.566
BD_ER-3	9	14	3295353	3420641	34.83	125.288
BD_ER-3	10	1	1	184107	30.92	184.106
BD_ER-3	10	2	274329	421632	32.4446	147.303
BD_ER-3	10	3	581823	842599	30.3968	260.776
BD_ER-3	10	4	927853	971156	31.7094	43.303
BD_ER-3	10	5	1007391	1041142	30.4	33.751
BD_ER-3	10	6	1073877	1359342	31.57	285.465
BD_ER-3	10	7	1380737	1507138	30.54	126.401
BD_ER-3	10	8	1662214	1740704	31.74	78.49
BD_ER-3	10	9	1805656	1858886	36.24	53.23
BD_ER-3	10	10	2021199	2260297	30.0331	239.098
BD_ER-3	10	11	2574394	2661437	31.44	87.043
BD_ER-3	10	12	2710213	2796185	30.48	85.972
BD_ER-3	10	13	2880109	3066546	30.9368	186.437
BD_ER-3	10	14	3118347	3156582	31.21	38.235
BD_ER-3	10	15	3231628	3384717	32.1082	153.089
BD_ER-3	11	1	1	537539	31.8295	537.538
BD_ER-3	11	2	704057	803662	32.0333	99.605
BD_ER-3	11	3	910815	1065523	30.8565	154.708
BD_ER-3	11	4	1164052	1253374	29.8682	89.322
BD_ER-3	11	5	1344218	1479617	31.81	135.399
BD_ER-3	11	6	1520751	1639858	31.48	119.107
BD_ER-3	11	7	2133357	2312387	31.7173	179.03
BD_ER-3	12	1	1	73005	28.647	73.004
BD_ER-3	12	2	223485	475485	28.2163	252
BD_ER-3	12	3	547017	751805	30.6793	204.788
BD_ER-3	12	4	837977	887993	32.5	50.016
BD_ER-3	12	5	1013333	1264235	31.5769	250.902
BD_ER-3	12	6	1279241	1280000	27.63	0.759
BD_ER-3	12	7	1286600	1318761	30.22	32.161
BD_ER-3	12	8	1389353	1506000	31.79	116.647
BD_ER-3	12	9	1703711	1815794	30.4164	112.083
BD_ER-3	12	10	1822453	1861245	28.79	38.792
BD_ER-3	12	11	1876993	1966043	29.56	89.05
BD_ER-3	12	12	1994774	2072354	31.9454	77.58
BD_ER-3	13	1	1	644719	32.3563	644.718
BD_ER-3	13	2	1066785	1266001	31.0999	199.216
BD_ER-3	14	1	1	208166	29.7941	208.165
BD_ER-3	14	2	362962	471285	29.89	108.323
BD_ER-3	14	3	575345	657650	30.97	82.305
BD_ER-3	14	4	779577	909955	32.4955	130.378
BD_ER-3	14	5	1060096	1197428	29.8189	137.332
BD_ER-3	15	1	1	228637	31.1186	228.636
BD_ER-3	15	2	495547	680886	30.1192	185.339
BD_ER-3	15	3	718089	751536	30.28	33.447
BD_ER-3	15	4	788497	848903	29.0589	60.406
BD_ER-3	15	5	1014356	1165216	32.0986	150.86
BD_ER-3	16	1	1	72726	29.2377	72.725
BD_ER-3	16	2	120056	291280	31.8026	171.224
BD_ER-3	17	1	48170	65170	31.12	17
BD_ER-3	18	1	1	27336	27.0608	27.335
BD_ER-3	19	1	1	21986	30.1489	21.985
BD_ER-3	20	1	1	14585	30.98	14.584
BD_ER-3	21	1	1	14672	26.9532	14.671
BD_ER-3	22	1	1	11961	31.318	11.96
BD_ER-3	23	1	1	4442	33.32	4.441
BD_ER-3	24	1	1	2714	27.16	2.713
BD_ER-3	25	1	1	2055	32.51	2.054
BG_SLH14081	1	1	1	205800	31.7122	205.799
BG_SLH14081	1	2	697943	1112525	29.8398	414.582
BG_SLH14081	1	3	1162297	1303407	30.9624	141.11
BG_SLH14081	1	4	1521574	1701917	30.1907	180.343
BG_SLH14081	1	5	1817170	1949151	30.76	131.981
BG_SLH14081	1	6	2124287	2267226	29.2013	142.939
BG_SLH14081	1	7	2278779	2806708	30.4851	527.929
BG_SLH14081	1	8	3223931	3504456	29.6228	280.525
BG_SLH14081	1	9	3541352	4937121	30.3927	1395.77
BG_SLH14081	1	10	5074503	5492029	30.4495	417.526
BG_SLH14081	1	11	5530228	5684995	28.2126	154.767
BG_SLH14081	1	12	5730403	6022518	29.8347	292.115
BG_SLH14081	1	13	6117285	6322159	30.0135	204.874
BG_SLH14081	1	14	6382144	6490470	29.0192	108.326
BG_SLH14081	1	15	6583673	6616135	30.23	32.462
BG_SLH14081	1	16	6673136	6776524	28.5904	103.388
BG_SLH14081	1	17	6814480	6996573	30.3549	182.093
BG_SLH14081	1	18	7057157	7091022	30.71	33.865
BG_SLH14081	1	19	7112711	7150106	29.572	37.395
BG_SLH14081	1	20	7231361	7363291	29.8971	131.93
BG_SLH14081	1	21	7435090	7881310	31.6344	446.22
BG_SLH14081	1	22	8027125	8174884	28.4059	147.759
BG_SLH14081	2	1	1	463552	31.0085	463.551
BG_SLH14081	2	2	467544	510026	27.3558	42.482
BG_SLH14081	2	3	569044	764779	30.1086	195.735
BG_SLH14081	2	4	836819	883029	27.2112	46.21
BG_SLH14081	2	5	924316	1100666	29.6725	176.35
BG_SLH14081	2	6	1321537	1440625	28.5971	119.088
BG_SLH14081	2	7	1537770	1658462	29.233	120.692
BG_SLH14081	2	8	1847737	1915297	28.86	67.56
BG_SLH14081	2	9	1943080	1984321	28.09	41.241
BG_SLH14081	2	10	2026517	2107855	28.76	81.338
BG_SLH14081	2	11	2235672	2609426	30.0513	373.754
BG_SLH14081	2	12	2680768	2712764	29.19	31.996
BG_SLH14081	2	13	2840905	2871081	27.24	30.176
BG_SLH14081	2	14	2896044	4196276	30.3076	1300.23
BG_SLH14081	2	15	4735944	4836089	28.347	100.145
BG_SLH14081	2	16	4881183	5025635	29.6769	144.452
BG_SLH14081	2	17	5111022	5203742	34.1758	92.72
BG_SLH14081	2	18	5242208	5483514	30.5465	241.306
BG_SLH14081	2	19	5562044	5782896	29.1648	220.852
BG_SLH14081	2	20	5846576	6127898	30.87	281.322
BG_SLH14081	2	21	6168018	6268150	30.9852	100.132
BG_SLH14081	2	22	6458261	6548009	31.0803	89.748
BG_SLH14081	2	23	6581929	6962603	32.1437	380.674
BG_SLH14081	2	24	6970008	7103958	31.9884	133.95
BG_SLH14081	3	1	1	405002	31.5344	405.001
BG_SLH14081	3	2	624624	659305	29.76	34.681
BG_SLH14081	3	3	1754755	1876059	29.7629	121.304
BG_SLH14081	3	4	2105764	2140721	31.43	34.957
BG_SLH14081	3	5	2257518	2335830	31.38	78.312
BG_SLH14081	3	6	2381475	2464973	29.1122	83.498
BG_SLH14081	3	7	2474054	2968089	31.1072	494.035
BG_SLH14081	3	8	3074302	3163341	30.0664	89.039
BG_SLH14081	3	9	3208018	3267429	30.47	59.411
BG_SLH14081	3	10	3359307	3571100	30.707	211.793
BG_SLH14081	3	11	3750760	3842583	31.05	91.823
BG_SLH14081	3	12	3935550	4410426	29.8744	474.876
BG_SLH14081	3	13	4599635	4905761	31.4492	306.126
BG_SLH14081	3	14	4979160	5011125	31.36	31.965
BG_SLH14081	3	15	5047952	5389341	29.8208	341.389
BG_SLH14081	3	16	5457509	6206047	30.0788	748.538
BG_SLH14081	3	17	6375117	6427772	30.1442	52.655
BG_SLH14081	4	1	1	765050	31.9961	765.049
BG_SLH14081	4	2	891948	928670	30.47	36.722
BG_SLH14081	4	3	1117541	1194963	29.7226	77.422
BG_SLH14081	4	4	1221245	1299074	29.5079	77.829
BG_SLH14081	4	5	1494730	1677845	30.6515	183.115
BG_SLH14081	4	6	1721842	1832446	29.4331	110.604
BG_SLH14081	4	7	1874989	2779198	30.8571	904.209
BG_SLH14081	4	8	2964630	3124709	30.5209	160.079
BG_SLH14081	4	9	3178088	3884634	30.7175	706.546
BG_SLH14081	4	10	4064086	4091778	29.79	27.692
BG_SLH14081	4	11	4254688	4339176	30.09	84.488
BG_SLH14081	4	12	4563070	4607093	28.4249	44.023
BG_SLH14081	5	1	1	86599	27.9835	86.598
BG_SLH14081	5	2	140028	234125	28.5288	94.097
BG_SLH14081	5	3	332875	502060	31.439	169.185
BG_SLH14081	5	4	663756	743145	30.73	79.389
BG_SLH14081	5	5	804193	1082870	29.2178	278.677
BG_SLH14081	5	6	1158237	1302029	29.7542	143.792
BG_SLH14081	5	7	1364791	1526301	29.1253	161.51
BG_SLH14081	5	8	1588983	1645410	28.71	56.427
BG_SLH14081	5	9	1670072	1972258	30.5279	302.186
BG_SLH14081	5	10	2080541	2566100	31.2012	485.559
BG_SLH14081	5	11	2576803	2640600	28.9	63.797
BG_SLH14081	5	12	3027307	3098120	28.7748	70.813
BG_SLH14081	5	13	3114607	3181866	29.6045	67.259
BG_SLH14081	5	14	3243924	3573394	30.3393	329.47
BG_SLH14081	5	15	3610555	3911039	30.3719	300.484
BG_SLH14081	5	16	3975741	4121631	30.767	145.89
BG_SLH14081	6	1	1	247474	30.7567	247.473
BG_SLH14081	6	2	354878	657092	31.8928	302.214
BG_SLH14081	6	3	1207192	1700659	30.8009	493.467
BG_SLH14081	6	4	1936840	2109581	29.7828	172.741
BG_SLH14081	6	5	2117830	2437806	29.9355	319.976
BG_SLH14081	6	6	2460407	2767290	31.3311	306.883
BG_SLH14081	6	7	2770109	2806045	29.5352	35.936
BG_SLH14081	6	8	2811385	2923047	33.7588	111.662
BG_SLH14081	6	9	2966493	3389499	29.495	423.006
BG_SLH14081	6	10	3408641	3465563	27.6849	56.922
BG_SLH14081	7	1	1	39542	27.293	39.541
BG_SLH14081	7	2	83997	205781	28.4325	121.784
BG_SLH14081	7	3	312065	658617	29.5127	346.552
BG_SLH14081	7	4	829002	918423	27.8781	89.421
BG_SLH14081	7	5	955185	1004822	29.33	49.637
BG_SLH14081	7	6	1088158	1211240	29.6017	123.082
BG_SLH14081	7	7	1224533	1352500	32.8618	127.967
BG_SLH14081	7	8	1444518	1480166	28.07	35.648
BG_SLH14081	7	9	1548053	1570057	33.84	22.004
BG_SLH14081	7	10	1595541	1619956	29.66	24.415
BG_SLH14081	7	11	1688210	1723531	29.91	35.321
BG_SLH14081	7	12	1737748	2118774	30.5442	381.026
BG_SLH14081	7	13	2172602	2297747	33.1223	125.145
BG_SLH14081	7	14	2361336	2725655	34.0878	364.319
BG_SLH14081	7	15	2818546	2905350	30.1358	86.804
BG_SLH14081	7	16	3040903	3077101	29.64	36.198
BG_SLH14081	7	17	3107131	3179325	31.4038	72.194
BG_SLH14081	8	1	55040	98312	33.74	43.272
BG_SLH14081	8	2	215390	271830	28.6575	56.44
BG_SLH14081	8	3	288655	795964	30.2589	507.309
BG_SLH14081	8	4	830635	877104	28.74	46.469
BG_SLH14081	8	5	983332	1066208	30.1173	82.876
BG_SLH14081	8	6	1110993	1755792	29.7246	644.799
BG_SLH14081	8	7	1897320	1916198	33.12	18.878
BG_SLH14081	8	8	1949253	2036238	30.2197	86.985
BG_SLH14081	8	9	2122073	2216545	29.0177	94.472
BG_SLH14081	8	10	2366889	2427325	29.0469	60.436
BG_SLH14081	9	1	1	55606	28.3549	55.605
BG_SLH14081	9	2	160382	215891	27.2092	55.509
BG_SLH14081	9	3	283517	313807	29.3192	30.29
BG_SLH14081	9	4	332718	547910	29.6887	215.192
BG_SLH14081	9	5	601675	636824	28.52	35.149
BG_SLH14081	9	6	660122	733338	27.2356	73.216
BG_SLH14081	9	7	1015098	1067522	29.56	52.424
BG_SLH14081	9	8	1204944	1223505	27.83	18.561
BG_SLH14081	9	9	1281007	1954167	29.9715	673.16
BG_SLH14081	9	10	2033273	2130564	29.2151	97.291
BG_SLH14081	9	11	2159288	2212534	28.056	53.246
BG_SLH14081	9	12	2386350	2435518	28.8607	49.168
BG_SLH14081	10	1	1	77783	29.367	77.782
BG_SLH14081	10	2	119535	175344	28.63	55.809
BG_SLH14081	10	3	350717	623571	31.0679	272.854
BG_SLH14081	10	4	805720	894046	30.14	88.326
BG_SLH14081	10	5	932143	1159420	30.1093	227.277
BG_SLH14081	10	6	1231457	1462114	30.0711	230.657
BG_SLH14081	10	7	1494262	1696889	29.9066	202.627
BG_SLH14081	10	8	1739060	1837991	29.5742	98.931
BG_SLH14081	10	9	2021077	2046620	26.5	25.543
BG_SLH14081	11	1	1	184250	29.4748	184.249
BG_SLH14081	11	2	198762	431046	28.9859	232.284
BG_SLH14081	11	3	449054	492992	29.1	43.938
BG_SLH14081	11	4	757056	889943	31.766	132.887
BG_SLH14081	11	5	1120278	1182754	30.53	62.476
BG_SLH14081	11	6	1858450	1889711	27.14	31.261
BG_SLH14081	11	7	1995604	2020671	27.98	25.067
BG_SLH14081	12	1	1	245514	30.0393	245.513
BG_SLH14081	12	2	255967	605395	32.0517	349.428
BG_SLH14081	12	3	650733	690876	29.16	40.143
BG_SLH14081	12	4	720498	795504	28.0478	75.006
BG_SLH14081	12	5	805510	852347	32.1	46.837
BG_SLH14081	12	6	870071	1190313	31.5524	320.242
BG_SLH14081	12	7	1307072	1374273	28.73	67.201
BG_SLH14081	12	8	1415273	1654313	28.9421	239.04
BG_SLH14081	12	9	1839057	1879881	27.46	40.824
BG_SLH14081	12	10	1961045	1976223	29.2	15.178
BG_SLH14081	13	1	1	104964	28.0779	104.963
BG_SLH14081	13	2	168804	263874	28.952	95.07
BG_SLH14081	13	3	506567	693408	29.7429	186.841
BG_SLH14081	13	4	738432	1162893	29.9979	424.461
BG_SLH14081	13	5	1239664	1354546	29.8367	114.882
BG_SLH14081	13	6	1667778	1678907	26.56	11.129
BG_SLH14081	14	1	1	189186	29.4496	189.185
BG_SLH14081	14	2	451023	760992	29.0564	309.969
BG_SLH14081	14	3	996317	1035271	29	38.954
BG_SLH14081	14	4	1204099	1265729	29.7	61.63
BG_SLH14081	14	5	1502016	1667257	33.4846	165.241
BG_SLH14081	15	1	1	31199	28.66	31.198
BG_SLH14081	15	2	306991	349469	29.61	42.478
BG_SLH14081	15	3	435863	957594	30.6439	521.731
BG_SLH14081	15	4	997417	1114009	28.1484	116.592
BG_SLH14081	15	5	1140573	1573088	29.4737	432.515
BG_SLH14081	15	6	1629629	1684558	30.6713	54.929
BG_SLH14081	16	1	1	922462	32.2044	922.461
BG_SLH14081	16	2	961684	1204370	32.0325	242.686
BG_SLH14081	16	3	1440252	1506340	28.9098	66.088
BG_SLH14081	16	4	1550841	1630685	28.4851	79.844
BG_SLH14081	16	5	1650147	1667321	27.7688	17.174
BG_SLH14081	17	1	1	80000	28.6225	79.999
BG_SLH14081	17	2	175543	216876	30.3636	41.333
BG_SLH14081	17	3	256048	297502	29.44	41.454
BG_SLH14081	17	4	386390	471200	27.9557	84.81
BG_SLH14081	17	5	552882	667259	32.2417	114.377
BG_SLH14081	17	6	799406	988704	29.3141	189.298
BG_SLH14081	17	7	1170802	1437317	30.2379	266.515
BG_SLH14081	17	8	1512285	1573144	29.1492	60.859
BG_SLH14081	18	1	1	452247	30.6097	452.246
BG_SLH14081	18	2	532149	548981	31.59	16.832
BG_SLH14081	18	3	640451	686513	27.9042	46.062
BG_SLH14081	18	4	707118	767631	27.63	60.513
BG_SLH14081	18	5	828440	867955	27.4	39.515
BG_SLH14081	18	6	886444	911055	26.87	24.611
BG_SLH14081	18	7	935783	1140531	31.777	204.748
BG_SLH14081	18	8	1356822	1407933	28.0773	51.111
BG_SLH14081	19	1	1	117988	30.0336	117.987
BG_SLH14081	19	2	209208	278107	34.11	68.899
BG_SLH14081	19	3	340763	538521	30.3022	197.758
BG_SLH14081	19	4	667663	754123	30.18	86.46
BG_SLH14081	19	5	1163466	1330405	30.1715	166.939
BG_SLH14081	20	1	1	92430	28.6708	92.429
BG_SLH14081	20	2	205545	272689	28.4843	67.144
BG_SLH14081	20	3	593682	713095	28.9153	119.413
BG_SLH14081	20	4	740619	796426	32.26	55.807
BG_SLH14081	20	5	845252	918858	29.9437	73.606
BG_SLH14081	20	6	924190	1194072	29.4106	269.882
BG_SLH14081	20	7	1227843	1293227	29.1165	65.384
BG_SLH14081	21	1	1	59436	32.4028	59.435
BG_SLH14081	21	2	112052	265688	31.0275	153.636
BG_SLH14081	21	3	390309	477781	28.9588	87.472
BG_SLH14081	21	4	800514	809718	23.14	9.204
BG_SLH14081	22	1	1	38616	28.98	38.615
BG_SLH14081	22	2	376998	408395	27.91	31.397
BG_SLH14081	22	3	622554	675412	28.1	52.858
BG_SLH14081	22	4	724845	773633	27.1298	48.788
BG_SLH14081	23	1	1	27077	29.6478	27.076
BG_SLH14081	23	2	714337	752941	28.415	38.604
BG_SLH14081	24	1	1	30408	27.23	30.407
BG_SLH14081	24	2	155039	199165	31.3955	44.126
BG_SLH14081	24	3	202388	236130	33.21	33.742
BG_SLH14081	24	4	248665	321278	31.42	72.613
BG_SLH14081	24	5	416340	507242	29.093	90.902
BG_SLH14081	24	6	598007	640899	33.5323	42.892
BG_SLH14081	24	7	688590	741136	28.2324	52.546
BG_SLH14081	25	1	1	77547	28.0431	77.546
BG_SLH14081	25	2	137950	182351	29.82	44.401
BG_SLH14081	25	3	348912	732172	31.1908	383.26
BG_SLH14081	26	1	1	691870	30.6414	691.869
BG_SLH14081	27	1	1	27771	30.67	27.77
BG_SLH14081	27	2	61135	97295	31.43	36.16
BG_SLH14081	27	3	126547	261952	29.2811	135.405
BG_SLH14081	27	4	427168	600889	31.0516	173.721
BG_SLH14081	27	5	619175	684207	31.86	65.032
BG_SLH14081	28	1	1	111213	29.3515	111.212
BG_SLH14081	28	2	121328	380386	29.7549	259.058
BG_SLH14081	28	3	390775	525817	29.6527	135.042
BG_SLH14081	28	4	577464	629057	29.7175	51.593
BG_SLH14081	29	1	1	265669	29.8944	265.668
BG_SLH14081	29	2	354777	381518	29.44	26.741
BG_SLH14081	29	3	424182	532080	29.83	107.898
BG_SLH14081	29	4	564512	595430	28.116	30.918
BG_SLH14081	30	1	1	249318	30.1954	249.317
BG_SLH14081	30	2	279625	565568	29.3035	285.943
BG_SLH14081	31	1	1	226711	30.7744	226.71
BG_SLH14081	31	2	391222	418369	29	27.147
BG_SLH14081	31	3	429479	517258	29.3488	87.779
BG_SLH14081	32	1	1	47144	30.6236	47.143
BG_SLH14081	32	2	110396	206740	31.5649	96.344
BG_SLH14081	32	3	239514	309959	27.2456	70.445
BG_SLH14081	32	4	402725	503718	27.6051	100.993
BG_SLH14081	33	1	1	25007	28.4934	25.006
BG_SLH14081	33	2	89057	238679	29.3015	149.622
BG_SLH14081	33	3	351681	445743	28.1605	94.062
BG_SLH14081	33	4	460681	490696	28	30.015
BG_SLH14081	34	1	1	36677	36.47	36.676
BG_SLH14081	34	2	66689	460565	30.0158	393.876
BG_SLH14081	34	3	474030	480010	27.87	5.98
BG_SLH14081	35	1	1	161696	28.37	161.695
BG_SLH14081	35	2	176681	208846	28.03	32.165
BG_SLH14081	35	3	278552	475140	31.6534	196.588
BG_SLH14081	36	1	22043	126721	28.1232	104.678
BG_SLH14081	36	2	354551	452761	29.3584	98.21
BG_SLH14081	37	1	1	13228	27.12	13.227
BG_SLH14081	37	2	158082	295289	28.0262	137.207
BG_SLH14081	37	3	326666	397239	27.4228	70.573
BG_SLH14081	38	1	1	14148	28.56	14.147
BG_SLH14081	38	2	67207	159344	29.3792	92.137
BG_SLH14081	38	3	228251	281003	28.82	52.752
BG_SLH14081	38	4	300495	362769	34.54	62.274
BG_SLH14081	39	1	1	91094	28.1107	91.093
BG_SLH14081	39	2	205740	299772	28.2292	94.032
BG_SLH14081	40	1	1	47194	28.6843	47.193
BG_SLH14081	40	2	119453	295940	28.233	176.487
BG_SLH14081	41	1	1	33248	33.31	33.247
BG_SLH14081	41	2	179716	260127	28.0155	80.411
BG_SLH14081	42	1	1	228626	28.5262	228.625
BG_SLH14081	42	2	232867	250350	28.08	17.483
BG_SLH14081	43	1	1	221036	30.5167	221.035
BG_SLH14081	44	1	1	229925	28.7022	229.924
BG_SLH14081	45	1	1	149530	29.5888	149.529
BG_SLH14081	45	2	167230	211777	28.14	44.547
BG_SLH14081	46	1	1	224460	29.2338	224.459
BG_SLH14081	47	1	1	72751	29.4661	72.75
BG_SLH14081	47	2	90152	191390	31.2066	101.238
BG_SLH14081	48	1	1	165709	28.9566	165.708
BG_SLH14081	49	1	1	19004	27.1811	19.003
BG_SLH14081	49	2	95069	147406	29.29	52.337
BG_SLH14081	50	1	1	145419	32.7368	145.418
BG_SLH14081	51	1	1	145834	29.9126	145.833
BG_SLH14081	52	1	1	80124	32.9574	80.123
BG_SLH14081	52	2	93870	123192	27.62	29.322
BG_SLH14081	53	1	1	126235	29.1754	126.234
BG_SLH14081	54	1	1	121697	29.7093	121.696
BG_SLH14081	55	1	1	125085	28.4193	125.084
BG_SLH14081	56	1	1	12769	25.49	12.768
BG_SLH14081	56	2	59455	116552	31.4377	57.097
BG_SLH14081	57	1	1	88476	27.8634	88.475
BG_SLH14081	58	1	1	79830	28.9537	79.829
BG_SLH14081	59	1	1	83053	27.7902	83.052
BG_SLH14081	60	1	1	68824	29.5139	68.823
BG_SLH14081	61	1	1	70613	28.1375	70.612
BG_SLH14081	62	1	1	15020	26.101	15.019
BG_SLH14081	62	2	18986	49936	28.4195	30.95
BG_SLH14081	63	1	1	45499	27.7621	45.498
BG_SLH14081	64	1	1	39437	28.5678	39.436
BG_SLH14081	65	1	1	32956	28.143	32.955
BG_SLH14081	66	1	1	32502	28.0782	32.501
BG_SLH14081	67	1	1	30856	29.433	30.855
BG_SLH14081	68	1	1	29759	28.9997	29.758
BG_SLH14081	69	1	1	30590	28.6424	30.589
BG_SLH14081	70	1	1	23438	27.7035	23.437
BG_SLH14081	71	1	1	20131	26.9348	20.13
BG_SLH14081	72	1	1	19238	28.0715	19.237
BG_SLH14081	73	1	1	23174	26.6465	23.173
BG_SLH14081	74	1	1	15742	28.3333	15.741
BG_SLH14081	75	1	1	13684	27.3	13.683
BG_SLH14081	76	1	1	12596	29.04	12.595
BG_SLH14081	77	1	1	13955	29.6621	13.954
BG_SLH14081	78	1	1	11700	33.26	11.699
BG_SLH14081	79	1	1	12373	28.4518	12.372
BG_SLH14081	80	1	1	11988	28.3001	11.987
BG_SLH14081	81	1	1	10005	28.59	10.004
BG_SLH14081	82	1	1	8916	28.36	8.915
BG_SLH14081	83	1	1	8812	24.51	8.811
BG_SLH14081	84	1	1	8376	31.23	8.375
BG_SLH14081	85	1	1	8119	27.13	8.118
BG_SLH14081	86	1	1	7237	27.6578	7.236
BG_SLH14081	87	1	1	7097	28.4229	7.096
BG_SLH14081	88	1	1	6714	29.46	6.713
BG_SLH14081	89	1	1	6953	29.278	6.952
BG_SLH14081	90	1	1	7599	28.8546	7.598
BG_SLH14081	91	1	1	6389	25.07	6.388
BG_SLH14081	92	1	1	6325	34.83	6.324
BG_SLH14081	93	1	1	6173	26.94	6.172
BG_SLH14081	94	1	1	5676	30.09	5.675
BG_SLH14081	95	1	1	5248	28.28	5.247
BG_SLH14081	96	1	1	5623	25.7317	5.622
BG_SLH14081	97	1	1	3864	26.92	3.863
BG_SLH14081	98	1	1	7282	27.0932	7.281
BG_SLH14081	99	1	1	2848	34.59	2.847
BG_SLH14081	100	1	1	2098	33.41	2.097
