# Supplementary material for: The Dynamic Genome and Transcriptome of the Human Fungal Pathogen Blastomyces and Close Relative Emmonsia
Source: PLoS Genet. 2015 Oct 6;11(10):e1005493. doi: 10.1371/journal.pgen.1005493 (PMC4595289; doi:10.1371/journal.pgen.1005493)
Supplement: S4 Table — (XLSX) [file pgen.1005493.s016.xlsx]

## Sheet: Table S4. ER-3 genes
Table S4. Genes in long GC-poor tracts in B. dermatitidis ER-3 and B. gilchristii SLH14081
STRAIN	LOCUS	SUPERCONTIG	LENGTH	START	STOP	STRAND	NAME	PFAMS	Supercontig	AT	AT_begin	AT_end	AT_GC %	Length_kb
BD_ER-3	BDCG_08880	12	2488	1442359	1444846	-	1-phosphatidylinositol phosphodiesterase	PF00388.14	12	8	1389353	1506000	31.79	116.647
BD_ER-3	BDCG_08332	11	7784	162577	170360	-	1,3-beta-glucan synthase component FKS1	PF02364.10,PF14288.1	11	1	1	537539	31.83	537.538
BD_ER-3	BDCG_01759	2	2844	3128214	3131057	+	14-3-3 family protein	PF00244.15	2	12	3007331	3398806	31.14	391.475
BD_ER-3	BDCG_04874	5	2769	1171095	1173863	-	2-deoxy-D-gluconate 3-dehydrogenase	PF13561.1,TIGR01832,PF01370.16,PF08659.5,PF00106.20	5	5	1078185	1218551	28.55	140.366
BD_ER-3	BDCG_01854	2	2289	3996948	3999236	+	26S proteasome regulatory subunit rpn11	PF13012.1,PF01398.16,PF14464.1	2	16	3898471	4291701	32.43	393.23
BD_ER-3	BDCG_02347	2	5355	7278273	7283627	-	3-(3-hydroxy-phenyl)propionate hydroxylase	PF01494.14	2	23	7165587	8458534	32.06	1292.95
BD_ER-3	BDCG_06479	6	3453	5433822	5437274	-	3-deoxy-7-phosphoheptulonate synthase	PF01474.11,TIGR01358	6	20	5003918	5526002	31.27	522.084
BD_ER-3	BDCG_02346	2	3237	7278247	7281483	+	3-hydroxyisobutyrate dehydrogenase	PF02737.13,PF03446.10	2	23	7165587	8458534	32.06	1292.95
BD_ER-3	BDCG_08970	13	3475	293805	297279	-	3-phytase	PF00328.17	13	1	1	644719	32.36	644.718
BD_ER-3	BDCG_01898	2	3454	4630013	4633466	-	30S ribosomal protein S24e	PF01282.14	2	18	4539490	5059460	32.23	519.97
BD_ER-3	BDCG_07026	7	545	3282823	3283367	-	40S ribosomal protein S28	PF01200.13	7	10	3141454	3809322	32.13	667.868
BD_ER-3	BDCG_02258	2	1561	6747515	6749075	-	40S ribosomal protein S30	PF04758.9	2	22	6524489	6938536	33.5	414.047
BD_ER-3	BDCG_06236	6	1759	2907722	2909480	-	40S ribosomal protein S9	TIGR01018,PF01479.20,PF00163.14	6	11	2904765	3092289	30.91	187.524
BD_ER-3	BDCG_01718	2	2211	2882520	2884730	+	50S ribosomal protein L34e	PF01199.13	2	11	2883704	2909526	32.27	25.822
BD_ER-3	BDCG_03312	3	1376	5075686	5077061	-	50S ribosomal protein L36		3	14	4979914	5480501	33.43	500.587
BD_ER-3	BDCG_04654	4	2082	6095242	6097323	-	60S ribosomal protein	TIGR01080,PF00467.24	4	16	5913240	6486121	33.21	572.881
BD_ER-3	BDCG_01495	2	1597	1461930	1463526	+	60S ribosomal protein L12	PF00298.14,PF03946.9	2	5	982316	1600186	30.74	617.87
BD_ER-3	BDCG_01394	2	1777	283155	284931	-	60S ribosomal protein L20	PF01775.12	2	2	86030	492494	31.22	406.464
BD_ER-3	BDCG_06237	6	1823	2909470	2911292	+	60S ribosomal protein L21-A	PF01157.13	6	11	2904765	3092289	30.91	187.524
BD_ER-3	BDCG_01852	2	2114	3991726	3993839	-	60S ribosomal protein L23	PF00238.14	2	16	3898471	4291701	32.43	393.23
BD_ER-3	BDCG_02259	2	1597	6749220	6750816	-	60S ribosomal protein L24	PF01246.15	2	22	6524489	6938536	33.5	414.047
BD_ER-3	BDCG_02208	2	8299	6253646	6261944	-	AAA family ATPase	PF00004.24	2	21	6151933	6426230	33.95	274.297
BD_ER-3	BDCG_06473	6	5984	5008384	5014367	-	ABC a-pheromone efflux pump AtrD	PF00664.18,PF00005.22	6	20	5003918	5526002	31.27	522.084
BD_ER-3	BDCG_05662	6	5541	80662	86202	+	ABC transporter	PF00005.22,PF12698.2	6	1	1	80785	29.95	80.784
BD_ER-3	BDCG_03894	4	1761	299973	301733	+	acetyl-CoA acyltransferase	PF02803.13,PF00108.18,TIGR01930	4	1	1	322114	30.45	322.113
BD_ER-3	BDCG_06194	6	4064	2585240	2589303	-	acetyl-CoA transporter	PF13000.2	6	9	2506443	2596626	31.13	90.183
BD_ER-3	BDCG_04098	4	3736	1894358	1898093	-	acetyltransferase	PF01553.16	4	7	1580446	2154148	34.61	573.702
BD_ER-3	BDCG_08881	12	4247	1444642	1448888	+	acetyltransferase	PF12569.3,PF13414.1,PF00515.23,PF07719.12,PF13181.1,PF13371.1,PF13176.1	12	8	1389353	1506000	31.79	116.647
BD_ER-3	BDCG_01350	1	1446	9786776	9788221	+	acid phosphatase	PF00328.17	1	32	9617922	9956737	31.94	338.815
BD_ER-3	BDCG_03314	3	3099	5079482	5082580	-	AcrB protein		3	14	4979914	5480501	33.43	500.587
BD_ER-3	BDCG_01348	1	2342	9782255	9784596	-	actin like protein 2/3 complex, subunit 3	PF04062.9	1	32	9617922	9956737	31.94	338.815
BD_ER-3	BDCG_02264	2	1854	6858777	6860630	+	actin-like protein 2/3 complex subunit 4	PF05856.7	2	22	6524489	6938536	33.5	414.047
BD_ER-3	BDCG_06371	6	4233	4303643	4307875	-	acyl-CoA desaturase	PF00487.19,PF00173.23	6	16	3918753	4305355	31.45	386.602
BD_ER-3	BDCG_02893	3	2015	2057047	2059061	-	acyl-CoA thioester hydrolase		3	5	1882492	2214098	32.21	331.606
BD_ER-3	BDCG_08983	13	1488	443575	445062	+	acyltransferase	PF01757.17	13	1	1	644719	32.36	644.718
BD_ER-3	BDCG_02397	2	2449	8302147	8304834	+	adenine phosphoribosyltransferase	TIGR01090,PF00156.22	2	23	7165587	8458534	32.06	1292.95
BD_ER-3	BDCG_16529	2	6273	6644016	6650288	+	adenosinetriphosphatase	PF00176.18,PF07529.8	2	22	6524489	6938536	33.5	414.047
BD_ER-3	BDCG_01497	2	3759	1463490	1467248	-	adenylate kinase	PF05191.9,PF00406.17,TIGR01351	2	5	982316	1600186	30.74	617.87
BD_ER-3	BDCG_08325	10	2700	3370844	3373543	-	adenylosuccinate lyase	PF10397.4,TIGR00928,PF00206.15	10	15	3231628	3384717	32.11	153.089
BD_ER-3	BDCG_06291	6	3606	3354823	3358428	+	agmatinase	PF00491.16,TIGR01230	6	13	3358211	3446911	31.26	88.7
BD_ER-3	BDCG_04471	4	1862	4766029	4767890	+	alcohol dehydrogenase	PF00107.21,PF08240.7,PF13602.1	4	12	4767597	4866006	30.7	98.409
BD_ER-3	BDCG_04561	4	2346	5465502	5467847	-	alcohol dehydrogenase	PF01565.18,PF02913.14	4	15	5335181	5648554	31.68	313.373
BD_ER-3	BDCG_07051	7	2375	3770347	3772721	-	alcohol dehydrogenase	PF02826.14,PF00389.25	7	10	3141454	3809322	32.13	667.868
BD_ER-3	BDCG_04660	4	3535	6110734	6114268	+	aldehyde dehydrogenase	PF00171.17	4	16	5913240	6486121	33.21	572.881
BD_ER-3	BDCG_00458	1	2490	3654731	3657220	-	aldehyde dehydrogenase (NAD(P)+)	PF00171.17	1	13	3611076	4112210	30.11	501.134
BD_ER-3	BDCG_08976	13	4005	408148	412152	-	aldehyde dehydrogenase (NAD+)	PF00171.17	13	1	1	644719	32.36	644.718
BD_ER-3	BDCG_01039	1	3099	7311180	7314278	-	allantoicase	PF00023.25,PF12796.2,PF01843.14,PF13857.1,PF13637.1	1	24	7216628	7662297	31.53	445.669
BD_ER-3	BDCG_05189	5	1444	2608866	2610309	-	alpha-1,3-mannosyltransferase	PF05208.8	5	7	2590185	2624621	34.6	34.436
BD_ER-3	BDCG_03321	3	2806	5251769	5254574	-	alpha-1,6-mannosyltransferase subunit	PF03901.12	3	14	4979914	5480501	33.43	500.587
BD_ER-3	BDCG_09488	15	2694	1125913	1128606	+	amidase	PF01425.16	15	5	1014356	1165216	32.1	150.86
BD_ER-3	BDCG_08873	12	2460	1386966	1389425	+	amino acid permease	PF13520.1,PF00324.16	12	8	1389353	1506000	31.79	116.647
BD_ER-3	BDCG_04286	4	3223	3771255	3774477	-	amino acid permease Dip5	TIGR00913,PF00324.16,PF13520.1	4	10	2867151	4082221	31.37	1215.07
BD_ER-3	BDCG_02360	2	3876	7557644	7561519	+	amino acid transporter	PF01490.13	2	23	7165587	8458534	32.06	1292.95
BD_ER-3	BDCG_05603	5	3453	5016443	5019895	+	amino-acid N-acetyltransferase subunit Mak10	PF04112.8	5	17	4963691	5096505	32.92	132.814
BD_ER-3	BDCG_04131	4	2317	2124947	2127263	+	AMP-binding enzyme	PF00501.23	4	7	1580446	2154148	34.61	573.702
BD_ER-3	BDCG_07453	8	781	3336893	3338149	-	anaphase-promoting complex subunit 11	PF12861.2,PF12678.2,PF13639.1	8	11	3055310	3470708	30.74	415.398
BD_ER-3	BDCG_04830	5	3994	931874	935867	-	anaphase-promoting complex subunit 4	PF12896.2,PF12894.2	5	4	778311	932032	30.14	153.721
BD_ER-3	BDCG_00534	1	4184	4349602	4353785	+	ankyrin repeat protein	PF00023.25,PF12796.2,PF13857.1,PF13606.1,PF13637.1	1	14	4296316	4539277	30.23	242.961
BD_ER-3	BDCG_07647	9	1656	1726318	1727973	-	annexin	PF00191.15	9	8	1604323	1763048	31.83	158.725
BD_ER-3	BDCG_08878	12	1963	1439382	1441344	-	anthranilate phosphoribosyltransferase	TIGR01245,PF02885.12,PF00591.16	12	8	1389353	1506000	31.79	116.647
BD_ER-3	BDCG_03928	4	2316	749471	751786	+	anthranilate synthase component 2	PF07722.8,PF00117.23,TIGR00566,PF00218.16,PF00697.17	4	3	657746	843910	30.69	186.164
BD_ER-3	BDCG_00457	1	2643	3651338	3653980	+	AP-3 adaptor complex subunit mu	PF00928.16,PF01217.15	1	13	3611076	4112210	30.11	501.134
BD_ER-3	BDCG_03881	3	4331	7405153	7409483	-	ARF GTPase activator	PF01412.13,PF00169.24	3	18	7343146	7673272	32.11	330.126
BD_ER-3	BDCG_02802	3	1284	1610946	1612229	+	arginine N-methyltransferase 2	PF12796.2	3	4	1462398	1638463	31.05	176.065
BD_ER-3	BDCG_01044	1	2840	7526109	7528948	+	argininosuccinate synthase	TIGR00032,PF00764.14	1	24	7216628	7662297	31.53	445.669
BD_ER-3	BDCG_04670	4	2153	6390394	6392546	+	arginyl-tRNA synthetase	PF05746.10,TIGR00456,PF00750.14	4	16	5913240	6486121	33.21	572.881
BD_ER-3	BDCG_09422	15	2730	848900	851629	+	aromatic-L-amino-acid decarboxylase	PF00282.14,PF01212.16	15	4	788497	848903	29.06	60.406
BD_ER-3	BDCG_05650	5	5469	5483699	5489167	+	ARS binding protein Abp2	PF09441.5	5	19	5275438	5552162	33.36	276.724
BD_ER-3	BDCG_02377	2	3449	7982146	7985594	-	asparagine synthetase	TIGR01536,PF00733.16,PF12481.3,PF13537.1,PF13522.1	2	23	7165587	8458534	32.06	1292.95
BD_ER-3	BDCG_00073	1	9344	635205	644638	-	asparaginyl-tRNA synthetase	TIGR00457,PF01336.20,PF00152.15	1	3	502683	746586	31.02	243.903
BD_ER-3	BDCG_02894	3	2903	2070273	2073175	-	aspartyl protease 4	PF00026.18	3	5	1882492	2214098	32.21	331.606
BD_ER-3	BDCG_08978	13	1839	414611	416449	-	AT DNA binding protein	PF01878.13	13	1	1	644719	32.36	644.718
BD_ER-3	BDCG_07414	8	2775	2736337	2739140	+	AT hook domain-containing protein		8	9	2409299	2936291	31.43	526.992
BD_ER-3	BDCG_03111	3	1390	3852365	3853754	-	Atg28p		3	9	3616892	4027484	31.37	410.592
BD_ER-3	BDCG_07027	7	3873	3329690	3333562	+	ATP phosphoribosyltransferase	TIGR03455,TIGR00070,PF01634.13,PF08029.6	7	10	3141454	3809322	32.13	667.868
BD_ER-3	BDCG_01487	2	2060	1181568	1183627	-	ATP synthase F1, gamma subunit	PF00231.14,TIGR01146	2	5	982316	1600186	30.74	617.87
BD_ER-3	BDCG_07047	7	2230	3703168	3705397	-	ATP synthase mitochondrial F1 complex assembly factor 1	PF06644.6	7	10	3141454	3809322	32.13	667.868
BD_ER-3	BDCG_04100	4	2630	1900080	1902709	+	ATP-dependent RNA helicase DBP7	PF00270.24,PF13959.1,PF00271.26	4	7	1580446	2154148	34.61	573.702
BD_ER-3	BDCG_00283	1	2342	2158591	2160932	-	AUR protein kinase	PF07714.12,PF00069.20	1	5	1464235	2311817	30.13	847.582
BD_ER-3	BDCG_09126	13	2988	1209177	1212164	+	autophagy protein Apg9	PF04109.11	13	2	1066785	1266001	31.1	199.216
BD_ER-3	BDCG_02248	2	3946	6640062	6644007	+	BAR domain-containing protein	PF03114.13	2	22	6524489	6938536	33.5	414.047
BD_ER-3	BDCG_07046	7	2626	3701000	3703625	+	BEM46 family protein	PF03959.8,PF12697.2,PF12695.2,PF00326.16	7	10	3141454	3809322	32.13	667.868
BD_ER-3	BDCG_08336	11	2877	245678	248554	+	beta-1,3-glucanosyltransferase 3	PF07983.8,PF03198.9	11	1	1	537539	31.83	537.538
BD_ER-3	BDCG_00280	1	1764	2154081	2155844	+	beta-1,6-glucan boisynthesis protein	PF05390.6,PF10342.4	1	5	1464235	2311817	30.13	847.582
BD_ER-3	BDCG_07937	10	3359	841947	845305	-	beta-glucosidase 5		10	3	581823	842599	30.4	260.776
BD_ER-3	BDCG_00467	1	1476	3997070	3998545	-	blastomyces yeast phase-specific protein 1	PF04681.7	1	13	3611076	4112210	30.11	501.134
BD_ER-3	BDCG_07811	9	1758	3157215	3158972	-	blocked early in transport 1		9	13	2868722	3238288	34.1	369.566
BD_ER-3	BDCG_08345	11	1965	482413	484377	-	BolA protein	PF01722.13	11	1	1	537539	31.83	537.538
BD_ER-3	BDCG_03929	4	1212	752243	753454	+	BRCT domain-containing protein	PF00533.21,PF12738.2	4	3	657746	843910	30.69	186.164
BD_ER-3	BDCG_02353	2	4516	7417314	7421829	-	C2H2 finger domain-containing protein	PF13894.1	2	23	7165587	8458534	32.06	1292.95
BD_ER-3	BDCG_04655	4	5310	6097476	6103948	+	C2H2 finger domain-containing protein		4	16	5913240	6486121	33.21	572.881
BD_ER-3	BDCG_05311	5	2250	3227896	3230145	-	C2H2 finger domain-containing protein	PF13894.1	5	9	3180007	3306342	30.24	126.335
BD_ER-3	BDCG_01304	1	5740	9496629	9502368	+	C6 finger domain-containing protein		1	31	9418908	9518838	35.8	99.93
BD_ER-3	BDCG_03264	3	2698	4681693	4684390	+	C6 finger domain-containing protein		3	12	4681578	4823777	31.6	142.199
BD_ER-3	BDCG_07804	9	4358	3136767	3141124	+	C6 finger domain-containing protein	PF00172.13	9	13	2868722	3238288	34.1	369.566
BD_ER-3	BDCG_04664	4	2867	6228082	6230948	-	C6 transcription factor	PF00172.13	4	16	5913240	6486121	33.21	572.881
BD_ER-3	BDCG_07446	8	989	3104051	3105039	+	C6 transcription factor		8	11	3055310	3470708	30.74	415.398
BD_ER-3	BDCG_06869	7	4297	2579075	2583371	-	C6 transcription factor FacB/Cat8	PF04082.13,PF00172.13	7	8	2094926	2617535	30.86	522.609
BD_ER-3	BDCG_02269	2	1660	6887849	6889508	+	C6 zinc finger domain-containing protein	PF00172.13	2	22	6524489	6938536	33.5	414.047
BD_ER-3	BDCG_04094	4	4001	1882318	1886318	+	C6 zinc finger domain-containing protein	PF00172.13,PF11951.3	4	7	1580446	2154148	34.61	573.702
BD_ER-3	BDCG_09514	16	2309	168851	173122	+	C6 zinc finger domain-containing protein	PF12464.3,PF00172.13,PF00132.19	16	2	120056	291280	31.8	171.224
BD_ER-3	BDCG_00743	1	2250	5801854	5804103	+	CAIB/BAIF family enzyme	PF02515.12	1	18	5803981	5839369	28.61	35.388
BD_ER-3	BDCG_07488	9	4584	305562	310145	-	calcium/proton exchanger	TIGR00378,TIGR00846,PF01699.19	9	2	125539	696203	31.06	570.664
BD_ER-3	BDCG_01435	2	4537	573154	577690	+	calmodulin-binding protein Sha1		2	3	577399	718347	29.98	140.948
BD_ER-3	BDCG_03309	3	3568	5067331	5070898	-	calnexin	PF00262.13	3	14	4979914	5480501	33.43	500.587
BD_ER-3	BDCG_01493	2	3845	1338894	1342738	-	calpain-like protease palB	PF00648.16,PF01067.17	2	5	982316	1600186	30.74	617.87
BD_ER-3	BDCG_02272	2	6448	6938476	6944923	-	CAMK/CAMKL/GIN4 protein kinase	PF07714.12,PF00069.20	2	22	6524489	6938536	33.5	414.047
BD_ER-3	BDCG_01885	2	8963	4478672	4487685	+	cAMP-dependent protein kinase pathway protein		2	17	4334461	4532683	31.49	198.222
BD_ER-3	BDCG_03042	3	3715	3426754	3430468	+	cAMP-dependent protein kinase regulator	PF00027.24	3	8	3150994	3449076	32.29	298.082
BD_ER-3	BDCG_01482	2	4631	1051782	1056412	-	capsular associated protein	PF04973.7	2	5	982316	1600186	30.74	617.87
BD_ER-3	BDCG_07036	7	2169	3439937	3442105	-	carbonic anhydrase	PF00194.16	7	10	3141454	3809322	32.13	667.868
BD_ER-3	BDCG_07295	8	3381	1628140	1631520	+	catalase	PF00199.14,PF06628.7	8	5	1603146	1712911	30.65	109.765
BD_ER-3	BDCG_07875	10	1044	382349	383392	+	catechol O-methyltransferase	PF01596.12,PF13578.1	10	2	274329	421632	32.44	147.303
BD_ER-3	BDCG_04657	4	1367	6104366	6105732	+	CCCH finger DNA binding protein	PF00642.19	4	16	5913240	6486121	33.21	572.881
BD_ER-3	BDCG_08091	10	3292	1853324	1856615	-	CCCH zinc finger protein	PF00642.19,PF10453.4	10	9	1805656	1858886	36.24	53.23
BD_ER-3	BDCG_08940	12	3145	1808342	1811486	+	cell surface receptor/MFS transporter	PF07690.11	12	9	1703711	1815794	30.42	112.083
BD_ER-3	BDCG_01893	2	2489	4619638	4622126	-	cellular nucleic acid-binding protein	PF14392.1,PF00098.18	2	18	4539490	5059460	32.23	519.97
BD_ER-3	BDCG_01172	1	3612	8776102	8779713	-	chitinase	PF00704.23	1	30	8779506	8996743	30.23	217.237
BD_ER-3	BDCG_02971	3	2570	2658085	2660654	-	chorismate synthase	PF01264.16,TIGR00033	3	6	2382280	2674399	31.81	292.119
BD_ER-3	BDCG_07412	8	3942	2728689	2732630	-	chromatin assembly factor 1 subunit B	PF00400.27	8	9	2409299	2936291	31.43	526.992
BD_ER-3	BDCG_07806	9	3265	3143710	3149287	+	chromatin remodeling complex subunit	PF01388.16	9	13	2868722	3238288	34.1	369.566
BD_ER-3	BDCG_00454	1	3758	3644388	3648933	-	chromatin remodelling complex ATPase chain ISW1/adenosinetriphosphatase	PF09110.6,PF00270.24,PF00176.18,PF04851.10,PF09111.5,PF00271.26	1	13	3611076	4112210	30.11	501.134
BD_ER-3	BDCG_06684	7	4805	1151485	1156289	+	chromosome segregation protein Cse1	PF08506.5,PF03378.10,PF03810.14	7	5	975973	1296810	32.25	320.837
BD_ER-3	BDCG_01399	2	2719	383033	385751	+	CHY and RING finger domain-containing protein	PF13639.1,PF13920.1,PF13923.1,PF05495.7	2	2	86030	492494	31.22	406.464
BD_ER-3	BDCG_02381	2	1138	8127920	8129057	+	citrate lyase subunit beta-like protein	PF03328.9	2	23	7165587	8458534	32.06	1292.95
BD_ER-3	BDCG_09127	13	2830	1213281	1216110	+	class I alpha-mannosidase	PF01532.15	13	2	1066785	1266001	31.1	199.216
BD_ER-3	BDCG_01559	2	2740	1898406	1901146	+	class V chitinase	PF00704.23	2	7	1851880	2016103	31.73	164.223
BD_ER-3	BDCG_04275	4	1581	3490173	3491753	-	clock controled protein	PF08618.5	4	10	2867151	4082221	31.37	1215.07
BD_ER-3	BDCG_01048	1	3056	7602320	7605375	-	CMGC/CDK protein kinase	PF07714.12,PF00069.20	1	24	7216628	7662297	31.53	445.669
BD_ER-3	BDCG_07142	8	2878	933015	935892	-	CMGC/CDK protein kinase	PF07714.12,PF00069.20	8	3	600640	1057997	30.69	457.357
BD_ER-3	BDCG_00719	1	2437	5547198	5549634	+	CMGC/SRPK protein kinase	PF00069.20	1	17	5242995	5760101	31.21	517.106
BD_ER-3	BDCG_01911	2	3317	5026461	5029777	+	CMGC/SRPK protein kinase	PF07714.12,PF00069.20	2	18	4539490	5059460	32.23	519.97
BD_ER-3	BDCG_02799	3	2213	1518739	1520951	+	CMGC/SRPK protein kinase	PF00069.20	3	4	1462398	1638463	31.05	176.065
BD_ER-3	BDCG_03328	3	2722	5402703	5405429	-	CMGC/SRPK protein kinase	PF07714.12,PF00069.20	3	14	4979914	5480501	33.43	500.587
BD_ER-3	BDCG_06342	6	1747	3820981	3822727	+	CMGC/SRPK protein kinase	PF07714.12,PF00069.20	6	15	3690711	3851327	29.72	160.616
BD_ER-3	BDCG_02349	2	3137	7287263	7290399	+	coenzyme A synthetase	PF13193.1,PF00501.23	2	23	7165587	8458534	32.06	1292.95
BD_ER-3	BDCG_06192	6	4772	2501798	2506569	+	cohesin complex subunit SA-1/2	PF08514.6	6	9	2506443	2596626	31.13	90.183
BD_ER-3	BDCG_06414	6	5666	4596543	4602370	+	conidial pigment biosynthesis oxidase Arb2/brown2	PF07732.10,PF07731.9,PF00394.17	6	17	4399881	4596710	31.79	196.829
BD_ER-3	BDCG_07800	9	1607	2892474	2894080	-	copper fist DNA binding domain-containing protein	PF00649.13	9	13	2868722	3238288	34.1	369.566
BD_ER-3	BDCG_03294	3	3654	4937476	4941129	+	Cu2+-exporting ATPase	PF00403.21,PF00122.15,PF12710.2,TIGR01525,PF00702.21,TIGR00003,TIGR01494	3	13	4908938	4945003	35.55	36.065
BD_ER-3	BDCG_07678	9	1720	1987110	1988829	-	CwfJ domain-containing protein	PF04676.9,PF04677.10	9	9	1824632	2047122	31.22	222.49
BD_ER-3	BDCG_07049	7	3405	3766936	3770340	-	cyclin-dependent protein kinase complex component	PF08613.6	7	10	3141454	3809322	32.13	667.868
BD_ER-3	BDCG_01557	2	3416	1892370	1895785	+	cyclohexanone monooxygenase	PF13434.1,PF13738.1,PF13450.1,PF00743.14	2	7	1851880	2016103	31.73	164.223
BD_ER-3	BDCG_16084	1	3511	1773711	1777221	+	cystathionine beta-synthase	PF00291.20,TIGR01137,PF12697.2,PF12695.2,PF00561.15,PF00571.23	1	5	1464235	2311817	30.13	847.582
BD_ER-3	BDCG_04279	4	3485	3659300	3662784	-	cysteinyl-tRNA synthetase	TIGR00435,PF01406.14	4	10	2867151	4082221	31.37	1215.07
BD_ER-3	BDCG_01901	2	1409	4692709	4694117	-	cytochrome c oxidase assembly protein		2	18	4539490	5059460	32.23	519.97
BD_ER-3	BDCG_08326	11	6112	25522	31633	+	cytochrome P450	PF00067.17	11	1	1	537539	31.83	537.538
BD_ER-3	BDCG_01450	2	1582	881456	883037	+	cytosine deaminase	PF00383.17	2	4	780810	881929	30.91	101.119
BD_ER-3	BDCG_08875	12	3767	1432717	1436483	+	cytosolic Fe-S cluster assembly factor NAR1	PF02906.9	12	8	1389353	1506000	31.79	116.647
BD_ER-3	BDCG_01302	1	5007	9485681	9490687	+	DEAD/DEAH box helicase	PF05773.17,PF00270.24,PF00437.15,PF04408.18,PF07717.11,PF00271.26	1	31	9418908	9518838	35.8	99.93
BD_ER-3	BDCG_06210	6	3881	2817143	2821023	-	DEAD/DEAH box RNA helicase	PF00270.24,PF00271.26	6	10	2607077	2817353	29.74	210.276
BD_ER-3	BDCG_04675	4	3913	6439440	6443352	-	delta-1-pyrroline-5-carboxylate dehydrogenase, mitochondrial	TIGR01236,PF00171.17	4	16	5913240	6486121	33.21	572.881
BD_ER-3	BDCG_05790	6	2819	754249	757067	+	Delta(24(24(1)))-sterol reductase	PF01222.12	6	2	443496	855871	30.07	412.375
BD_ER-3	BDCG_06666	7	3148	930285	933432	+	deubiquitination-protection protein dph1	PF00627.26,PF00240.18,PF11976.3	7	4	932134	949149	33.81	17.015
BD_ER-3	BDCG_02803	3	5110	1615382	1620491	+	dienelactone hydrolase		3	4	1462398	1638463	31.05	176.065
BD_ER-3	BDCG_07444	8	3288	3052580	3055867	+	DNA damage response protein RcaA	PF00498.21	8	11	3055310	3470708	30.74	415.398
BD_ER-3	BDCG_07134	8	4674	904792	909465	+	DNA excision repair protein ERCC-6	PF00176.18,PF00271.26,PF11496.3	8	3	600640	1057997	30.69	457.357
BD_ER-3	BDCG_08503	11	2117	1348543	1350659	-	DNA glycosylase	PF01156.14	11	5	1344218	1479617	31.81	135.399
BD_ER-3	BDCG_00389	1	3078	2959250	2962327	+	DNA mismatch repair protein	PF08676.6,PF13589.1	1	11	2903046	3387095	30.24	484.049
BD_ER-3	BDCG_07025	7	5792	3277937	3283728	+	DNA mismatch repair protein MSH3	PF01624.15,PF05190.13,PF05192.13,PF00488.16,PF05188.12	7	10	3141454	3809322	32.13	667.868
BD_ER-3	BDCG_01498	2	2590	1466964	1469553	+	DNA primase large subunit	PF04104.9	2	5	982316	1600186	30.74	617.87
BD_ER-3	BDCG_02883	3	3874	1952647	1956520	+	DNA repair protein	PF00753.22,PF12706.2,PF07522.9	3	5	1882492	2214098	32.21	331.606
BD_ER-3	BDCG_01488	2	4726	1183729	1188454	+	DNA topoisomerase I	PF01028.15,PF02919.10,PF14370.1	2	5	982316	1600186	30.74	617.87
BD_ER-3	BDCG_04092	4	3651	1834145	1837795	+	DNA-directed RNA polymerase I, II, and III subunit RPABC3	PF03870.10	4	7	1580446	2154148	34.61	573.702
BD_ER-3	BDCG_01765	2	5473	3310931	3316403	+	DNA-directed RNA polymerase II subunit RPB2	PF04563.10,PF04566.8,PF04565.11,PF00562.23,PF04561.9,PF04567.12,PF04560.15	2	12	3007331	3398806	31.14	391.475
BD_ER-3	BDCG_01305	1	2689	9502658	9505346	+	DNA-directed RNA polymerase III RPC4	PF05132.9	1	31	9418908	9518838	35.8	99.93
BD_ER-3	BDCG_08092	10	2448	1856439	1858886	+	DNA-directed RNA polymerase III subunit RPC8	PF08292.7,PF03876.12,TIGR00448	10	9	1805656	1858886	36.24	53.23
BD_ER-3	BDCG_01366	1	2008	10086143	10088150	+	DNA-repair protein complementing XP-A cells	PF05181.7,TIGR00598	1	33	9986715	10302040	31.31	315.325
BD_ER-3	BDCG_02380	2	2792	8028224	8031015	+	DnaJ domain-containing protein	PF00226.26	2	23	7165587	8458534	32.06	1292.95
BD_ER-3	BDCG_01596	2	468	2219512	2219979	-	DOC family protein	TIGR01550,PF02661.13	2	8	2076170	2358480	30.43	282.31
BD_ER-3	BDCG_02890	3	2060	2048609	2050668	+	dual specificity phosphatase	PF00782.15	3	5	1882492	2214098	32.21	331.606
BD_ER-3	BDCG_05412	5	5741	4049036	4054776	+	dynamin GTPase	PF00350.18,PF01031.15	5	12	3893253	4049057	30.3	155.804
BD_ER-3	BDCG_16188	1	3008	5378838	5381845	-	dynamin GTPase	PF00350.18,PF01633.15,PF01031.15,PF01636.18	1	17	5242995	5760101	31.21	517.106
BD_ER-3	BDCG_03147	3	3417	4192432	4195848	+	elongation factor G, mitochondrial	TIGR00231,TIGR00484,PF03144.20,PF03764.13,PF00679.19,PF00009.22	3	10	4115862	4271932	32.27	156.07
BD_ER-3	BDCG_02255	2	3009	6657470	6660478	+	elongator complex protein 3	TIGR01211,PF04055.16,PF00583.19	2	22	6524489	6938536	33.5	414.047
BD_ER-3	BDCG_04091	4	1896	1834143	1836038	-	elongator complex protein 4	PF05625.6	4	7	1580446	2154148	34.61	573.702
BD_ER-3	BDCG_01481	2	1829	1049308	1051136	+	endo-1,3(4)-beta-glucanase		2	5	982316	1600186	30.74	617.87
BD_ER-3	BDCG_02447	3	2196	281353	283548	-	endosomal integral membrane protein	PF02990.11	3	2	259305	350852	29.6	91.547
BD_ER-3	BDCG_07388	8	4018	2271041	2275058	+	ENTH domain-containing protein	PF07651.11,PF01417.15	8	7	2071797	2344537	31.55	272.74
BD_ER-3	BDCG_01489	2	1335	1190642	1191976	-	epimerase/dehydratase	PF01370.16,PF01073.14,PF04321.12,PF00106.20	2	5	982316	1600186	30.74	617.87
BD_ER-3	BDCG_09515	16	5149	173286	178434	+	exportin KapK	PF08389.7,PF08767.6,PF03810.14	16	2	120056	291280	31.8	171.224
BD_ER-3	BDCG_00067	1	4046	520936	524981	+	extracellular phytase	PF00245.15,PF01663.17	1	3	502683	746586	31.02	243.903
BD_ER-3	BDCG_04087	4	3780	1824724	1828503	+	extracellular serine-rich protein		4	7	1580446	2154148	34.61	573.702
BD_ER-3	BDCG_07485	9	2853	295578	298430	-	extracelular serine carboxypeptidase	PF05577.7	9	2	125539	696203	31.06	570.664
BD_ER-3	BDCG_01486	2	513	1180224	1180736	+	F-box domain-containing protein		2	5	982316	1600186	30.74	617.87
BD_ER-3	BDCG_06053	6	2061	1869397	1871457	-	F-box domain-containing protein		6	6	1819948	2040821	31.09	220.873
BD_ER-3	BDCG_08986	13	3607	452226	455832	+	F-box domain-containing protein		13	1	1	644719	32.36	644.718
BD_ER-3	BDCG_05602	5	521	5015193	5015713	+	F-type H+-transporting ATPase subunit epsilon	PF04627.8	5	17	4963691	5096505	32.92	132.814
BD_ER-3	BDCG_08285	10	5721	2906879	2912599	-	FAD binding domain-containing protein	PF01565.18,PF08031.7	10	13	2880109	3066546	30.94	186.437
BD_ER-3	BDCG_01049	1	5969	7605435	7611403	+	fes/CIP4 domain-containing protein	PF10291.4,PF00611.18	1	24	7216628	7662297	31.53	445.669
BD_ER-3	BDCG_04673	4	3647	6412535	6416181	+	flavodoxin and radical SAM domain-containing protein	PF08608.7,PF00258.20,PF04055.16	4	16	5913240	6486121	33.21	572.881
BD_ER-3	BDCG_02882	3	2161	1950372	1952532	-	FluG domain-containing protein	PF11917.3	3	5	1882492	2214098	32.21	331.606
BD_ER-3	BDCG_04080	4	2358	1804266	1806623	-	FluG domain-containing protein	PF11917.3	4	7	1580446	2154148	34.61	573.702
BD_ER-3	BDCG_02207	2	2382	6254666	6257047	+	folylpolyglutamate synthase		2	21	6151933	6426230	33.95	274.297
BD_ER-3	BDCG_01143	1	4492	8545264	8549755	-	forkhead box protein C2	PF00250.13,PF00498.21	1	28	8434083	8613182	30.06	179.099
BD_ER-3	BDCG_02390	2	3575	8149716	8153290	-	fructose-1,6-bisphosphatase I	PF00316.15	2	23	7165587	8458534	32.06	1292.95
BD_ER-3	BDCG_02389	2	4126	8145298	8149423	-	fumarate reductase Osm1	PF00890.19,TIGR01813,PF13450.1,PF03486.9,PF07992.9,PF00173.23,PF12831.2,PF01266.19	2	23	7165587	8458534	32.06	1292.95
BD_ER-3	BDCG_02401	2	2430	8311086	8313515	+	fumarylacetoacetase	PF01557.13,TIGR01266,PF09298.6	2	23	7165587	8458534	32.06	1292.95
BD_ER-3	BDCG_00348	1	3456	2628401	2631856	-	fungal specific transcription factor	PF04082.13,PF00172.13	1	7	2482114	2628499	29.41	146.385
BD_ER-3	BDCG_03959	4	4807	972568	977374	+	fungal specific transcription factor domain-containing protein	PF04082.13,PF00172.13	4	4	916526	972569	27.81	56.043
BD_ER-3	BDCG_02348	2	4083	7283654	7287736	-	G-patch DNA repair protein	PF01585.18,PF13893.1,PF00076.17	2	23	7165587	8458534	32.06	1292.95
BD_ER-3	BDCG_02956	3	5205	2483014	2488218	+	G-protein signaling regulator	PF00615.14	3	6	2382280	2674399	31.81	292.119
BD_ER-3	BDCG_01303	1	5770	9490055	9495824	-	G2/mitotic-specific cyclin cdc13	PF00134.18,PF02984.14	1	31	9418908	9518838	35.8	99.93
BD_ER-3	BDCG_08849	12	1635	1264161	1265795	-	GAJ protein	PF03962.10	12	5	1013333	1264235	31.58	250.902
BD_ER-3	BDCG_07354	8	3076	1877032	1880107	+	GANP domain-containing protein	PF03399.11,PF10075.4	8	6	1879841	1992304	29.76	112.463
BD_ER-3	BDCG_03462	3	1016	6021443	6022458	+	gluconate 5-dehydrogenase	PF13561.1	3	15	5869088	6049444	31.08	180.356
BD_ER-3	BDCG_04646	4	3330	5910009	5913338	-	gluconolactonase	PF08450.7	4	16	5913240	6486121	33.21	572.881
BD_ER-3	BDCG_08949	12	4595	1879083	1883677	+	glucose-methanol-choline oxidoreductase:GMC oxidoreductase	PF00732.14,PF05199.8	12	11	1876993	1966043	29.56	89.05
BD_ER-3	BDCG_00281	1	2526	2155607	2158132	-	glutamate 5-kinase	PF00696.23,TIGR01027,PF01472.15	1	5	1464235	2311817	30.13	847.582
BD_ER-3	BDCG_05407	5	2944	3898056	3900999	-	glutamine amidotransferase	PF00310.16,PF13230.1,PF13522.1	5	12	3893253	4049057	30.3	155.804
BD_ER-3	BDCG_04687	5	2635	213298	215932	+	glutathione S-transferase	PF02798.15,PF13417.1,PF13409.1	5	1	1	288121	30.38	288.12
BD_ER-3	BDCG_00083	1	2391	829234	831624	-	glutathione transferase	PF02798.15,PF00043.20,PF13417.1,PF13409.1	1	4	773615	882768	29.72	109.153
BD_ER-3	BDCG_02388	2	2549	8143641	8146496	+	glycerophosphoryl diester phosphodiesterase	PF03009.12	2	23	7165587	8458534	32.06	1292.95
BD_ER-3	BDCG_02400	2	4193	8309163	8313355	-	glycine cleavage system T protein	TIGR00528,PF08669.6,PF01571.16	2	23	7165587	8458534	32.06	1292.95
BD_ER-3	BDCG_02969	3	2408	2653306	2655713	-	glycosyltransferase	PF08660.6	3	6	2382280	2674399	31.81	292.119
BD_ER-3	BDCG_04075	4	3886	1724481	1728366	-	GMF family protein	PF00241.15	4	7	1580446	2154148	34.61	573.702
BD_ER-3	BDCG_02398	2	2846	8305500	8308345	+	GMP synthase	PF00117.23	2	23	7165587	8458534	32.06	1292.95
BD_ER-3	BDCG_01480	2	4942	1042011	1046952	+	golgi complex component	PF12816.2	2	5	982316	1600186	30.74	617.87
BD_ER-3	BDCG_01391	2	2186	161751	163936	-	golgi matrix protein	PF10375.4	2	2	86030	492494	31.22	406.464
BD_ER-3	BDCG_05166	5	6676	2370612	2377287	+	GPI-anchored cell surface glycoprotein		5	6	2093683	2566255	31.81	472.572
BD_ER-3	BDCG_07389	8	3972	2274994	2278965	-	GPR/FUN34 family protein	PF01184.14	8	7	2071797	2344537	31.55	272.74
BD_ER-3	BDCG_07415	8	2658	2780439	2783754	-	Gpr1 family protein	PF01184.14	8	9	2409299	2936291	31.43	526.992
BD_ER-3	BDCG_06652	7	1959	887125	889083	-	GTP-binding nuclear protein GSP1/Ran	TIGR00231,PF00071.17,PF08477.8,PF00025.16	7	3	603246	887570	30.29	284.324
BD_ER-3	BDCG_06861	7	2000	2238760	2240759	+	GTP-binding protein	PF08438.5,PF01926.18	7	8	2094926	2617535	30.86	522.609
BD_ER-3	BDCG_06683	7	6752	1144456	1151207	-	GTPase activating protein	PF11864.3,PF02145.10,PF03542.11	7	5	975973	1296810	32.25	320.837
BD_ER-3	BDCG_05179	5	4374	2464653	2469026	+	guanine nucleotide-binding protein subunit beta	PF00400.27	5	6	2093683	2566255	31.81	472.572
BD_ER-3	BDCG_01390	2	1335	159890	161274	-	guanylate kinase	PF00625.16,PF13671.1,PF01926.18,TIGR03263,PF13191.1	2	2	86030	492494	31.22	406.464
BD_ER-3	BDCG_06860	7	2274	2236318	2238591	+	H/ACA ribonucleoprotein complex subunit 2	PF01248.21	7	8	2094926	2617535	30.86	522.609
BD_ER-3	BDCG_03968	4	1089	1125760	1126848	+	haloacid dehalogenase, type II	TIGR01428,PF13419.1	4	5	1016134	1148352	30.63	132.218
BD_ER-3	BDCG_01593	2	4730	2189973	2194702	+	heat shock protein 90	PF00183.13,PF02518.21,PF13589.1	2	8	2076170	2358480	30.43	282.31
BD_ER-3	BDCG_04671	4	1786	6407955	6409740	-	high affinity copper transporter	PF04145.10	4	16	5913240	6486121	33.21	572.881
BD_ER-3	BDCG_03325	3	4623	5261751	5266373	+	histidyl-tRNA synthetase	PF13393.1,PF00587.20,PF03129.15	3	14	4979914	5480501	33.43	500.587
BD_ER-3	BDCG_01853	2	5473	3993885	3999357	-	histone deacetylase 1/2	PF00850.14	2	16	3898471	4291701	32.43	393.23
BD_ER-3	BDCG_01590	2	2305	2178512	2180816	-	HLH transcription factor	PF00010.21	2	8	2076170	2358480	30.43	282.31
BD_ER-3	BDCG_08506	11	1744	1409217	1410960	+	HLH transcription factor	PF00010.21	11	5	1344218	1479617	31.81	135.399
BD_ER-3	BDCG_02886	3	1738	1964727	1966464	-	HMG box protein	PF00505.14,PF09011.5	3	5	1882492	2214098	32.21	331.606
BD_ER-3	BDCG_16658	3	577	2948366	2948942	-	homoisocitrate dehydrogenase	PF00180.15	3	7	2715742	2997784	31.11	282.042
BD_ER-3	BDCG_00402	1	1981	3306794	3308774	+	homoserine kinase	TIGR00191,PF00288.21	1	11	2903046	3387095	30.24	484.049
BD_ER-3	BDCG_07493	9	3079	520672	523750	-	hydrophobin 1		9	2	125539	696203	31.06	570.664
BD_ER-3	BDCG_00009	1	885	186242	187126	-	hypothetical protein		1	2	136825	311758	29.87	174.933
BD_ER-3	BDCG_00010	1	1164	187759	188922	-	hypothetical protein	PF00172.13	1	2	136825	311758	29.87	174.933
BD_ER-3	BDCG_00011	1	1273	223018	224290	-	hypothetical protein		1	2	136825	311758	29.87	174.933
BD_ER-3	BDCG_00065	1	1032	519295	520326	+	hypothetical protein	PF08615.6	1	3	502683	746586	31.02	243.903
BD_ER-3	BDCG_00070	1	252	604879	605130	+	hypothetical protein		1	3	502683	746586	31.02	243.903
BD_ER-3	BDCG_00075	1	495	658344	658838	-	hypothetical protein		1	3	502683	746586	31.02	243.903
BD_ER-3	BDCG_00084	1	3529	879056	882584	-	hypothetical protein	PF12855.2	1	4	773615	882768	29.72	109.153
BD_ER-3	BDCG_00260	1	2284	1475607	1477890	+	hypothetical protein	PF09949.4	1	5	1464235	2311817	30.13	847.582
BD_ER-3	BDCG_00262	1	855	1572767	1573621	+	hypothetical protein	PF12511.3	1	5	1464235	2311817	30.13	847.582
BD_ER-3	BDCG_00264	1	1023	1658423	1659445	-	hypothetical protein	PF04628.8	1	5	1464235	2311817	30.13	847.582
BD_ER-3	BDCG_00265	1	231	1665481	1665711	-	hypothetical protein		1	5	1464235	2311817	30.13	847.582
BD_ER-3	BDCG_00272	1	494	1893335	1893828	+	hypothetical protein		1	5	1464235	2311817	30.13	847.582
BD_ER-3	BDCG_00273	1	2831	1896699	1899529	-	hypothetical protein		1	5	1464235	2311817	30.13	847.582
BD_ER-3	BDCG_00274	1	417	2000473	2000889	-	hypothetical protein		1	5	1464235	2311817	30.13	847.582
BD_ER-3	BDCG_00275	1	497	2053424	2053920	+	hypothetical protein		1	5	1464235	2311817	30.13	847.582
BD_ER-3	BDCG_00276	1	1967	2079450	2081416	+	hypothetical protein	PF03981.7	1	5	1464235	2311817	30.13	847.582
BD_ER-3	BDCG_00279	1	502	2125953	2126454	+	hypothetical protein		1	5	1464235	2311817	30.13	847.582
BD_ER-3	BDCG_00285	1	231	2245879	2246109	+	hypothetical protein		1	5	1464235	2311817	30.13	847.582
BD_ER-3	BDCG_00286	1	2065	2252617	2254681	+	hypothetical protein		1	5	1464235	2311817	30.13	847.582
BD_ER-3	BDCG_00345	1	1687	2560052	2561738	-	hypothetical protein	PF01636.18	1	7	2482114	2628499	29.41	146.385
BD_ER-3	BDCG_00346	1	582	2572030	2572611	-	hypothetical protein		1	7	2482114	2628499	29.41	146.385
BD_ER-3	BDCG_00355	1	426	2659358	2659783	-	hypothetical protein		1	8	2644489	2680616	32.35	36.127
BD_ER-3	BDCG_00356	1	3563	2680531	2684093	+	hypothetical protein	PF11951.3	1	8	2644489	2680616	32.35	36.127
BD_ER-3	BDCG_00377	1	780	2775663	2776442	-	hypothetical protein		1	9	2739142	2832107	29.37	92.965
BD_ER-3	BDCG_00381	1	770	2853845	2854614	-	hypothetical protein		1	10	2848636	2884042	29.91	35.406
BD_ER-3	BDCG_00391	1	444	3068740	3069183	+	hypothetical protein		1	11	2903046	3387095	30.24	484.049
BD_ER-3	BDCG_00392	1	2699	3079769	3082467	-	hypothetical protein		1	11	2903046	3387095	30.24	484.049
BD_ER-3	BDCG_00393	1	414	3134452	3134865	+	hypothetical protein		1	11	2903046	3387095	30.24	484.049
BD_ER-3	BDCG_00394	1	192	3154799	3154990	+	hypothetical protein		1	11	2903046	3387095	30.24	484.049
BD_ER-3	BDCG_00395	1	411	3173396	3173806	+	hypothetical protein		1	11	2903046	3387095	30.24	484.049
BD_ER-3	BDCG_00398	1	1186	3181048	3182233	-	hypothetical protein		1	11	2903046	3387095	30.24	484.049
BD_ER-3	BDCG_00399	1	1338	3182514	3183851	+	hypothetical protein		1	11	2903046	3387095	30.24	484.049
BD_ER-3	BDCG_00404	1	824	3313486	3314309	-	hypothetical protein		1	11	2903046	3387095	30.24	484.049
BD_ER-3	BDCG_00405	1	2839	3316866	3319704	-	hypothetical protein		1	11	2903046	3387095	30.24	484.049
BD_ER-3	BDCG_00455	1	1517	3649079	3650595	+	hypothetical protein		1	13	3611076	4112210	30.11	501.134
BD_ER-3	BDCG_00456	1	1201	3650265	3651465	-	hypothetical protein		1	13	3611076	4112210	30.11	501.134
BD_ER-3	BDCG_00461	1	240	3754621	3754860	-	hypothetical protein		1	13	3611076	4112210	30.11	501.134
BD_ER-3	BDCG_00462	1	213	3791203	3791415	+	hypothetical protein		1	13	3611076	4112210	30.11	501.134
BD_ER-3	BDCG_00468	1	695	4015116	4015810	+	hypothetical protein		1	13	3611076	4112210	30.11	501.134
BD_ER-3	BDCG_00536	1	533	4463850	4464382	+	hypothetical protein		1	14	4296316	4539277	30.23	242.961
BD_ER-3	BDCG_00537	1	679	4530966	4531644	-	hypothetical protein		1	14	4296316	4539277	30.23	242.961
BD_ER-3	BDCG_00615	1	582	4789989	4790570	+	hypothetical protein		1	15	4775368	4941321	30.33	165.953
BD_ER-3	BDCG_00617	1	487	4900038	4900524	-	hypothetical protein		1	15	4775368	4941321	30.33	165.953
BD_ER-3	BDCG_00618	1	772	4915122	4915893	-	hypothetical protein		1	15	4775368	4941321	30.33	165.953
BD_ER-3	BDCG_00708	1	216	5297131	5297346	-	hypothetical protein		1	17	5242995	5760101	31.21	517.106
BD_ER-3	BDCG_00709	1	3107	5375509	5378615	+	hypothetical protein	PF11917.3	1	17	5242995	5760101	31.21	517.106
BD_ER-3	BDCG_00713	1	270	5406427	5406696	-	hypothetical protein		1	17	5242995	5760101	31.21	517.106
BD_ER-3	BDCG_00715	1	3824	5413581	5417404	-	hypothetical protein		1	17	5242995	5760101	31.21	517.106
BD_ER-3	BDCG_00718	1	501	5546827	5547327	-	hypothetical protein		1	17	5242995	5760101	31.21	517.106
BD_ER-3	BDCG_00720	1	772	5579438	5580209	-	hypothetical protein		1	17	5242995	5760101	31.21	517.106
BD_ER-3	BDCG_00852	1	3130	6267830	6270959	+	hypothetical protein		1	19	6185323	6430868	29.22	245.545
BD_ER-3	BDCG_00871	1	586	6521360	6521945	-	hypothetical protein		1	20	6479620	6525957	29.69	46.337
BD_ER-3	BDCG_00963	1	871	6987027	6987897	-	hypothetical protein		1	23	6987773	6998851	33.69	11.078
BD_ER-3	BDCG_01037	1	731	7304722	7305452	-	hypothetical protein		1	24	7216628	7662297	31.53	445.669
BD_ER-3	BDCG_01038	1	771	7309520	7310290	-	hypothetical protein		1	24	7216628	7662297	31.53	445.669
BD_ER-3	BDCG_01040	1	435	7333714	7334148	+	hypothetical protein		1	24	7216628	7662297	31.53	445.669
BD_ER-3	BDCG_01042	1	1269	7371246	7372514	+	hypothetical protein		1	24	7216628	7662297	31.53	445.669
BD_ER-3	BDCG_01046	1	180	7532723	7532902	-	hypothetical protein		1	24	7216628	7662297	31.53	445.669
BD_ER-3	BDCG_01071	1	855	7779302	7780156	-	hypothetical protein		1	25	7725512	7832829	30.63	107.317
BD_ER-3	BDCG_01072	1	1045	7780804	7781848	-	hypothetical protein		1	25	7725512	7832829	30.63	107.317
BD_ER-3	BDCG_01073	1	2218	7789135	7792118	-	hypothetical protein		1	25	7725512	7832829	30.63	107.317
BD_ER-3	BDCG_01124	1	337	8103581	8103917	-	hypothetical protein		1	27	8027105	8420612	31.19	393.507
BD_ER-3	BDCG_01126	1	1964	8145672	8147635	+	hypothetical protein		1	27	8027105	8420612	31.19	393.507
BD_ER-3	BDCG_01127	1	405	8180736	8181140	-	hypothetical protein		1	27	8027105	8420612	31.19	393.507
BD_ER-3	BDCG_01128	1	471	8217539	8218009	+	hypothetical protein		1	27	8027105	8420612	31.19	393.507
BD_ER-3	BDCG_01129	1	4448	8218059	8222506	+	hypothetical protein		1	27	8027105	8420612	31.19	393.507
BD_ER-3	BDCG_01137	1	488	8416471	8416958	+	hypothetical protein		1	27	8027105	8420612	31.19	393.507
BD_ER-3	BDCG_01141	1	453	8457947	8458399	-	hypothetical protein		1	28	8434083	8613182	30.06	179.099
BD_ER-3	BDCG_01174	1	1311	8827694	8829004	-	hypothetical protein		1	30	8779506	8996743	30.23	217.237
BD_ER-3	BDCG_01175	1	282	8926246	8926527	+	hypothetical protein		1	30	8779506	8996743	30.23	217.237
BD_ER-3	BDCG_01301	1	387	9468478	9468864	-	hypothetical protein		1	31	9418908	9518838	35.8	99.93
BD_ER-3	BDCG_01306	1	1947	9505915	9507861	+	hypothetical protein		1	31	9418908	9518838	35.8	99.93
BD_ER-3	BDCG_01307	1	545	9518534	9519078	+	hypothetical protein		1	31	9418908	9518838	35.8	99.93
BD_ER-3	BDCG_01345	1	499	9774263	9774761	+	hypothetical protein		1	32	9617922	9956737	31.94	338.815
BD_ER-3	BDCG_01347	1	4084	9778703	9782786	+	hypothetical protein		1	32	9617922	9956737	31.94	338.815
BD_ER-3	BDCG_01351	1	699	9788855	9789553	-	hypothetical protein		1	32	9617922	9956737	31.94	338.815
BD_ER-3	BDCG_01352	1	342	9790126	9790467	-	hypothetical protein		1	32	9617922	9956737	31.94	338.815
BD_ER-3	BDCG_01354	1	489	9826547	9827035	-	hypothetical protein		1	32	9617922	9956737	31.94	338.815
BD_ER-3	BDCG_01365	1	780	10068774	10069553	-	hypothetical protein		1	33	9986715	10302040	31.31	315.325
BD_ER-3	BDCG_01368	1	1735	10090618	10092352	-	hypothetical protein		1	33	9986715	10302040	31.31	315.325
BD_ER-3	BDCG_01371	1	543	10231915	10232457	-	hypothetical protein		1	33	9986715	10302040	31.31	315.325
BD_ER-3	BDCG_01372	1	852	10232585	10233436	-	hypothetical protein	PF01633.15,PF01636.18	1	33	9986715	10302040	31.31	315.325
BD_ER-3	BDCG_01373	1	211	10285199	10285409	+	hypothetical protein		1	33	9986715	10302040	31.31	315.325
BD_ER-3	BDCG_01388	2	1392	84746	86137	-	hypothetical protein		2	2	86030	492494	31.22	406.464
BD_ER-3	BDCG_01389	2	354	115788	116141	-	hypothetical protein		2	2	86030	492494	31.22	406.464
BD_ER-3	BDCG_01392	2	931	164966	165896	-	hypothetical protein	PF05670.8	2	2	86030	492494	31.22	406.464
BD_ER-3	BDCG_01396	2	2006	375538	377543	+	hypothetical protein	PF00403.21	2	2	86030	492494	31.22	406.464
BD_ER-3	BDCG_01397	2	3330	377911	381240	-	hypothetical protein	PF10056.4	2	2	86030	492494	31.22	406.464
BD_ER-3	BDCG_01398	2	590	381966	382555	+	hypothetical protein	PF05347.10	2	2	86030	492494	31.22	406.464
BD_ER-3	BDCG_01400	2	4516	385953	390468	-	hypothetical protein	PF10214.4	2	2	86030	492494	31.22	406.464
BD_ER-3	BDCG_01477	2	950	1020871	1021820	+	hypothetical protein		2	5	982316	1600186	30.74	617.87
BD_ER-3	BDCG_01479	2	2814	1038997	1041810	-	hypothetical protein		2	5	982316	1600186	30.74	617.87
BD_ER-3	BDCG_01490	2	2597	1231092	1233688	-	hypothetical protein	PF04652.11	2	5	982316	1600186	30.74	617.87
BD_ER-3	BDCG_01501	2	1176	1518766	1519941	+	hypothetical protein		2	5	982316	1600186	30.74	617.87
BD_ER-3	BDCG_01502	2	943	1520374	1521316	+	hypothetical protein		2	5	982316	1600186	30.74	617.87
BD_ER-3	BDCG_01503	2	464	1521762	1522225	-	hypothetical protein		2	5	982316	1600186	30.74	617.87
BD_ER-3	BDCG_01504	2	2293	1526813	1529105	+	hypothetical protein		2	5	982316	1600186	30.74	617.87
BD_ER-3	BDCG_01505	2	961	1528859	1529819	-	hypothetical protein		2	5	982316	1600186	30.74	617.87
BD_ER-3	BDCG_01555	2	6661	1888701	1895361	-	hypothetical protein		2	7	1851880	2016103	31.73	164.223
BD_ER-3	BDCG_01560	2	4583	1901522	1906104	-	hypothetical protein	PF12505.3	2	7	1851880	2016103	31.73	164.223
BD_ER-3	BDCG_01561	2	1123	1904919	1906041	+	hypothetical protein		2	7	1851880	2016103	31.73	164.223
BD_ER-3	BDCG_01562	2	2306	1906806	1909227	-	hypothetical protein	PF00069.20	2	7	1851880	2016103	31.73	164.223
BD_ER-3	BDCG_01589	2	655	2132680	2133334	+	hypothetical protein		2	8	2076170	2358480	30.43	282.31
BD_ER-3	BDCG_01591	2	3039	2183106	2186144	-	hypothetical protein		2	8	2076170	2358480	30.43	282.31
BD_ER-3	BDCG_01592	2	3258	2185919	2189176	+	hypothetical protein	PF00735.13	2	8	2076170	2358480	30.43	282.31
BD_ER-3	BDCG_01595	2	618	2218602	2219219	+	hypothetical protein		2	8	2076170	2358480	30.43	282.31
BD_ER-3	BDCG_01597	2	213	2282567	2282779	-	hypothetical protein		2	8	2076170	2358480	30.43	282.31
BD_ER-3	BDCG_01681	2	3211	2679192	2682402	-	hypothetical protein		2	9	2637305	2679499	32.12	42.194
BD_ER-3	BDCG_01756	2	1989	3120335	3122323	-	hypothetical protein		2	12	3007331	3398806	31.14	391.475
BD_ER-3	BDCG_01758	2	2253	3125386	3127638	-	hypothetical protein	PF04568.7	2	12	3007331	3398806	31.14	391.475
BD_ER-3	BDCG_01761	2	525	3245565	3246089	-	hypothetical protein		2	12	3007331	3398806	31.14	391.475
BD_ER-3	BDCG_01762	2	3392	3245706	3249097	+	hypothetical protein	PF08216.6	2	12	3007331	3398806	31.14	391.475
BD_ER-3	BDCG_01764	2	183	3301263	3301445	-	hypothetical protein		2	12	3007331	3398806	31.14	391.475
BD_ER-3	BDCG_01766	2	154	3343445	3343598	-	hypothetical protein		2	12	3007331	3398806	31.14	391.475
BD_ER-3	BDCG_01791	2	180	3602345	3602524	+	hypothetical protein		2	14	3578254	3645369	30.71	67.115
BD_ER-3	BDCG_01792	2	3287	3645163	3648449	-	hypothetical protein		2	14	3578254	3645369	30.71	67.115
BD_ER-3	BDCG_01851	2	3262	3989220	3992481	+	hypothetical protein	PF00149.23	2	16	3898471	4291701	32.43	393.23
BD_ER-3	BDCG_01858	2	3567	4107682	4111248	-	hypothetical protein		2	16	3898471	4291701	32.43	393.23
BD_ER-3	BDCG_01861	2	1121	4194256	4195376	+	hypothetical protein		2	16	3898471	4291701	32.43	393.23
BD_ER-3	BDCG_01864	2	1626	4207199	4208824	-	hypothetical protein		2	16	3898471	4291701	32.43	393.23
BD_ER-3	BDCG_01889	2	2321	4541953	4544772	-	hypothetical protein		2	18	4539490	5059460	32.23	519.97
BD_ER-3	BDCG_01890	2	448	4591587	4592034	-	hypothetical protein		2	18	4539490	5059460	32.23	519.97
BD_ER-3	BDCG_01897	2	2652	4629114	4631765	+	hypothetical protein	PF00172.13	2	18	4539490	5059460	32.23	519.97
BD_ER-3	BDCG_01899	2	2821	4632738	4635558	+	hypothetical protein	PF00398.15,PF12847.2,PF10294.4	2	18	4539490	5059460	32.23	519.97
BD_ER-3	BDCG_01900	2	3718	4688982	4692699	-	hypothetical protein		2	18	4539490	5059460	32.23	519.97
BD_ER-3	BDCG_01904	2	1307	4700982	4702288	+	hypothetical protein		2	18	4539490	5059460	32.23	519.97
BD_ER-3	BDCG_01909	2	2777	4945424	4948200	+	hypothetical protein		2	18	4539490	5059460	32.23	519.97
BD_ER-3	BDCG_01910	2	3648	4948332	4951979	+	hypothetical protein	PF00083.19,PF07690.11,TIGR00880	2	18	4539490	5059460	32.23	519.97
BD_ER-3	BDCG_01912	2	602	5028548	5029149	-	hypothetical protein		2	18	4539490	5059460	32.23	519.97
BD_ER-3	BDCG_01913	2	1719	5030103	5031821	+	hypothetical protein	PF08740.6	2	18	4539490	5059460	32.23	519.97
BD_ER-3	BDCG_01914	2	5401	5029777	5035177	-	hypothetical protein		2	18	4539490	5059460	32.23	519.97
BD_ER-3	BDCG_01916	2	1389	5035238	5036626	-	hypothetical protein	PF01636.18	2	18	4539490	5059460	32.23	519.97
BD_ER-3	BDCG_02001	2	1030	5502777	5503806	+	hypothetical protein		2	20	5431047	5600119	30.5	169.072
BD_ER-3	BDCG_02196	2	1100	6170754	6171853	+	hypothetical protein	PF01636.18	2	21	6151933	6426230	33.95	274.297
BD_ER-3	BDCG_02197	2	2833	6170601	6173433	-	hypothetical protein		2	21	6151933	6426230	33.95	274.297
BD_ER-3	BDCG_02198	2	1056	6173315	6174370	+	hypothetical protein		2	21	6151933	6426230	33.95	274.297
BD_ER-3	BDCG_02199	2	809	6175913	6176721	-	hypothetical protein		2	21	6151933	6426230	33.95	274.297
BD_ER-3	BDCG_02200	2	189	6177536	6177724	-	hypothetical protein		2	21	6151933	6426230	33.95	274.297
BD_ER-3	BDCG_02201	2	669	6180282	6180950	-	hypothetical protein		2	21	6151933	6426230	33.95	274.297
BD_ER-3	BDCG_02202	2	2163	6199848	6202010	-	hypothetical protein		2	21	6151933	6426230	33.95	274.297
BD_ER-3	BDCG_02203	2	204	6245018	6245221	-	hypothetical protein		2	21	6151933	6426230	33.95	274.297
BD_ER-3	BDCG_02205	2	1928	6249871	6251798	-	hypothetical protein		2	21	6151933	6426230	33.95	274.297
BD_ER-3	BDCG_02206	2	644	6253172	6253815	+	hypothetical protein		2	21	6151933	6426230	33.95	274.297
BD_ER-3	BDCG_02209	2	1584	6267876	6269459	+	hypothetical protein		2	21	6151933	6426230	33.95	274.297
BD_ER-3	BDCG_02210	2	1113	6269123	6270235	-	hypothetical protein	PF01636.18	2	21	6151933	6426230	33.95	274.297
BD_ER-3	BDCG_02211	2	1090	6271110	6272199	-	hypothetical protein		2	21	6151933	6426230	33.95	274.297
BD_ER-3	BDCG_02213	2	1664	6275273	6276936	-	hypothetical protein	PF00385.19	2	21	6151933	6426230	33.95	274.297
BD_ER-3	BDCG_02214	2	505	6277188	6277692	+	hypothetical protein		2	21	6151933	6426230	33.95	274.297
BD_ER-3	BDCG_02216	2	342	6331832	6332173	-	hypothetical protein		2	21	6151933	6426230	33.95	274.297
BD_ER-3	BDCG_02217	2	240	6372156	6372395	-	hypothetical protein		2	21	6151933	6426230	33.95	274.297
BD_ER-3	BDCG_02247	2	414	6551128	6551541	+	hypothetical protein		2	22	6524489	6938536	33.5	414.047
BD_ER-3	BDCG_02251	2	980	6650732	6651711	-	hypothetical protein		2	22	6524489	6938536	33.5	414.047
BD_ER-3	BDCG_02252	2	727	6652429	6653155	+	hypothetical protein		2	22	6524489	6938536	33.5	414.047
BD_ER-3	BDCG_02265	2	3389	6860651	6864039	+	hypothetical protein		2	22	6524489	6938536	33.5	414.047
BD_ER-3	BDCG_02266	2	1801	6864436	6866236	-	hypothetical protein	PF02676.9	2	22	6524489	6938536	33.5	414.047
BD_ER-3	BDCG_02267	2	5248	6865914	6871161	+	hypothetical protein	TIGR02453,PF09365.5	2	22	6524489	6938536	33.5	414.047
BD_ER-3	BDCG_02268	2	1894	6873642	6875535	-	hypothetical protein		2	22	6524489	6938536	33.5	414.047
BD_ER-3	BDCG_02342	2	231	7183189	7183419	-	hypothetical protein		2	23	7165587	8458534	32.06	1292.95
BD_ER-3	BDCG_02345	2	716	7275587	7276302	+	hypothetical protein	PF06985.6	2	23	7165587	8458534	32.06	1292.95
BD_ER-3	BDCG_02350	2	2098	7289590	7291687	-	hypothetical protein	PF03795.9	2	23	7165587	8458534	32.06	1292.95
BD_ER-3	BDCG_02351	2	1436	7378627	7380062	+	hypothetical protein		2	23	7165587	8458534	32.06	1292.95
BD_ER-3	BDCG_02352	2	3048	7414414	7417461	+	hypothetical protein		2	23	7165587	8458534	32.06	1292.95
BD_ER-3	BDCG_02355	2	250	7422579	7422828	+	hypothetical protein		2	23	7165587	8458534	32.06	1292.95
BD_ER-3	BDCG_02361	2	4370	7561640	7566264	+	hypothetical protein		2	23	7165587	8458534	32.06	1292.95
BD_ER-3	BDCG_02367	2	5906	7662227	7668132	-	hypothetical protein	PF00012.15	2	23	7165587	8458534	32.06	1292.95
BD_ER-3	BDCG_02368	2	4511	7664271	7668781	+	hypothetical protein		2	23	7165587	8458534	32.06	1292.95
BD_ER-3	BDCG_02375	2	438	7968552	7968989	-	hypothetical protein		2	23	7165587	8458534	32.06	1292.95
BD_ER-3	BDCG_02383	2	1179	8133902	8135080	+	hypothetical protein	PF04828.9	2	23	7165587	8458534	32.06	1292.95
BD_ER-3	BDCG_02387	2	3018	8140382	8143399	+	hypothetical protein		2	23	7165587	8458534	32.06	1292.95
BD_ER-3	BDCG_02391	2	4469	8156100	8160568	+	hypothetical protein		2	23	7165587	8458534	32.06	1292.95
BD_ER-3	BDCG_02392	2	4684	8157917	8162600	-	hypothetical protein		2	23	7165587	8458534	32.06	1292.95
BD_ER-3	BDCG_02396	2	2643	8299503	8302145	-	hypothetical protein		2	23	7165587	8458534	32.06	1292.95
BD_ER-3	BDCG_02399	2	2443	8305876	8308318	-	hypothetical protein	PF05603.7	2	23	7165587	8458534	32.06	1292.95
BD_ER-3	BDCG_02402	2	510	8351190	8351699	-	hypothetical protein		2	23	7165587	8458534	32.06	1292.95
BD_ER-3	BDCG_02403	2	2986	8352084	8355069	+	hypothetical protein		2	23	7165587	8458534	32.06	1292.95
BD_ER-3	BDCG_02407	2	2262	8408502	8410763	+	hypothetical protein	PF01926.18	2	23	7165587	8458534	32.06	1292.95
BD_ER-3	BDCG_02449	3	3698	286408	290110	+	hypothetical protein		3	2	259305	350852	29.6	91.547
BD_ER-3	BDCG_02798	3	540	1518689	1519228	-	hypothetical protein		3	4	1462398	1638463	31.05	176.065
BD_ER-3	BDCG_02881	3	1418	1881119	1882536	-	hypothetical protein		3	5	1882492	2214098	32.21	331.606
BD_ER-3	BDCG_02888	3	1320	1969681	1971000	-	hypothetical protein		3	5	1882492	2214098	32.21	331.606
BD_ER-3	BDCG_02889	3	453	2042915	2043367	+	hypothetical protein		3	5	1882492	2214098	32.21	331.606
BD_ER-3	BDCG_02891	3	628	2052198	2052825	+	hypothetical protein	PF00293.23	3	5	1882492	2214098	32.21	331.606
BD_ER-3	BDCG_02892	3	5165	2051449	2056613	-	hypothetical protein	PF08432.5	3	5	1882492	2214098	32.21	331.606
BD_ER-3	BDCG_02896	3	1979	2132628	2134606	+	hypothetical protein	PF02037.22	3	5	1882492	2214098	32.21	331.606
BD_ER-3	BDCG_02954	3	1839	2430910	2432748	-	hypothetical protein		3	6	2382280	2674399	31.81	292.119
BD_ER-3	BDCG_02957	3	2482	2489127	2491608	-	hypothetical protein	PF04884.9	3	6	2382280	2674399	31.81	292.119
BD_ER-3	BDCG_02958	3	500	2492571	2493070	-	hypothetical protein	PF10937.3	3	6	2382280	2674399	31.81	292.119
BD_ER-3	BDCG_02962	3	438	2526099	2526536	-	hypothetical protein		3	6	2382280	2674399	31.81	292.119
BD_ER-3	BDCG_02965	3	5998	2572078	2578075	-	hypothetical protein		3	6	2382280	2674399	31.81	292.119
BD_ER-3	BDCG_02966	3	222	2576088	2576309	+	hypothetical protein		3	6	2382280	2674399	31.81	292.119
BD_ER-3	BDCG_02967	3	1369	2633810	2635178	-	hypothetical protein		3	6	2382280	2674399	31.81	292.119
BD_ER-3	BDCG_02970	3	4115	2654761	2658875	+	hypothetical protein	PF09779.4	3	6	2382280	2674399	31.81	292.119
BD_ER-3	BDCG_02984	3	1961	2851372	2853332	+	hypothetical protein	PF01636.18	3	7	2715742	2997784	31.11	282.042
BD_ER-3	BDCG_02986	3	719	2855049	2855767	+	hypothetical protein		3	7	2715742	2997784	31.11	282.042
BD_ER-3	BDCG_02987	3	1083	2856238	2857320	-	hypothetical protein		3	7	2715742	2997784	31.11	282.042
BD_ER-3	BDCG_02988	3	351	2859880	2860230	+	hypothetical protein		3	7	2715742	2997784	31.11	282.042
BD_ER-3	BDCG_02989	3	506	2886623	2887128	+	hypothetical protein		3	7	2715742	2997784	31.11	282.042
BD_ER-3	BDCG_02990	3	648	2927398	2928045	+	hypothetical protein		3	7	2715742	2997784	31.11	282.042
BD_ER-3	BDCG_03040	3	738	3187499	3188236	-	hypothetical protein		3	8	3150994	3449076	32.29	298.082
BD_ER-3	BDCG_03041	3	2391	3252991	3255381	-	hypothetical protein		3	8	3150994	3449076	32.29	298.082
BD_ER-3	BDCG_03043	3	1661	3429638	3431298	-	hypothetical protein	PF13640.1,PF13661.1	3	8	3150994	3449076	32.29	298.082
BD_ER-3	BDCG_03098	3	1846	3632028	3633873	+	hypothetical protein		3	9	3616892	4027484	31.37	410.592
BD_ER-3	BDCG_03099	3	1208	3633871	3635078	-	hypothetical protein		3	9	3616892	4027484	31.37	410.592
BD_ER-3	BDCG_03100	3	231	3653582	3653812	-	hypothetical protein		3	9	3616892	4027484	31.37	410.592
BD_ER-3	BDCG_03101	3	786	3729045	3729830	-	hypothetical protein		3	9	3616892	4027484	31.37	410.592
BD_ER-3	BDCG_03102	3	369	3742272	3742640	+	hypothetical protein		3	9	3616892	4027484	31.37	410.592
BD_ER-3	BDCG_03103	3	177	3749763	3749939	-	hypothetical protein		3	9	3616892	4027484	31.37	410.592
BD_ER-3	BDCG_03104	3	1831	3751807	3754361	+	hypothetical protein		3	9	3616892	4027484	31.37	410.592
BD_ER-3	BDCG_03105	3	858	3753540	3754397	-	hypothetical protein		3	9	3616892	4027484	31.37	410.592
BD_ER-3	BDCG_03106	3	345	3755094	3755438	-	hypothetical protein		3	9	3616892	4027484	31.37	410.592
BD_ER-3	BDCG_03107	3	210	3755561	3755770	-	hypothetical protein		3	9	3616892	4027484	31.37	410.592
BD_ER-3	BDCG_03108	3	435	3809440	3809874	+	hypothetical protein		3	9	3616892	4027484	31.37	410.592
BD_ER-3	BDCG_03110	3	1385	3850347	3851731	-	hypothetical protein	PF12697.2,PF12695.2	3	9	3616892	4027484	31.37	410.592
BD_ER-3	BDCG_03148	3	2550	4195584	4198133	-	hypothetical protein	PF12697.2,PF12695.2,PF07859.8	3	10	4115862	4271932	32.27	156.07
BD_ER-3	BDCG_03150	3	2788	4239569	4242356	+	hypothetical protein		3	10	4115862	4271932	32.27	156.07
BD_ER-3	BDCG_03151	3	499	4253617	4254115	-	hypothetical protein		3	10	4115862	4271932	32.27	156.07
BD_ER-3	BDCG_03218	3	441	4473811	4474251	+	hypothetical protein	PF13695.1	3	11	4451030	4559303	32.92	108.273
BD_ER-3	BDCG_03219	3	352	4474746	4475097	+	hypothetical protein		3	11	4451030	4559303	32.92	108.273
BD_ER-3	BDCG_03220	3	3714	4473113	4476826	-	hypothetical protein	PF01636.18	3	11	4451030	4559303	32.92	108.273
BD_ER-3	BDCG_03266	3	1433	4685967	4687399	+	hypothetical protein		3	12	4681578	4823777	31.6	142.199
BD_ER-3	BDCG_03267	3	743	4689074	4689816	+	hypothetical protein		3	12	4681578	4823777	31.6	142.199
BD_ER-3	BDCG_03269	3	679	4787388	4788066	+	hypothetical protein		3	12	4681578	4823777	31.6	142.199
BD_ER-3	BDCG_03293	3	317	4936887	4937203	+	hypothetical protein		3	13	4908938	4945003	35.55	36.065
BD_ER-3	BDCG_03295	3	2857	4942140	4944996	-	hypothetical protein		3	13	4908938	4945003	35.55	36.065
BD_ER-3	BDCG_03308	3	414	5061946	5062359	+	hypothetical protein		3	14	4979914	5480501	33.43	500.587
BD_ER-3	BDCG_03316	3	1412	5092093	5093504	-	hypothetical protein	PF13279.1	3	14	4979914	5480501	33.43	500.587
BD_ER-3	BDCG_03317	3	2703	5161664	5164366	+	hypothetical protein		3	14	4979914	5480501	33.43	500.587
BD_ER-3	BDCG_03319	3	996	5247205	5248200	-	hypothetical protein		3	14	4979914	5480501	33.43	500.587
BD_ER-3	BDCG_03320	3	3163	5249135	5252297	+	hypothetical protein	PF04912.9	3	14	4979914	5480501	33.43	500.587
BD_ER-3	BDCG_03322	3	1854	5254069	5255922	+	hypothetical protein	PF08571.5	3	14	4979914	5480501	33.43	500.587
BD_ER-3	BDCG_03324	3	1915	5259727	5261641	+	hypothetical protein		3	14	4979914	5480501	33.43	500.587
BD_ER-3	BDCG_03327	3	435	5394996	5395430	+	hypothetical protein		3	14	4979914	5480501	33.43	500.587
BD_ER-3	BDCG_03329	3	372	5462597	5462968	+	hypothetical protein		3	14	4979914	5480501	33.43	500.587
BD_ER-3	BDCG_03461	3	2383	6018774	6021156	+	hypothetical protein		3	15	5869088	6049444	31.08	180.356
BD_ER-3	BDCG_03845	3	3794	7196892	7200685	-	hypothetical protein		3	17	7196427	7243008	32.91	46.581
BD_ER-3	BDCG_03882	3	2289	7506923	7509211	-	hypothetical protein		3	18	7343146	7673272	32.11	330.126
BD_ER-3	BDCG_03883	3	980	7508298	7509277	+	hypothetical protein		3	18	7343146	7673272	32.11	330.126
BD_ER-3	BDCG_03886	4	372	47642	48013	-	hypothetical protein		4	1	1	322114	30.45	322.113
BD_ER-3	BDCG_03888	4	333	148406	148738	-	hypothetical protein		4	1	1	322114	30.45	322.113
BD_ER-3	BDCG_03889	4	4760	148455	153214	+	hypothetical protein		4	1	1	322114	30.45	322.113
BD_ER-3	BDCG_03891	4	240	235464	235703	-	hypothetical protein		4	1	1	322114	30.45	322.113
BD_ER-3	BDCG_03893	4	5997	293970	299966	+	hypothetical protein		4	1	1	322114	30.45	322.113
BD_ER-3	BDCG_03906	4	2039	486200	488238	+	hypothetical protein		4	2	357020	605653	29.56	248.633
BD_ER-3	BDCG_03908	4	702	577310	578011	+	hypothetical protein		4	2	357020	605653	29.56	248.633
BD_ER-3	BDCG_03909	4	324	598854	599177	+	hypothetical protein		4	2	357020	605653	29.56	248.633
BD_ER-3	BDCG_03910	4	3655	605230	608884	-	hypothetical protein	PF13915.1,PF13889.1	4	2	357020	605653	29.56	248.633
BD_ER-3	BDCG_03931	4	505	785026	785530	-	hypothetical protein		4	3	657746	843910	30.69	186.164
BD_ER-3	BDCG_04069	4	468	1635747	1636214	+	hypothetical protein		4	7	1580446	2154148	34.61	573.702
BD_ER-3	BDCG_04072	4	1404	1717706	1719109	-	hypothetical protein		4	7	1580446	2154148	34.61	573.702
BD_ER-3	BDCG_04073	4	1200	1720647	1721846	-	hypothetical protein		4	7	1580446	2154148	34.61	573.702
BD_ER-3	BDCG_04077	4	3184	1730353	1733536	-	hypothetical protein		4	7	1580446	2154148	34.61	573.702
BD_ER-3	BDCG_04084	4	4728	1812388	1817115	+	hypothetical protein		4	7	1580446	2154148	34.61	573.702
BD_ER-3	BDCG_04085	4	1054	1822832	1823885	+	hypothetical protein		4	7	1580446	2154148	34.61	573.702
BD_ER-3	BDCG_04093	4	2096	1836716	1838811	-	hypothetical protein	PF00293.23	4	7	1580446	2154148	34.61	573.702
BD_ER-3	BDCG_04095	4	738	1887224	1887961	+	hypothetical protein		4	7	1580446	2154148	34.61	573.702
BD_ER-3	BDCG_04102	4	2323	1904522	1906844	+	hypothetical protein	PF12766.2	4	7	1580446	2154148	34.61	573.702
BD_ER-3	BDCG_04103	4	2065	1906853	1908917	+	hypothetical protein		4	7	1580446	2154148	34.61	573.702
BD_ER-3	BDCG_04107	4	228	1920111	1920338	+	hypothetical protein		4	7	1580446	2154148	34.61	573.702
BD_ER-3	BDCG_04108	4	836	1923113	1923948	+	hypothetical protein		4	7	1580446	2154148	34.61	573.702
BD_ER-3	BDCG_04109	4	1010	1938121	1939130	+	hypothetical protein	PF00004.24	4	7	1580446	2154148	34.61	573.702
BD_ER-3	BDCG_04111	4	1117	1942197	1943313	+	hypothetical protein		4	7	1580446	2154148	34.61	573.702
BD_ER-3	BDCG_04112	4	252	1952472	1952723	+	hypothetical protein		4	7	1580446	2154148	34.61	573.702
BD_ER-3	BDCG_04116	4	402	1961542	1961943	+	hypothetical protein		4	7	1580446	2154148	34.61	573.702
BD_ER-3	BDCG_04117	4	327	1962636	1962962	-	hypothetical protein	PF12937.2	4	7	1580446	2154148	34.61	573.702
BD_ER-3	BDCG_04119	4	1445	2046195	2047639	-	hypothetical protein		4	7	1580446	2154148	34.61	573.702
BD_ER-3	BDCG_04120	4	3616	2047966	2051581	+	hypothetical protein		4	7	1580446	2154148	34.61	573.702
BD_ER-3	BDCG_04121	4	1233	2056396	2057628	+	hypothetical protein		4	7	1580446	2154148	34.61	573.702
BD_ER-3	BDCG_04122	4	1274	2058179	2059452	+	hypothetical protein	PF14244.1	4	7	1580446	2154148	34.61	573.702
BD_ER-3	BDCG_04124	4	1464	2061668	2063131	-	hypothetical protein		4	7	1580446	2154148	34.61	573.702
BD_ER-3	BDCG_04125	4	1484	2065513	2066996	+	hypothetical protein		4	7	1580446	2154148	34.61	573.702
BD_ER-3	BDCG_04126	4	4653	2068037	2072689	-	hypothetical protein	PF02714.10,PF12621.3,PF13967.1	4	7	1580446	2154148	34.61	573.702
BD_ER-3	BDCG_04182	4	3393	2422222	2425614	+	hypothetical protein	PF00264.15	4	9	2425509	2639805	30.16	214.296
BD_ER-3	BDCG_04183	4	330	2493064	2493393	+	hypothetical protein		4	9	2425509	2639805	30.16	214.296
BD_ER-3	BDCG_04186	4	240	2539634	2539873	+	hypothetical protein		4	9	2425509	2639805	30.16	214.296
BD_ER-3	BDCG_04261	4	213	2906105	2906317	-	hypothetical protein		4	10	2867151	4082221	31.37	1215.07
BD_ER-3	BDCG_04265	4	2924	3182154	3185077	+	hypothetical protein	PF01636.18	4	10	2867151	4082221	31.37	1215.07
BD_ER-3	BDCG_04268	4	677	3211334	3212010	+	hypothetical protein		4	10	2867151	4082221	31.37	1215.07
BD_ER-3	BDCG_04269	4	1571	3220686	3222256	+	hypothetical protein		4	10	2867151	4082221	31.37	1215.07
BD_ER-3	BDCG_04273	4	255	3469791	3470045	+	hypothetical protein		4	10	2867151	4082221	31.37	1215.07
BD_ER-3	BDCG_04274	4	1085	3484716	3485800	+	hypothetical protein		4	10	2867151	4082221	31.37	1215.07
BD_ER-3	BDCG_04276	4	489	3507209	3507697	-	hypothetical protein		4	10	2867151	4082221	31.37	1215.07
BD_ER-3	BDCG_04282	4	315	3672961	3673275	-	hypothetical protein		4	10	2867151	4082221	31.37	1215.07
BD_ER-3	BDCG_04283	4	398	3719350	3719747	+	hypothetical protein		4	10	2867151	4082221	31.37	1215.07
BD_ER-3	BDCG_04288	4	3328	3779503	3782830	-	hypothetical protein	PF07958.6	4	10	2867151	4082221	31.37	1215.07
BD_ER-3	BDCG_04289	4	333	3800302	3800634	-	hypothetical protein		4	10	2867151	4082221	31.37	1215.07
BD_ER-3	BDCG_04293	4	573	3898822	3899394	+	hypothetical protein		4	10	2867151	4082221	31.37	1215.07
BD_ER-3	BDCG_04294	4	306	3932277	3932582	-	hypothetical protein		4	10	2867151	4082221	31.37	1215.07
BD_ER-3	BDCG_04296	4	312	4004763	4005074	+	hypothetical protein		4	10	2867151	4082221	31.37	1215.07
BD_ER-3	BDCG_04297	4	2164	4009762	4011925	-	hypothetical protein		4	10	2867151	4082221	31.37	1215.07
BD_ER-3	BDCG_04298	4	406	4056967	4057372	-	hypothetical protein		4	10	2867151	4082221	31.37	1215.07
BD_ER-3	BDCG_04299	4	1831	4081882	4083712	-	hypothetical protein		4	10	2867151	4082221	31.37	1215.07
BD_ER-3	BDCG_04455	4	3433	4524469	4527901	-	hypothetical protein		4	11	4527668	4741934	31.2	214.266
BD_ER-3	BDCG_04456	4	451	4570867	4571317	-	hypothetical protein		4	11	4527668	4741934	31.2	214.266
BD_ER-3	BDCG_04457	4	316	4603084	4603399	+	hypothetical protein		4	11	4527668	4741934	31.2	214.266
BD_ER-3	BDCG_04459	4	513	4673437	4673949	+	hypothetical protein		4	11	4527668	4741934	31.2	214.266
BD_ER-3	BDCG_04511	4	374	4987149	4987522	-	hypothetical protein		4	13	4987449	5087332	32.14	99.883
BD_ER-3	BDCG_04562	4	336	5472675	5473010	-	hypothetical protein		4	15	5335181	5648554	31.68	313.373
BD_ER-3	BDCG_04565	4	2089	5527768	5529856	-	hypothetical protein	PF05495.7	4	15	5335181	5648554	31.68	313.373
BD_ER-3	BDCG_04647	4	1496	5911983	5913478	+	hypothetical protein		4	16	5913240	6486121	33.21	572.881
BD_ER-3	BDCG_04648	4	345	5917004	5917348	-	hypothetical protein		4	16	5913240	6486121	33.21	572.881
BD_ER-3	BDCG_04649	4	383	6041617	6041999	-	hypothetical protein		4	16	5913240	6486121	33.21	572.881
BD_ER-3	BDCG_04652	4	1149	6091754	6092902	-	hypothetical protein		4	16	5913240	6486121	33.21	572.881
BD_ER-3	BDCG_04656	4	1468	6102490	6103957	-	hypothetical protein	PF10215.4	4	16	5913240	6486121	33.21	572.881
BD_ER-3	BDCG_04658	4	956	6107386	6108341	+	hypothetical protein		4	16	5913240	6486121	33.21	572.881
BD_ER-3	BDCG_04662	4	713	6148501	6149213	+	hypothetical protein		4	16	5913240	6486121	33.21	572.881
BD_ER-3	BDCG_04668	4	231	6324475	6324705	+	hypothetical protein		4	16	5913240	6486121	33.21	572.881
BD_ER-3	BDCG_04669	4	826	6356097	6356922	-	hypothetical protein		4	16	5913240	6486121	33.21	572.881
BD_ER-3	BDCG_04677	5	1350	4197	5546	-	hypothetical protein		5	1	1	288121	30.38	288.12
BD_ER-3	BDCG_04679	5	225	147811	148035	+	hypothetical protein		5	1	1	288121	30.38	288.12
BD_ER-3	BDCG_04683	5	1806	208127	209932	+	hypothetical protein		5	1	1	288121	30.38	288.12
BD_ER-3	BDCG_04743	5	5257	493341	498597	-	hypothetical protein		5	3	450150	493407	31.5	43.257
BD_ER-3	BDCG_05161	5	279	2173292	2173570	+	hypothetical protein		5	6	2093683	2566255	31.81	472.572
BD_ER-3	BDCG_05162	5	1797	2257257	2259053	+	hypothetical protein		5	6	2093683	2566255	31.81	472.572
BD_ER-3	BDCG_05165	5	531	2263427	2263957	-	hypothetical protein		5	6	2093683	2566255	31.81	472.572
BD_ER-3	BDCG_05168	5	3515	2378755	2382269	+	hypothetical protein		5	6	2093683	2566255	31.81	472.572
BD_ER-3	BDCG_05170	5	3718	2382319	2386036	+	hypothetical protein		5	6	2093683	2566255	31.81	472.572
BD_ER-3	BDCG_05172	5	1525	2389835	2391359	+	hypothetical protein	PF06825.7	5	6	2093683	2566255	31.81	472.572
BD_ER-3	BDCG_05188	5	468	2608242	2608709	+	hypothetical protein	PF01176.14	5	7	2590185	2624621	34.6	34.436
BD_ER-3	BDCG_05190	5	2602	2610522	2613123	-	hypothetical protein		5	7	2590185	2624621	34.6	34.436
BD_ER-3	BDCG_05192	5	1678	2613158	2614835	-	hypothetical protein		5	7	2590185	2624621	34.6	34.436
BD_ER-3	BDCG_05209	5	1443	2773182	2774624	+	hypothetical protein		5	8	2672110	2875155	31.09	203.045
BD_ER-3	BDCG_05210	5	4264	2771245	2775508	-	hypothetical protein		5	8	2672110	2875155	31.09	203.045
BD_ER-3	BDCG_05211	5	342	2788597	2788938	+	hypothetical protein		5	8	2672110	2875155	31.09	203.045
BD_ER-3	BDCG_05213	5	435	2843775	2844209	+	hypothetical protein		5	8	2672110	2875155	31.09	203.045
BD_ER-3	BDCG_05406	5	4222	3895596	3899817	+	hypothetical protein		5	12	3893253	4049057	30.3	155.804
BD_ER-3	BDCG_05411	5	2264	4048704	4050967	-	hypothetical protein		5	12	3893253	4049057	30.3	155.804
BD_ER-3	BDCG_05478	5	1482	4327615	4329096	-	hypothetical protein		5	14	4318466	4414596	30.6	96.13
BD_ER-3	BDCG_05541	5	3687	4686645	4692945	-	hypothetical protein	PF05383.12	5	15	4595798	4731925	29.98	136.127
BD_ER-3	BDCG_05600	5	3008	5006543	5009550	-	hypothetical protein		5	17	4963691	5096505	32.92	132.814
BD_ER-3	BDCG_05601	5	2955	5011824	5014778	+	hypothetical protein		5	17	4963691	5096505	32.92	132.814
BD_ER-3	BDCG_05616	5	2148	5169907	5172054	+	hypothetical protein		5	18	5133798	5235893	32.2	102.095
BD_ER-3	BDCG_05617	5	360	5174935	5175294	-	hypothetical protein		5	18	5133798	5235893	32.2	102.095
BD_ER-3	BDCG_05618	5	231	5192028	5192258	+	hypothetical protein		5	18	5133798	5235893	32.2	102.095
BD_ER-3	BDCG_05619	5	1538	5204460	5205997	-	hypothetical protein		5	18	5133798	5235893	32.2	102.095
BD_ER-3	BDCG_05635	5	2476	5358222	5360697	+	hypothetical protein	PF01284.18	5	19	5275438	5552162	33.36	276.724
BD_ER-3	BDCG_05638	5	4879	5414184	5419062	+	hypothetical protein		5	19	5275438	5552162	33.36	276.724
BD_ER-3	BDCG_05639	5	763	5416683	5417445	-	hypothetical protein		5	19	5275438	5552162	33.36	276.724
BD_ER-3	BDCG_05642	5	3295	5421261	5424555	-	hypothetical protein	PF00397.21	5	19	5275438	5552162	33.36	276.724
BD_ER-3	BDCG_05643	5	4606	5424623	5429228	-	hypothetical protein		5	19	5275438	5552162	33.36	276.724
BD_ER-3	BDCG_05644	5	419	5429494	5429912	-	hypothetical protein		5	19	5275438	5552162	33.36	276.724
BD_ER-3	BDCG_05646	5	965	5437007	5437971	+	hypothetical protein		5	19	5275438	5552162	33.36	276.724
BD_ER-3	BDCG_05647	5	1285	5437975	5439259	+	hypothetical protein		5	19	5275438	5552162	33.36	276.724
BD_ER-3	BDCG_05648	5	1683	5439185	5440867	-	hypothetical protein		5	19	5275438	5552162	33.36	276.724
BD_ER-3	BDCG_05651	5	1065	5487402	5488466	-	hypothetical protein		5	19	5275438	5552162	33.36	276.724
BD_ER-3	BDCG_05652	5	1360	5489120	5490479	-	hypothetical protein		5	19	5275438	5552162	33.36	276.724
BD_ER-3	BDCG_05653	5	682	5491328	5492009	-	hypothetical protein		5	19	5275438	5552162	33.36	276.724
BD_ER-3	BDCG_05654	5	1605	5492763	5494367	-	hypothetical protein		5	19	5275438	5552162	33.36	276.724
BD_ER-3	BDCG_05656	5	2683	5495693	5498375	-	hypothetical protein	PF02213.11	5	19	5275438	5552162	33.36	276.724
BD_ER-3	BDCG_05661	6	389	69381	69769	-	hypothetical protein		6	1	1	80785	29.95	80.784
BD_ER-3	BDCG_05782	6	2267	564997	567263	-	hypothetical protein		6	2	443496	855871	30.07	412.375
BD_ER-3	BDCG_05783	6	759	566471	567229	+	hypothetical protein		6	2	443496	855871	30.07	412.375
BD_ER-3	BDCG_05784	6	992	579964	580955	-	hypothetical protein	PF12271.3	6	2	443496	855871	30.07	412.375
BD_ER-3	BDCG_05785	6	1455	583153	584607	-	hypothetical protein		6	2	443496	855871	30.07	412.375
BD_ER-3	BDCG_05787	6	345	631095	631439	-	hypothetical protein		6	2	443496	855871	30.07	412.375
BD_ER-3	BDCG_05824	6	5673	1093654	1099331	-	hypothetical protein	PF00018.23	6	4	1000314	1094383	29.66	94.069
BD_ER-3	BDCG_06027	6	381	1741755	1742135	-	hypothetical protein		6	5	1729999	1742292	27.27	12.293
BD_ER-3	BDCG_06054	6	1940	1871479	1873418	+	hypothetical protein		6	6	1819948	2040821	31.09	220.873
BD_ER-3	BDCG_06057	6	486	1943280	1943765	-	hypothetical protein		6	6	1819948	2040821	31.09	220.873
BD_ER-3	BDCG_06059	6	5536	1999998	2005555	-	hypothetical protein		6	6	1819948	2040821	31.09	220.873
BD_ER-3	BDCG_06060	6	2505	2003484	2005988	+	hypothetical protein		6	6	1819948	2040821	31.09	220.873
BD_ER-3	BDCG_06200	6	2178	2623693	2625870	+	hypothetical protein		6	10	2607077	2817353	29.74	210.276
BD_ER-3	BDCG_06203	6	729	2713999	2714727	+	hypothetical protein		6	10	2607077	2817353	29.74	210.276
BD_ER-3	BDCG_06206	6	2878	2776585	2779462	+	hypothetical protein		6	10	2607077	2817353	29.74	210.276
BD_ER-3	BDCG_06208	6	2159	2779875	2782033	+	hypothetical protein		6	10	2607077	2817353	29.74	210.276
BD_ER-3	BDCG_06209	6	1955	2780048	2782002	-	hypothetical protein	PF01636.18	6	10	2607077	2817353	29.74	210.276
BD_ER-3	BDCG_06234	6	1950	2904840	2906789	-	hypothetical protein		6	11	2904765	3092289	30.91	187.524
BD_ER-3	BDCG_06235	6	1642	2906876	2908517	+	hypothetical protein		6	11	2904765	3092289	30.91	187.524
BD_ER-3	BDCG_06239	6	1481	2914542	2916022	-	hypothetical protein		6	11	2904765	3092289	30.91	187.524
BD_ER-3	BDCG_06266	6	399	3179320	3179718	-	hypothetical protein		6	12	3159285	3304706	30.47	145.421
BD_ER-3	BDCG_06268	6	3369	3212565	3215933	+	hypothetical protein	PF13921.1	6	12	3159285	3304706	30.47	145.421
BD_ER-3	BDCG_06270	6	417	3216631	3217047	+	hypothetical protein		6	12	3159285	3304706	30.47	145.421
BD_ER-3	BDCG_06272	6	744	3218582	3219325	+	hypothetical protein		6	12	3159285	3304706	30.47	145.421
BD_ER-3	BDCG_06293	6	1702	3446778	3448479	+	hypothetical protein		6	13	3358211	3446911	31.26	88.7
BD_ER-3	BDCG_06341	6	1124	3763588	3764711	-	hypothetical protein		6	15	3690711	3851327	29.72	160.616
BD_ER-3	BDCG_06361	6	705	3972850	3973554	+	hypothetical protein		6	16	3918753	4305355	31.45	386.602
BD_ER-3	BDCG_06363	6	632	4086795	4087426	-	hypothetical protein		6	16	3918753	4305355	31.45	386.602
BD_ER-3	BDCG_06367	6	433	4167884	4168316	+	hypothetical protein		6	16	3918753	4305355	31.45	386.602
BD_ER-3	BDCG_06368	6	2706	4220358	4223265	+	hypothetical protein	PF13481.1,PF08423.6	6	16	3918753	4305355	31.45	386.602
BD_ER-3	BDCG_06369	6	277	4223748	4224024	+	hypothetical protein		6	16	3918753	4305355	31.45	386.602
BD_ER-3	BDCG_06406	6	426	4414941	4415366	-	hypothetical protein		6	17	4399881	4596710	31.79	196.829
BD_ER-3	BDCG_06409	6	514	4463462	4463975	+	hypothetical protein		6	17	4399881	4596710	31.79	196.829
BD_ER-3	BDCG_06429	6	410	4700489	4700898	+	hypothetical protein		6	18	4640101	4721554	29.89	81.453
BD_ER-3	BDCG_06437	6	1673	4827179	4828851	+	hypothetical protein		6	19	4765560	4888601	31.04	123.041
BD_ER-3	BDCG_06439	6	2915	4832124	4835038	+	hypothetical protein		6	19	4765560	4888601	31.04	123.041
BD_ER-3	BDCG_06440	6	1269	4881450	4882718	+	hypothetical protein		6	19	4765560	4888601	31.04	123.041
BD_ER-3	BDCG_06475	6	3452	5208296	5211747	+	hypothetical protein	PF10165.4	6	20	5003918	5526002	31.27	522.084
BD_ER-3	BDCG_06478	6	2200	5348578	5350777	+	hypothetical protein	PF04669.8	6	20	5003918	5526002	31.27	522.084
BD_ER-3	BDCG_06480	6	1668	5436613	5438280	+	hypothetical protein		6	20	5003918	5526002	31.27	522.084
BD_ER-3	BDCG_06483	6	1258	5507475	5508732	+	hypothetical protein	PF01263.15	6	20	5003918	5526002	31.27	522.084
BD_ER-3	BDCG_06640	7	353	608250	608602	+	hypothetical protein		7	3	603246	887570	30.29	284.324
BD_ER-3	BDCG_06644	7	4062	697360	701421	+	hypothetical protein	PF00069.20,PF01636.18	7	3	603246	887570	30.29	284.324
BD_ER-3	BDCG_06649	7	4209	780494	784702	-	hypothetical protein	PF04082.13,PF00172.13	7	3	603246	887570	30.29	284.324
BD_ER-3	BDCG_06650	7	1610	809767	811376	-	hypothetical protein		7	3	603246	887570	30.29	284.324
BD_ER-3	BDCG_06677	7	2415	999911	1002325	-	hypothetical protein		7	5	975973	1296810	32.25	320.837
BD_ER-3	BDCG_06678	7	2135	1003776	1005910	-	hypothetical protein		7	5	975973	1296810	32.25	320.837
BD_ER-3	BDCG_06679	7	703	1048382	1049084	-	hypothetical protein		7	5	975973	1296810	32.25	320.837
BD_ER-3	BDCG_06681	7	2182	1062277	1064458	-	hypothetical protein		7	5	975973	1296810	32.25	320.837
BD_ER-3	BDCG_06686	7	2374	1157690	1160063	-	hypothetical protein	PF00472.15	7	5	975973	1296810	32.25	320.837
BD_ER-3	BDCG_06687	7	318	1168250	1168567	+	hypothetical protein		7	5	975973	1296810	32.25	320.837
BD_ER-3	BDCG_06688	7	667	1191116	1191782	+	hypothetical protein		7	5	975973	1296810	32.25	320.837
BD_ER-3	BDCG_06689	7	3582	1189849	1193430	-	hypothetical protein	PF01636.18	7	5	975973	1296810	32.25	320.837
BD_ER-3	BDCG_06690	7	486	1215690	1216175	+	hypothetical protein		7	5	975973	1296810	32.25	320.837
BD_ER-3	BDCG_06711	7	3649	1335746	1339394	+	hypothetical protein		7	6	1338967	1496530	30.87	157.563
BD_ER-3	BDCG_06712	7	675	1434047	1434721	-	hypothetical protein		7	6	1338967	1496530	30.87	157.563
BD_ER-3	BDCG_06714	7	1465	1479761	1481225	-	hypothetical protein	PF01636.18	7	6	1338967	1496530	30.87	157.563
BD_ER-3	BDCG_06863	7	1144	2266730	2267873	-	hypothetical protein		7	8	2094926	2617535	30.86	522.609
BD_ER-3	BDCG_06865	7	411	2398380	2398790	+	hypothetical protein		7	8	2094926	2617535	30.86	522.609
BD_ER-3	BDCG_06866	7	2795	2398904	2401698	-	hypothetical protein		7	8	2094926	2617535	30.86	522.609
BD_ER-3	BDCG_06867	7	597	2422043	2422639	+	hypothetical protein		7	8	2094926	2617535	30.86	522.609
BD_ER-3	BDCG_06911	7	2411	2770040	2772450	+	hypothetical protein	PF00096.21	7	9	2748263	2826655	29.75	78.392
BD_ER-3	BDCG_06912	7	2314	2770040	2772353	-	hypothetical protein		7	9	2748263	2826655	29.75	78.392
BD_ER-3	BDCG_07028	7	2050	3331818	3333867	-	hypothetical protein		7	10	3141454	3809322	32.13	667.868
BD_ER-3	BDCG_07029	7	3432	3333624	3337055	+	hypothetical protein		7	10	3141454	3809322	32.13	667.868
BD_ER-3	BDCG_07030	7	707	3345122	3345828	-	hypothetical protein		7	10	3141454	3809322	32.13	667.868
BD_ER-3	BDCG_07031	7	1136	3346051	3347186	-	hypothetical protein		7	10	3141454	3809322	32.13	667.868
BD_ER-3	BDCG_07032	7	1981	3347393	3349373	-	hypothetical protein		7	10	3141454	3809322	32.13	667.868
BD_ER-3	BDCG_07033	7	2426	3349485	3351910	+	hypothetical protein		7	10	3141454	3809322	32.13	667.868
BD_ER-3	BDCG_07034	7	339	3373556	3373894	+	hypothetical protein		7	10	3141454	3809322	32.13	667.868
BD_ER-3	BDCG_07035	7	3411	3435096	3438506	+	hypothetical protein		7	10	3141454	3809322	32.13	667.868
BD_ER-3	BDCG_07042	7	426	3520277	3520702	-	hypothetical protein		7	10	3141454	3809322	32.13	667.868
BD_ER-3	BDCG_07048	7	463	3725449	3725911	-	hypothetical protein		7	10	3141454	3809322	32.13	667.868
BD_ER-3	BDCG_07053	8	2026	53664	55689	+	hypothetical protein	PF03171.15	8	1	1	211493	31.2	211.492
BD_ER-3	BDCG_07056	8	417	97147	97563	-	hypothetical protein		8	1	1	211493	31.2	211.492
BD_ER-3	BDCG_07057	8	618	118656	119273	+	hypothetical protein		8	1	1	211493	31.2	211.492
BD_ER-3	BDCG_07058	8	1079	153652	154730	-	hypothetical protein		8	1	1	211493	31.2	211.492
BD_ER-3	BDCG_07081	8	774	297047	297820	-	hypothetical protein		8	2	277763	468958	30.11	191.195
BD_ER-3	BDCG_07082	8	2339	298523	300861	-	hypothetical protein		8	2	277763	468958	30.11	191.195
BD_ER-3	BDCG_07083	8	2931	300752	303682	+	hypothetical protein		8	2	277763	468958	30.11	191.195
BD_ER-3	BDCG_07084	8	572	303178	303749	-	hypothetical protein		8	2	277763	468958	30.11	191.195
BD_ER-3	BDCG_07087	8	390	451312	451701	-	hypothetical protein		8	2	277763	468958	30.11	191.195
BD_ER-3	BDCG_07132	8	675	757701	758375	+	hypothetical protein		8	3	600640	1057997	30.69	457.357
BD_ER-3	BDCG_07133	8	3210	778490	781699	+	hypothetical protein	PF01636.18	8	3	600640	1057997	30.69	457.357
BD_ER-3	BDCG_07135	8	2615	909494	912108	+	hypothetical protein		8	3	600640	1057997	30.69	457.357
BD_ER-3	BDCG_07136	8	2935	911627	914561	-	hypothetical protein	PF11571.3	8	3	600640	1057997	30.69	457.357
BD_ER-3	BDCG_07137	8	2466	915065	917530	-	hypothetical protein		8	3	600640	1057997	30.69	457.357
BD_ER-3	BDCG_07140	8	2718	924431	927148	-	hypothetical protein		8	3	600640	1057997	30.69	457.357
BD_ER-3	BDCG_07293	8	312	1617087	1617398	+	hypothetical protein		8	5	1603146	1712911	30.65	109.765
BD_ER-3	BDCG_07294	8	1048	1623994	1625041	-	hypothetical protein		8	5	1603146	1712911	30.65	109.765
BD_ER-3	BDCG_07382	8	1581	2176805	2178385	+	hypothetical protein		8	7	2071797	2344537	31.55	272.74
BD_ER-3	BDCG_07385	8	2118	2266167	2268284	-	hypothetical protein	PF01875.12	8	7	2071797	2344537	31.55	272.74
BD_ER-3	BDCG_07386	8	783	2268547	2269329	-	hypothetical protein		8	7	2071797	2344537	31.55	272.74
BD_ER-3	BDCG_07387	8	1975	2269033	2271007	+	hypothetical protein		8	7	2071797	2344537	31.55	272.74
BD_ER-3	BDCG_07405	8	1943	2455518	2457460	+	hypothetical protein		8	9	2409299	2936291	31.43	526.992
BD_ER-3	BDCG_07406	8	912	2502870	2503781	+	hypothetical protein		8	9	2409299	2936291	31.43	526.992
BD_ER-3	BDCG_07413	8	3157	2733913	2737069	-	hypothetical protein		8	9	2409299	2936291	31.43	526.992
BD_ER-3	BDCG_07421	8	2305	2864880	2867184	+	hypothetical protein		8	9	2409299	2936291	31.43	526.992
BD_ER-3	BDCG_07423	8	456	2926732	2927187	-	hypothetical protein		8	9	2409299	2936291	31.43	526.992
BD_ER-3	BDCG_07448	8	4606	3108530	3113162	-	hypothetical protein		8	11	3055310	3470708	30.74	415.398
BD_ER-3	BDCG_07449	8	588	3162289	3162876	+	hypothetical protein		8	11	3055310	3470708	30.74	415.398
BD_ER-3	BDCG_07450	8	231	3177934	3178164	-	hypothetical protein		8	11	3055310	3470708	30.74	415.398
BD_ER-3	BDCG_07452	8	2101	3233222	3235322	-	hypothetical protein		8	11	3055310	3470708	30.74	415.398
BD_ER-3	BDCG_07455	8	1385	3340357	3341741	+	hypothetical protein		8	11	3055310	3470708	30.74	415.398
BD_ER-3	BDCG_07480	9	765	182501	183265	+	hypothetical protein		9	2	125539	696203	31.06	570.664
BD_ER-3	BDCG_07481	9	435	193375	193809	+	hypothetical protein		9	2	125539	696203	31.06	570.664
BD_ER-3	BDCG_07482	9	1751	228261	230011	+	hypothetical protein		9	2	125539	696203	31.06	570.664
BD_ER-3	BDCG_07490	9	231	436167	436397	-	hypothetical protein		9	2	125539	696203	31.06	570.664
BD_ER-3	BDCG_07491	9	945	459509	460453	+	hypothetical protein		9	2	125539	696203	31.06	570.664
BD_ER-3	BDCG_07492	9	1263	515195	516457	-	hypothetical protein		9	2	125539	696203	31.06	570.664
BD_ER-3	BDCG_07496	9	317	557148	557464	-	hypothetical protein		9	2	125539	696203	31.06	570.664
BD_ER-3	BDCG_07497	9	472	592417	592888	+	hypothetical protein		9	2	125539	696203	31.06	570.664
BD_ER-3	BDCG_07528	9	826	831054	831879	+	hypothetical protein		9	3	803910	840190	30.07	36.28
BD_ER-3	BDCG_07599	9	2709	1190282	1192990	-	hypothetical protein	PF14369.1,PF13639.1,PF13920.1,PF12678.2,PF13923.1,PF00097.20	9	5	1120248	1190551	27.77	70.303
BD_ER-3	BDCG_07614	9	1305	1454016	1455320	-	hypothetical protein		9	6	1246422	1494211	31.57	247.789
BD_ER-3	BDCG_07626	9	3116	1555643	1558758	-	hypothetical protein	PF12898.2	9	7	1516168	1555945	31.69	39.777
BD_ER-3	BDCG_07642	9	2782	1641624	1644405	+	hypothetical protein		9	8	1604323	1763048	31.83	158.725
BD_ER-3	BDCG_07643	9	354	1706991	1707344	-	hypothetical protein		9	8	1604323	1763048	31.83	158.725
BD_ER-3	BDCG_07670	9	1864	1823055	1824918	+	hypothetical protein	PF12273.3	9	9	1824632	2047122	31.22	222.49
BD_ER-3	BDCG_07671	9	884	1890866	1891749	+	hypothetical protein		9	9	1824632	2047122	31.22	222.49
BD_ER-3	BDCG_07673	9	301	1930264	1930564	+	hypothetical protein		9	9	1824632	2047122	31.22	222.49
BD_ER-3	BDCG_07675	9	519	1982092	1982610	+	hypothetical protein		9	9	1824632	2047122	31.22	222.49
BD_ER-3	BDCG_07676	9	997	1983639	1984635	+	hypothetical protein		9	9	1824632	2047122	31.22	222.49
BD_ER-3	BDCG_07677	9	471	1985727	1986197	-	hypothetical protein		9	9	1824632	2047122	31.22	222.49
BD_ER-3	BDCG_07679	9	675	1996708	1997382	+	hypothetical protein		9	9	1824632	2047122	31.22	222.49
BD_ER-3	BDCG_07680	9	462	2042757	2043218	-	hypothetical protein		9	9	1824632	2047122	31.22	222.49
BD_ER-3	BDCG_07746	9	1824	2422226	2424049	+	hypothetical protein	PF05368.8,PF13460.1	9	11	2423767	2643950	31.86	220.183
BD_ER-3	BDCG_07749	9	1137	2535142	2536278	-	hypothetical protein		9	11	2423767	2643950	31.86	220.183
BD_ER-3	BDCG_07751	9	4579	2538992	2543570	+	hypothetical protein		9	11	2423767	2643950	31.86	220.183
BD_ER-3	BDCG_07752	9	3667	2539907	2543573	-	hypothetical protein		9	11	2423767	2643950	31.86	220.183
BD_ER-3	BDCG_07769	9	231	2710759	2710989	-	hypothetical protein		9	12	2678594	2732160	32	53.566
BD_ER-3	BDCG_07798	9	396	2876513	2876908	-	hypothetical protein		9	13	2868722	3238288	34.1	369.566
BD_ER-3	BDCG_07801	9	3967	3037650	3041616	+	hypothetical protein		9	13	2868722	3238288	34.1	369.566
BD_ER-3	BDCG_07802	9	486	3049944	3050429	-	hypothetical protein		9	13	2868722	3238288	34.1	369.566
BD_ER-3	BDCG_07803	9	374	3125361	3125734	+	hypothetical protein		9	13	2868722	3238288	34.1	369.566
BD_ER-3	BDCG_07805	9	2589	3140875	3143463	-	hypothetical protein		9	13	2868722	3238288	34.1	369.566
BD_ER-3	BDCG_07829	9	696	3308824	3309519	+	hypothetical protein		9	14	3295353	3420641	34.83	125.288
BD_ER-3	BDCG_07831	9	1578	3313419	3314996	-	hypothetical protein		9	14	3295353	3420641	34.83	125.288
BD_ER-3	BDCG_07832	9	672	3339339	3340010	-	hypothetical protein		9	14	3295353	3420641	34.83	125.288
BD_ER-3	BDCG_07837	9	451	3409645	3410095	-	hypothetical protein		9	14	3295353	3420641	34.83	125.288
BD_ER-3	BDCG_07839	10	255	36219	36473	+	hypothetical protein		10	1	1	184107	30.92	184.106
BD_ER-3	BDCG_07873	10	840	358233	359072	+	hypothetical protein		10	2	274329	421632	32.44	147.303
BD_ER-3	BDCG_07929	10	362	643680	644041	+	hypothetical protein		10	3	581823	842599	30.4	260.776
BD_ER-3	BDCG_07931	10	802	688875	689676	-	hypothetical protein	PF00069.20	10	3	581823	842599	30.4	260.776
BD_ER-3	BDCG_07932	10	792	690145	690936	+	hypothetical protein		10	3	581823	842599	30.4	260.776
BD_ER-3	BDCG_07934	10	1442	737529	738970	-	hypothetical protein		10	3	581823	842599	30.4	260.776
BD_ER-3	BDCG_07935	10	423	745676	746098	+	hypothetical protein		10	3	581823	842599	30.4	260.776
BD_ER-3	BDCG_07976	10	3479	1004213	1007691	+	hypothetical protein		10	5	1007391	1041142	30.4	33.751
BD_ER-3	BDCG_07988	10	1580	1122778	1124357	-	hypothetical protein		10	6	1073877	1359342	31.57	285.465
BD_ER-3	BDCG_07991	10	2038	1182416	1184453	-	hypothetical protein	PF08316.6	10	6	1073877	1359342	31.57	285.465
BD_ER-3	BDCG_07993	10	246	1193918	1194163	-	hypothetical protein		10	6	1073877	1359342	31.57	285.465
BD_ER-3	BDCG_07994	10	357	1227875	1228231	+	hypothetical protein		10	6	1073877	1359342	31.57	285.465
BD_ER-3	BDCG_07996	10	1069	1354406	1355474	-	hypothetical protein		10	6	1073877	1359342	31.57	285.465
BD_ER-3	BDCG_08058	10	240	1700580	1700819	+	hypothetical protein		10	8	1662214	1740704	31.74	78.49
BD_ER-3	BDCG_08059	10	417	1707747	1708163	-	hypothetical protein		10	8	1662214	1740704	31.74	78.49
BD_ER-3	BDCG_08060	10	1123	1721473	1722595	+	hypothetical protein		10	8	1662214	1740704	31.74	78.49
BD_ER-3	BDCG_08061	10	4374	1719369	1723742	-	hypothetical protein		10	8	1662214	1740704	31.74	78.49
BD_ER-3	BDCG_08062	10	3282	1723656	1726937	+	hypothetical protein		10	8	1662214	1740704	31.74	78.49
BD_ER-3	BDCG_08088	10	2201	1804555	1806755	-	hypothetical protein	PF10342.4	10	9	1805656	1858886	36.24	53.23
BD_ER-3	BDCG_08144	10	697	2081963	2082659	-	hypothetical protein		10	10	2021199	2260297	30.03	239.098
BD_ER-3	BDCG_08145	10	555	2086386	2086940	-	hypothetical protein		10	10	2021199	2260297	30.03	239.098
BD_ER-3	BDCG_08149	10	417	2233355	2233771	+	hypothetical protein		10	10	2021199	2260297	30.03	239.098
BD_ER-3	BDCG_08244	10	484	2608443	2608926	-	hypothetical protein		10	11	2574394	2661437	31.44	87.043
BD_ER-3	BDCG_08321	10	883	3254172	3255054	+	hypothetical protein		10	15	3231628	3384717	32.11	153.089
BD_ER-3	BDCG_08322	10	1104	3317939	3319042	+	hypothetical protein		10	15	3231628	3384717	32.11	153.089
BD_ER-3	BDCG_08323	10	470	3346860	3347329	-	hypothetical protein		10	15	3231628	3384717	32.11	153.089
BD_ER-3	BDCG_08324	10	427	3353268	3353694	-	hypothetical protein		10	15	3231628	3384717	32.11	153.089
BD_ER-3	BDCG_08327	11	5420	27087	32672	-	hypothetical protein	PF09431.5	11	1	1	537539	31.83	537.538
BD_ER-3	BDCG_08328	11	450	92806	93255	+	hypothetical protein		11	1	1	537539	31.83	537.538
BD_ER-3	BDCG_08333	11	240	179780	180019	-	hypothetical protein		11	1	1	537539	31.83	537.538
BD_ER-3	BDCG_08337	11	231	283722	283952	+	hypothetical protein		11	1	1	537539	31.83	537.538
BD_ER-3	BDCG_08343	11	309	455684	455992	+	hypothetical protein		11	1	1	537539	31.83	537.538
BD_ER-3	BDCG_08439	11	1058	947648	948705	+	hypothetical protein		11	3	910815	1065523	30.86	154.708
BD_ER-3	BDCG_08440	11	2610	948625	951234	-	hypothetical protein		11	3	910815	1065523	30.86	154.708
BD_ER-3	BDCG_08441	11	1446	1047314	1048759	-	hypothetical protein		11	3	910815	1065523	30.86	154.708
BD_ER-3	BDCG_08472	11	772	1228581	1229352	+	hypothetical protein		11	4	1164052	1253374	29.87	89.322
BD_ER-3	BDCG_08504	11	3659	1351053	1354711	+	hypothetical protein		11	5	1344218	1479617	31.81	135.399
BD_ER-3	BDCG_08507	11	1091	1479323	1480413	-	hypothetical protein		11	5	1344218	1479617	31.81	135.399
BD_ER-3	BDCG_08673	11	4390	2129494	2133883	+	hypothetical protein	PF08241.7	11	7	2133357	2312387	31.72	179.03
BD_ER-3	BDCG_08675	11	2062	2216481	2218542	+	hypothetical protein	PF00209.13	11	7	2133357	2312387	31.72	179.03
BD_ER-3	BDCG_08680	12	240	5318	5557	-	hypothetical protein		12	1	1	73005	28.65	73.004
BD_ER-3	BDCG_08734	12	1830	352744	355467	-	hypothetical protein		12	2	223485	475485	28.22	252
BD_ER-3	BDCG_08760	12	3174	635548	638721	+	hypothetical protein		12	3	547017	751805	30.68	204.788
BD_ER-3	BDCG_08789	12	1980	836544	838523	+	hypothetical protein		12	4	837977	887993	32.5	50.016
BD_ER-3	BDCG_08833	12	644	1123288	1123931	+	hypothetical protein		12	5	1013333	1264235	31.58	250.902
BD_ER-3	BDCG_08834	12	880	1123998	1124877	+	hypothetical protein		12	5	1013333	1264235	31.58	250.902
BD_ER-3	BDCG_08836	12	1193	1145994	1147186	+	hypothetical protein		12	5	1013333	1264235	31.58	250.902
BD_ER-3	BDCG_08837	12	3017	1147294	1150310	-	hypothetical protein		12	5	1013333	1264235	31.58	250.902
BD_ER-3	BDCG_08839	12	946	1149423	1150368	+	hypothetical protein		12	5	1013333	1264235	31.58	250.902
BD_ER-3	BDCG_08840	12	387	1151953	1152339	-	hypothetical protein		12	5	1013333	1264235	31.58	250.902
BD_ER-3	BDCG_08842	12	1323	1182131	1183453	-	hypothetical protein		12	5	1013333	1264235	31.58	250.902
BD_ER-3	BDCG_08843	12	1692	1184673	1186364	-	hypothetical protein		12	5	1013333	1264235	31.58	250.902
BD_ER-3	BDCG_08847	12	2039	1192058	1194096	-	hypothetical protein		12	5	1013333	1264235	31.58	250.902
BD_ER-3	BDCG_08848	12	1212	1227417	1228628	-	hypothetical protein		12	5	1013333	1264235	31.58	250.902
BD_ER-3	BDCG_08876	12	6126	1432725	1438850	-	hypothetical protein		12	8	1389353	1506000	31.79	116.647
BD_ER-3	BDCG_08879	12	2830	1441416	1444245	+	hypothetical protein		12	8	1389353	1506000	31.79	116.647
BD_ER-3	BDCG_08942	12	2539	1813199	1815737	-	hypothetical protein	PF10349.4	12	9	1703711	1815794	30.42	112.083
BD_ER-3	BDCG_08959	12	210	1994566	1994775	-	hypothetical protein		12	12	1994774	2072354	31.95	77.58
BD_ER-3	BDCG_08960	12	1825	2008717	2010541	-	hypothetical protein	PF12861.2,PF13639.1,PF13920.1,PF13923.1,PF00097.20	12	12	1994774	2072354	31.95	77.58
BD_ER-3	BDCG_08966	13	721	230604	231324	-	hypothetical protein		13	1	1	644719	32.36	644.718
BD_ER-3	BDCG_08968	13	5163	233018	238180	+	hypothetical protein		13	1	1	644719	32.36	644.718
BD_ER-3	BDCG_08969	13	1557	238594	240150	+	hypothetical protein		13	1	1	644719	32.36	644.718
BD_ER-3	BDCG_08972	13	3697	299402	303098	-	hypothetical protein	PF07716.10	13	1	1	644719	32.36	644.718
BD_ER-3	BDCG_08973	13	333	305005	305337	-	hypothetical protein		13	1	1	644719	32.36	644.718
BD_ER-3	BDCG_08975	13	842	399040	399881	+	hypothetical protein		13	1	1	644719	32.36	644.718
BD_ER-3	BDCG_08977	13	717	411728	412444	+	hypothetical protein	PF05891.7	13	1	1	644719	32.36	644.718
BD_ER-3	BDCG_08988	13	4013	543076	547088	-	hypothetical protein		13	1	1	644719	32.36	644.718
BD_ER-3	BDCG_09125	13	727	1093930	1094656	-	hypothetical protein		13	2	1066785	1266001	31.1	199.216
BD_ER-3	BDCG_09184	14	224	405938	406161	+	hypothetical protein		14	2	362962	471285	29.89	108.323
BD_ER-3	BDCG_09185	14	3545	405900	409444	-	hypothetical protein		14	2	362962	471285	29.89	108.323
BD_ER-3	BDCG_09257	14	2129	829624	831752	+	hypothetical protein		14	4	779577	909955	32.5	130.378
BD_ER-3	BDCG_09259	14	1671	833260	834930	-	hypothetical protein	PF01636.18	14	4	779577	909955	32.5	130.378
BD_ER-3	BDCG_09305	14	6947	1053750	1060696	+	hypothetical protein		14	5	1060096	1197428	29.82	137.332
BD_ER-3	BDCG_09306	14	1174	1173750	1174923	-	hypothetical protein		14	5	1060096	1197428	29.82	137.332
BD_ER-3	BDCG_09309	15	216	66686	66901	+	hypothetical protein		15	1	1	228637	31.12	228.636
BD_ER-3	BDCG_09312	15	537	71550	72086	+	hypothetical protein		15	1	1	228637	31.12	228.636
BD_ER-3	BDCG_09313	15	1792	72790	74581	-	hypothetical protein		15	1	1	228637	31.12	228.636
BD_ER-3	BDCG_09389	15	953	550681	551638	+	hypothetical protein		15	2	495547	680886	30.12	185.339
BD_ER-3	BDCG_09390	15	1635	551227	552861	-	hypothetical protein		15	2	495547	680886	30.12	185.339
BD_ER-3	BDCG_09391	15	435	602144	602578	+	hypothetical protein		15	2	495547	680886	30.12	185.339
BD_ER-3	BDCG_09392	15	449	611114	611562	-	hypothetical protein		15	2	495547	680886	30.12	185.339
BD_ER-3	BDCG_09406	15	2132	716086	718217	+	hypothetical protein	PF13847.1,PF08241.7,PF13649.1,PF12847.2	15	3	718089	751536	30.28	33.447
BD_ER-3	BDCG_09482	15	1232	1112103	1113334	-	hypothetical protein		15	5	1014356	1165216	32.1	150.86
BD_ER-3	BDCG_09486	15	207	1123345	1123551	+	hypothetical protein		15	5	1014356	1165216	32.1	150.86
BD_ER-3	BDCG_09487	15	1404	1123788	1125191	-	hypothetical protein		15	5	1014356	1165216	32.1	150.86
BD_ER-3	BDCG_09510	16	418	152393	152810	-	hypothetical protein		16	2	120056	291280	31.8	171.224
BD_ER-3	BDCG_09512	16	561	164944	165504	+	hypothetical protein		16	2	120056	291280	31.8	171.224
BD_ER-3	BDCG_09513	16	1088	166168	167255	+	hypothetical protein		16	2	120056	291280	31.8	171.224
BD_ER-3	BDCG_09517	16	240	258836	259075	-	hypothetical protein		16	2	120056	291280	31.8	171.224
BD_ER-3	BDCG_09518	16	451	284661	285111	+	hypothetical protein		16	2	120056	291280	31.8	171.224
BD_ER-3	BDCG_09519	17	548	53302	53849	+	hypothetical protein		17	1	48170	65170	31.12	17
BD_ER-3	BDCG_09520	17	336	53985	54320	+	hypothetical protein		17	1	48170	65170	31.12	17
BD_ER-3	BDCG_16038	1	541	79550	80090	-	hypothetical protein		1	1	1	126084	29.68	126.083
BD_ER-3	BDCG_16040	1	204	116688	116891	-	hypothetical protein		1	1	1	126084	29.68	126.083
BD_ER-3	BDCG_16042	1	358	238901	239258	+	hypothetical protein		1	2	136825	311758	29.87	174.933
BD_ER-3	BDCG_16043	1	432	248409	248840	+	hypothetical protein		1	2	136825	311758	29.87	174.933
BD_ER-3	BDCG_16049	1	3150	572302	575451	-	hypothetical protein		1	3	502683	746586	31.02	243.903
BD_ER-3	BDCG_16051	1	345	640143	640487	+	hypothetical protein		1	3	502683	746586	31.02	243.903
BD_ER-3	BDCG_16052	1	603	640553	641155	+	hypothetical protein		1	3	502683	746586	31.02	243.903
BD_ER-3	BDCG_16055	1	562	831100	831661	+	hypothetical protein		1	4	773615	882768	29.72	109.153
BD_ER-3	BDCG_16056	1	472	837789	838260	-	hypothetical protein		1	4	773615	882768	29.72	109.153
BD_ER-3	BDCG_16057	1	231	863853	864083	+	hypothetical protein		1	4	773615	882768	29.72	109.153
BD_ER-3	BDCG_16079	1	252	1547312	1547563	-	hypothetical protein		1	5	1464235	2311817	30.13	847.582
BD_ER-3	BDCG_16081	1	1605	1685461	1687065	-	hypothetical protein		1	5	1464235	2311817	30.13	847.582
BD_ER-3	BDCG_16083	1	327	1754370	1754696	+	hypothetical protein		1	5	1464235	2311817	30.13	847.582
BD_ER-3	BDCG_16085	1	795	1805805	1806599	-	hypothetical protein		1	5	1464235	2311817	30.13	847.582
BD_ER-3	BDCG_16087	1	463	1926677	1927139	-	hypothetical protein		1	5	1464235	2311817	30.13	847.582
BD_ER-3	BDCG_16089	1	405	2037195	2037599	+	hypothetical protein		1	5	1464235	2311817	30.13	847.582
BD_ER-3	BDCG_16090	1	447	2071259	2071705	-	hypothetical protein		1	5	1464235	2311817	30.13	847.582
BD_ER-3	BDCG_16095	1	1605	2270951	2272555	-	hypothetical protein		1	5	1464235	2311817	30.13	847.582
BD_ER-3	BDCG_16096	1	456	2273777	2274232	+	hypothetical protein		1	5	1464235	2311817	30.13	847.582
BD_ER-3	BDCG_16102	1	831	2556953	2557783	+	hypothetical protein		1	7	2482114	2628499	29.41	146.385
BD_ER-3	BDCG_16103	1	3582	2557873	2561454	+	hypothetical protein		1	7	2482114	2628499	29.41	146.385
BD_ER-3	BDCG_16104	1	569	2621782	2622350	+	hypothetical protein		1	7	2482114	2628499	29.41	146.385
BD_ER-3	BDCG_16106	1	234	2663774	2664007	+	hypothetical protein		1	8	2644489	2680616	32.35	36.127
BD_ER-3	BDCG_16114	1	405	2760734	2761138	-	hypothetical protein		1	9	2739142	2832107	29.37	92.965
BD_ER-3	BDCG_16115	1	477	2826978	2827454	-	hypothetical protein		1	9	2739142	2832107	29.37	92.965
BD_ER-3	BDCG_16122	1	207	2915052	2915258	+	hypothetical protein		1	11	2903046	3387095	30.24	484.049
BD_ER-3	BDCG_16123	1	588	2951511	2952098	-	hypothetical protein		1	11	2903046	3387095	30.24	484.049
BD_ER-3	BDCG_16124	1	780	3132412	3133191	-	hypothetical protein		1	11	2903046	3387095	30.24	484.049
BD_ER-3	BDCG_16126	1	279	3236790	3237068	+	hypothetical protein		1	11	2903046	3387095	30.24	484.049
BD_ER-3	BDCG_16127	1	525	3255697	3256221	+	hypothetical protein		1	11	2903046	3387095	30.24	484.049
BD_ER-3	BDCG_16128	1	567	3256369	3256935	+	hypothetical protein		1	11	2903046	3387095	30.24	484.049
BD_ER-3	BDCG_16129	1	501	3284131	3284631	-	hypothetical protein		1	11	2903046	3387095	30.24	484.049
BD_ER-3	BDCG_16130	1	358	3294899	3295256	+	hypothetical protein		1	11	2903046	3387095	30.24	484.049
BD_ER-3	BDCG_16131	1	291	3374199	3374489	+	hypothetical protein		1	11	2903046	3387095	30.24	484.049
BD_ER-3	BDCG_16136	1	526	3533291	3533816	-	hypothetical protein		1	12	3525924	3557139	28.62	31.215
BD_ER-3	BDCG_16137	1	825	3535039	3535863	+	hypothetical protein		1	12	3525924	3557139	28.62	31.215
BD_ER-3	BDCG_16140	1	207	3664067	3664273	+	hypothetical protein		1	13	3611076	4112210	30.11	501.134
BD_ER-3	BDCG_16141	1	468	3697718	3698185	-	hypothetical protein		1	13	3611076	4112210	30.11	501.134
BD_ER-3	BDCG_16142	1	1387	3724606	3725992	+	hypothetical protein	PF13894.1,PF00096.21	1	13	3611076	4112210	30.11	501.134
BD_ER-3	BDCG_16143	1	1532	3726604	3728135	+	hypothetical protein		1	13	3611076	4112210	30.11	501.134
BD_ER-3	BDCG_16145	1	332	3824938	3825269	-	hypothetical protein		1	13	3611076	4112210	30.11	501.134
BD_ER-3	BDCG_16146	1	888	3877643	3878530	-	hypothetical protein		1	13	3611076	4112210	30.11	501.134
BD_ER-3	BDCG_16147	1	484	3880428	3880911	+	hypothetical protein		1	13	3611076	4112210	30.11	501.134
BD_ER-3	BDCG_16148	1	699	3990363	3991061	+	hypothetical protein		1	13	3611076	4112210	30.11	501.134
BD_ER-3	BDCG_16149	1	675	4076890	4077564	+	hypothetical protein		1	13	3611076	4112210	30.11	501.134
BD_ER-3	BDCG_16150	1	358	4100178	4100535	-	hypothetical protein		1	13	3611076	4112210	30.11	501.134
BD_ER-3	BDCG_16151	1	370	4101505	4101874	+	hypothetical protein		1	13	3611076	4112210	30.11	501.134
BD_ER-3	BDCG_16158	1	231	4338467	4338697	+	hypothetical protein		1	14	4296316	4539277	30.23	242.961
BD_ER-3	BDCG_16159	1	1524	4374126	4375649	-	hypothetical protein		1	14	4296316	4539277	30.23	242.961
BD_ER-3	BDCG_16160	1	2124	4479568	4481691	-	hypothetical protein		1	14	4296316	4539277	30.23	242.961
BD_ER-3	BDCG_16173	1	772	4822731	4823502	-	hypothetical protein		1	15	4775368	4941321	30.33	165.953
BD_ER-3	BDCG_16174	1	567	4833668	4834234	-	hypothetical protein		1	15	4775368	4941321	30.33	165.953
BD_ER-3	BDCG_16176	1	324	4853483	4853806	+	hypothetical protein		1	15	4775368	4941321	30.33	165.953
BD_ER-3	BDCG_16177	1	434	4866506	4866939	+	hypothetical protein		1	15	4775368	4941321	30.33	165.953
BD_ER-3	BDCG_16178	1	429	5008808	5009236	-	hypothetical protein		1	16	5003235	5042029	32.98	38.794
BD_ER-3	BDCG_16179	1	1620	5010493	5012112	+	hypothetical protein		1	16	5003235	5042029	32.98	38.794
BD_ER-3	BDCG_16185	1	718	5254162	5254879	+	hypothetical protein		1	17	5242995	5760101	31.21	517.106
BD_ER-3	BDCG_16186	1	370	5289558	5289927	-	hypothetical protein		1	17	5242995	5760101	31.21	517.106
BD_ER-3	BDCG_16187	1	258	5330999	5331256	-	hypothetical protein		1	17	5242995	5760101	31.21	517.106
BD_ER-3	BDCG_16189	1	597	5383008	5383604	-	hypothetical protein		1	17	5242995	5760101	31.21	517.106
BD_ER-3	BDCG_16190	1	507	5386162	5386668	-	hypothetical protein		1	17	5242995	5760101	31.21	517.106
BD_ER-3	BDCG_16191	1	479	5391479	5391957	+	hypothetical protein		1	17	5242995	5760101	31.21	517.106
BD_ER-3	BDCG_16192	1	2008	5438766	5440773	+	hypothetical protein		1	17	5242995	5760101	31.21	517.106
BD_ER-3	BDCG_16193	1	2006	5500448	5502453	-	hypothetical protein		1	17	5242995	5760101	31.21	517.106
BD_ER-3	BDCG_16194	1	690	5502533	5503222	-	hypothetical protein		1	17	5242995	5760101	31.21	517.106
BD_ER-3	BDCG_16195	1	885	5540168	5541052	-	hypothetical protein		1	17	5242995	5760101	31.21	517.106
BD_ER-3	BDCG_16197	1	1396	5587686	5589081	+	hypothetical protein		1	17	5242995	5760101	31.21	517.106
BD_ER-3	BDCG_16198	1	252	5597126	5597377	-	hypothetical protein		1	17	5242995	5760101	31.21	517.106
BD_ER-3	BDCG_16199	1	765	5609455	5610219	-	hypothetical protein		1	17	5242995	5760101	31.21	517.106
BD_ER-3	BDCG_16200	1	815	5628325	5629139	-	hypothetical protein		1	17	5242995	5760101	31.21	517.106
BD_ER-3	BDCG_16201	1	411	5650527	5650937	-	hypothetical protein		1	17	5242995	5760101	31.21	517.106
BD_ER-3	BDCG_16218	1	461	6328791	6329251	-	hypothetical protein		1	19	6185323	6430868	29.22	245.545
BD_ER-3	BDCG_16225	1	676	6495395	6496070	-	hypothetical protein		1	20	6479620	6525957	29.69	46.337
BD_ER-3	BDCG_16232	1	410	6740647	6741056	+	hypothetical protein		1	21	6697797	6824328	32.6	126.531
BD_ER-3	BDCG_16233	1	970	6750527	6751496	-	hypothetical protein		1	21	6697797	6824328	32.6	126.531
BD_ER-3	BDCG_16234	1	435	6803183	6803617	-	hypothetical protein		1	21	6697797	6824328	32.6	126.531
BD_ER-3	BDCG_16235	1	225	6815835	6816059	-	hypothetical protein		1	21	6697797	6824328	32.6	126.531
BD_ER-3	BDCG_16241	1	192	6937741	6937932	-	hypothetical protein		1	22	6914145	6962948	32.28	48.803
BD_ER-3	BDCG_16242	1	978	6988055	6989032	+	hypothetical protein		1	23	6987773	6998851	33.69	11.078
BD_ER-3	BDCG_16255	1	329	7275907	7276235	-	hypothetical protein		1	24	7216628	7662297	31.53	445.669
BD_ER-3	BDCG_16256	1	189	7283702	7283890	+	hypothetical protein		1	24	7216628	7662297	31.53	445.669
BD_ER-3	BDCG_16257	1	231	7288436	7288666	-	hypothetical protein		1	24	7216628	7662297	31.53	445.669
BD_ER-3	BDCG_16258	1	782	7314623	7315404	+	hypothetical protein		1	24	7216628	7662297	31.53	445.669
BD_ER-3	BDCG_16259	1	749	7315189	7315937	-	hypothetical protein		1	24	7216628	7662297	31.53	445.669
BD_ER-3	BDCG_16262	1	587	7393562	7394167	-	hypothetical protein		1	24	7216628	7662297	31.53	445.669
BD_ER-3	BDCG_16264	1	243	7543999	7544241	-	hypothetical protein		1	24	7216628	7662297	31.53	445.669
BD_ER-3	BDCG_16265	1	888	7565113	7566000	-	hypothetical protein		1	24	7216628	7662297	31.53	445.669
BD_ER-3	BDCG_16271	1	798	7729363	7730160	-	hypothetical protein		1	25	7725512	7832829	30.63	107.317
BD_ER-3	BDCG_16279	1	450	8057540	8057989	-	hypothetical protein		1	27	8027105	8420612	31.19	393.507
BD_ER-3	BDCG_16280	1	246	8061645	8061890	-	hypothetical protein		1	27	8027105	8420612	31.19	393.507
BD_ER-3	BDCG_16281	1	162	8062265	8062426	-	hypothetical protein		1	27	8027105	8420612	31.19	393.507
BD_ER-3	BDCG_16282	1	435	8077280	8077714	-	hypothetical protein		1	27	8027105	8420612	31.19	393.507
BD_ER-3	BDCG_16283	1	567	8121944	8122510	+	hypothetical protein		1	27	8027105	8420612	31.19	393.507
BD_ER-3	BDCG_16284	1	998	8169896	8170893	-	hypothetical protein		1	27	8027105	8420612	31.19	393.507
BD_ER-3	BDCG_16287	1	1100	8316166	8317265	+	hypothetical protein		1	27	8027105	8420612	31.19	393.507
BD_ER-3	BDCG_16288	1	441	8499137	8499577	-	hypothetical protein		1	28	8434083	8613182	30.06	179.099
BD_ER-3	BDCG_16289	1	591	8522971	8523561	-	hypothetical protein		1	28	8434083	8613182	30.06	179.099
BD_ER-3	BDCG_16292	1	3957	8742138	8746094	-	hypothetical protein		1	29	8662259	8742280	31.18	80.021
BD_ER-3	BDCG_16297	1	150	8945748	8945897	+	hypothetical protein		1	30	8779506	8996743	30.23	217.237
BD_ER-3	BDCG_16298	1	679	8976337	8977015	+	hypothetical protein		1	30	8779506	8996743	30.23	217.237
BD_ER-3	BDCG_16309	1	453	9429108	9429560	-	hypothetical protein		1	31	9418908	9518838	35.8	99.93
BD_ER-3	BDCG_16310	1	420	9431761	9432180	-	hypothetical protein		1	31	9418908	9518838	35.8	99.93
BD_ER-3	BDCG_16311	1	408	9432192	9432599	-	hypothetical protein		1	31	9418908	9518838	35.8	99.93
BD_ER-3	BDCG_16312	1	1605	9442278	9443882	-	hypothetical protein		1	31	9418908	9518838	35.8	99.93
BD_ER-3	BDCG_16313	1	490	9445092	9445581	+	hypothetical protein		1	31	9418908	9518838	35.8	99.93
BD_ER-3	BDCG_16320	1	252	9633896	9634147	-	hypothetical protein		1	32	9617922	9956737	31.94	338.815
BD_ER-3	BDCG_16321	1	441	9637214	9637654	-	hypothetical protein		1	32	9617922	9956737	31.94	338.815
BD_ER-3	BDCG_16322	1	504	9638911	9639414	+	hypothetical protein		1	32	9617922	9956737	31.94	338.815
BD_ER-3	BDCG_16324	1	420	9691204	9691623	-	hypothetical protein		1	32	9617922	9956737	31.94	338.815
BD_ER-3	BDCG_16325	1	1605	9692846	9694450	+	hypothetical protein		1	32	9617922	9956737	31.94	338.815
BD_ER-3	BDCG_16326	1	1462	9704002	9705463	-	hypothetical protein		1	32	9617922	9956737	31.94	338.815
BD_ER-3	BDCG_16327	1	473	9733926	9734398	+	hypothetical protein		1	32	9617922	9956737	31.94	338.815
BD_ER-3	BDCG_16328	1	1366	9740493	9741858	-	hypothetical protein		1	32	9617922	9956737	31.94	338.815
BD_ER-3	BDCG_16329	1	825	9828205	9829029	+	hypothetical protein		1	32	9617922	9956737	31.94	338.815
BD_ER-3	BDCG_16330	1	204	9863522	9863725	-	hypothetical protein		1	32	9617922	9956737	31.94	338.815
BD_ER-3	BDCG_16331	1	875	9878762	9879636	+	hypothetical protein		1	32	9617922	9956737	31.94	338.815
BD_ER-3	BDCG_16332	1	479	9921532	9922010	-	hypothetical protein		1	32	9617922	9956737	31.94	338.815
BD_ER-3	BDCG_16333	1	657	9924163	9924819	+	hypothetical protein		1	32	9617922	9956737	31.94	338.815
BD_ER-3	BDCG_16336	1	225	10010203	10010427	+	hypothetical protein		1	33	9986715	10302040	31.31	315.325
BD_ER-3	BDCG_16338	1	462	10034217	10034678	-	hypothetical protein		1	33	9986715	10302040	31.31	315.325
BD_ER-3	BDCG_16339	1	817	10036721	10037537	+	hypothetical protein		1	33	9986715	10302040	31.31	315.325
BD_ER-3	BDCG_16340	1	231	10043609	10043839	-	hypothetical protein		1	33	9986715	10302040	31.31	315.325
BD_ER-3	BDCG_16341	1	679	10096736	10097414	+	hypothetical protein		1	33	9986715	10302040	31.31	315.325
BD_ER-3	BDCG_16343	1	180	10165006	10165185	+	hypothetical protein		1	33	9986715	10302040	31.31	315.325
BD_ER-3	BDCG_16344	1	317	10165356	10165672	+	hypothetical protein		1	33	9986715	10302040	31.31	315.325
BD_ER-3	BDCG_16345	1	720	10166173	10166892	+	hypothetical protein	PF04116.8	1	33	9986715	10302040	31.31	315.325
BD_ER-3	BDCG_16348	1	823	10270794	10271616	+	hypothetical protein		1	33	9986715	10302040	31.31	315.325
BD_ER-3	BDCG_16349	2	517	23472	23988	-	hypothetical protein		2	1	1	40369	29.33	40.368
BD_ER-3	BDCG_16350	2	267	33986	34252	+	hypothetical protein		2	1	1	40369	29.33	40.368
BD_ER-3	BDCG_16352	2	461	308853	309313	+	hypothetical protein		2	2	86030	492494	31.22	406.464
BD_ER-3	BDCG_16353	2	719	374546	375264	+	hypothetical protein		2	2	86030	492494	31.22	406.464
BD_ER-3	BDCG_16354	2	420	457270	457689	-	hypothetical protein		2	2	86030	492494	31.22	406.464
BD_ER-3	BDCG_16361	2	291	822731	823021	+	hypothetical protein		2	4	780810	881929	30.91	101.119
BD_ER-3	BDCG_16363	2	775	1027230	1028004	-	hypothetical protein		2	5	982316	1600186	30.74	617.87
BD_ER-3	BDCG_16364	2	186	1180026	1180211	+	hypothetical protein		2	5	982316	1600186	30.74	617.87
BD_ER-3	BDCG_16365	2	249	1218904	1219152	-	hypothetical protein		2	5	982316	1600186	30.74	617.87
BD_ER-3	BDCG_16366	2	303	1234069	1234371	-	hypothetical protein		2	5	982316	1600186	30.74	617.87
BD_ER-3	BDCG_16367	2	417	1243285	1243701	+	hypothetical protein		2	5	982316	1600186	30.74	617.87
BD_ER-3	BDCG_16368	2	210	1280785	1280994	+	hypothetical protein		2	5	982316	1600186	30.74	617.87
BD_ER-3	BDCG_16369	2	595	1302438	1303156	+	hypothetical protein		2	5	982316	1600186	30.74	617.87
BD_ER-3	BDCG_16370	2	309	1303253	1303561	+	hypothetical protein		2	5	982316	1600186	30.74	617.87
BD_ER-3	BDCG_16371	2	500	1359724	1360223	+	hypothetical protein		2	5	982316	1600186	30.74	617.87
BD_ER-3	BDCG_16372	2	722	1446364	1447085	+	hypothetical protein		2	5	982316	1600186	30.74	617.87
BD_ER-3	BDCG_16373	2	1527	1600064	1601590	-	hypothetical protein		2	5	982316	1600186	30.74	617.87
BD_ER-3	BDCG_16378	2	611	1753328	1753938	-	hypothetical protein		2	6	1713365	1798357	28.68	84.992
BD_ER-3	BDCG_16380	2	329	1949178	1949506	+	hypothetical protein		2	7	1851880	2016103	31.73	164.223
BD_ER-3	BDCG_16381	2	414	2100567	2100980	-	hypothetical protein		2	8	2076170	2358480	30.43	282.31
BD_ER-3	BDCG_16384	2	525	2213881	2214405	+	hypothetical protein		2	8	2076170	2358480	30.43	282.31
BD_ER-3	BDCG_16385	2	519	2293298	2293816	+	hypothetical protein		2	8	2076170	2358480	30.43	282.31
BD_ER-3	BDCG_16386	2	945	2344967	2345911	+	hypothetical protein		2	8	2076170	2358480	30.43	282.31
BD_ER-3	BDCG_16401	2	479	2653297	2653775	-	hypothetical protein		2	9	2637305	2679499	32.12	42.194
BD_ER-3	BDCG_16402	2	825	2654077	2654901	-	hypothetical protein		2	9	2637305	2679499	32.12	42.194
BD_ER-3	BDCG_16403	2	420	2663951	2664370	+	hypothetical protein		2	9	2637305	2679499	32.12	42.194
BD_ER-3	BDCG_16404	2	678	2746699	2747376	-	hypothetical protein		2	10	2704564	2798335	31.6	93.771
BD_ER-3	BDCG_16405	2	273	2766889	2767161	+	hypothetical protein		2	10	2704564	2798335	31.6	93.771
BD_ER-3	BDCG_16406	2	847	2789479	2790325	+	hypothetical protein		2	10	2704564	2798335	31.6	93.771
BD_ER-3	BDCG_16413	2	484	3070811	3071294	-	hypothetical protein		2	12	3007331	3398806	31.14	391.475
BD_ER-3	BDCG_16415	2	177	3109200	3109376	-	hypothetical protein		2	12	3007331	3398806	31.14	391.475
BD_ER-3	BDCG_16416	2	186	3146608	3146793	-	hypothetical protein		2	12	3007331	3398806	31.14	391.475
BD_ER-3	BDCG_16421	2	335	3345479	3345813	+	hypothetical protein		2	12	3007331	3398806	31.14	391.475
BD_ER-3	BDCG_16423	2	189	3419681	3419869	+	hypothetical protein		2	13	3403505	3491344	30.58	87.839
BD_ER-3	BDCG_16424	2	477	3458505	3458981	-	hypothetical protein		2	13	3403505	3491344	30.58	87.839
BD_ER-3	BDCG_16425	2	1605	3460206	3461810	+	hypothetical protein		2	13	3403505	3491344	30.58	87.839
BD_ER-3	BDCG_16439	2	411	3912889	3913299	-	hypothetical protein		2	16	3898471	4291701	32.43	393.23
BD_ER-3	BDCG_16440	2	1605	3914524	3916128	+	hypothetical protein		2	16	3898471	4291701	32.43	393.23
BD_ER-3	BDCG_16441	2	422	3932492	3932913	+	hypothetical protein		2	16	3898471	4291701	32.43	393.23
BD_ER-3	BDCG_16442	2	231	3961087	3961317	+	hypothetical protein		2	16	3898471	4291701	32.43	393.23
BD_ER-3	BDCG_16444	2	1386	4072211	4073596	+	hypothetical protein		2	16	3898471	4291701	32.43	393.23
BD_ER-3	BDCG_16445	2	309	4140975	4141283	+	hypothetical protein	PF00172.13	2	16	3898471	4291701	32.43	393.23
BD_ER-3	BDCG_16446	2	470	4141287	4141756	+	hypothetical protein		2	16	3898471	4291701	32.43	393.23
BD_ER-3	BDCG_16447	2	1605	4167965	4169569	-	hypothetical protein		2	16	3898471	4291701	32.43	393.23
BD_ER-3	BDCG_16448	2	432	4170792	4171223	+	hypothetical protein		2	16	3898471	4291701	32.43	393.23
BD_ER-3	BDCG_16449	2	273	4180926	4181198	-	hypothetical protein		2	16	3898471	4291701	32.43	393.23
BD_ER-3	BDCG_16450	2	411	4205208	4205618	-	hypothetical protein		2	16	3898471	4291701	32.43	393.23
BD_ER-3	BDCG_16451	2	466	4205625	4206090	-	hypothetical protein		2	16	3898471	4291701	32.43	393.23
BD_ER-3	BDCG_16452	2	225	4215196	4215420	+	hypothetical protein		2	16	3898471	4291701	32.43	393.23
BD_ER-3	BDCG_16453	2	162	4237829	4237990	-	hypothetical protein		2	16	3898471	4291701	32.43	393.23
BD_ER-3	BDCG_16454	2	273	4258314	4258586	+	hypothetical protein		2	16	3898471	4291701	32.43	393.23
BD_ER-3	BDCG_16455	2	1712	4262145	4263856	+	hypothetical protein		2	16	3898471	4291701	32.43	393.23
BD_ER-3	BDCG_16457	2	435	4348099	4348533	+	hypothetical protein		2	17	4334461	4532683	31.49	198.222
BD_ER-3	BDCG_16458	2	252	4377996	4378247	-	hypothetical protein		2	17	4334461	4532683	31.49	198.222
BD_ER-3	BDCG_16460	2	340	4428972	4429311	-	hypothetical protein		2	17	4334461	4532683	31.49	198.222
BD_ER-3	BDCG_16461	2	394	4462602	4462995	-	hypothetical protein		2	17	4334461	4532683	31.49	198.222
BD_ER-3	BDCG_16462	2	1845	4485101	4486945	-	hypothetical protein		2	17	4334461	4532683	31.49	198.222
BD_ER-3	BDCG_16463	2	3947	4486980	4490926	-	hypothetical protein		2	17	4334461	4532683	31.49	198.222
BD_ER-3	BDCG_16465	2	279	4527479	4527757	+	hypothetical protein		2	17	4334461	4532683	31.49	198.222
BD_ER-3	BDCG_16467	2	179	4540949	4541127	+	hypothetical protein		2	18	4539490	5059460	32.23	519.97
BD_ER-3	BDCG_16468	2	780	4593263	4594042	+	hypothetical protein		2	18	4539490	5059460	32.23	519.97
BD_ER-3	BDCG_16469	2	479	4594451	4594929	+	hypothetical protein		2	18	4539490	5059460	32.23	519.97
BD_ER-3	BDCG_16470	2	360	4601040	4601399	+	hypothetical protein		2	18	4539490	5059460	32.23	519.97
BD_ER-3	BDCG_16471	2	1305	4606038	4607342	-	hypothetical protein		2	18	4539490	5059460	32.23	519.97
BD_ER-3	BDCG_16473	2	312	4767425	4767736	+	hypothetical protein		2	18	4539490	5059460	32.23	519.97
BD_ER-3	BDCG_16474	2	332	4795558	4795889	-	hypothetical protein		2	18	4539490	5059460	32.23	519.97
BD_ER-3	BDCG_16475	2	1187	4808775	4809961	+	hypothetical protein		2	18	4539490	5059460	32.23	519.97
BD_ER-3	BDCG_16476	2	675	4921510	4922184	+	hypothetical protein		2	18	4539490	5059460	32.23	519.97
BD_ER-3	BDCG_16478	2	752	4988594	4989345	-	hypothetical protein		2	18	4539490	5059460	32.23	519.97
BD_ER-3	BDCG_16479	2	231	5152313	5152543	+	hypothetical protein		2	19	5105247	5225366	31	120.119
BD_ER-3	BDCG_16490	2	240	5473533	5473772	-	hypothetical protein		2	20	5431047	5600119	30.5	169.072
BD_ER-3	BDCG_16491	2	447	5531167	5531613	+	hypothetical protein		2	20	5431047	5600119	30.5	169.072
BD_ER-3	BDCG_16492	2	288	5561126	5561413	+	hypothetical protein		2	20	5431047	5600119	30.5	169.072
BD_ER-3	BDCG_16512	2	319	6174633	6174951	-	hypothetical protein		2	21	6151933	6426230	33.95	274.297
BD_ER-3	BDCG_16513	2	484	6176960	6177443	-	hypothetical protein		2	21	6151933	6426230	33.95	274.297
BD_ER-3	BDCG_16514	2	336	6182096	6182431	-	hypothetical protein		2	21	6151933	6426230	33.95	274.297
BD_ER-3	BDCG_16515	2	1169	6251856	6253024	-	hypothetical protein		2	21	6151933	6426230	33.95	274.297
BD_ER-3	BDCG_16516	2	570	6257123	6257692	+	hypothetical protein		2	21	6151933	6426230	33.95	274.297
BD_ER-3	BDCG_16523	2	237	6524691	6524927	+	hypothetical protein		2	22	6524489	6938536	33.5	414.047
BD_ER-3	BDCG_16524	2	270	6548664	6548933	-	hypothetical protein		2	22	6524489	6938536	33.5	414.047
BD_ER-3	BDCG_16526	2	273	6587117	6587389	+	hypothetical protein		2	22	6524489	6938536	33.5	414.047
BD_ER-3	BDCG_16527	2	444	6587810	6588253	-	hypothetical protein		2	22	6524489	6938536	33.5	414.047
BD_ER-3	BDCG_16530	2	267	6644169	6644435	-	hypothetical protein		2	22	6524489	6938536	33.5	414.047
BD_ER-3	BDCG_16531	2	2234	6659774	6662007	-	hypothetical protein		2	22	6524489	6938536	33.5	414.047
BD_ER-3	BDCG_16532	2	1666	6662138	6663803	-	hypothetical protein	PF13606.1	2	22	6524489	6938536	33.5	414.047
BD_ER-3	BDCG_16533	2	1348	6731540	6732887	+	hypothetical protein		2	22	6524489	6938536	33.5	414.047
BD_ER-3	BDCG_16534	2	493	6760558	6761050	-	hypothetical protein		2	22	6524489	6938536	33.5	414.047
BD_ER-3	BDCG_16535	2	479	6787443	6787921	+	hypothetical protein		2	22	6524489	6938536	33.5	414.047
BD_ER-3	BDCG_16537	2	231	6906704	6906934	+	hypothetical protein		2	22	6524489	6938536	33.5	414.047
BD_ER-3	BDCG_16539	2	997	6932812	6933808	+	hypothetical protein		2	22	6524489	6938536	33.5	414.047
BD_ER-3	BDCG_16553	2	240	7209058	7209297	-	hypothetical protein		2	23	7165587	8458534	32.06	1292.95
BD_ER-3	BDCG_16555	2	252	7388888	7389139	-	hypothetical protein		2	23	7165587	8458534	32.06	1292.95
BD_ER-3	BDCG_16556	2	186	7425633	7425818	-	hypothetical protein		2	23	7165587	8458534	32.06	1292.95
BD_ER-3	BDCG_16557	2	441	7452357	7452797	-	hypothetical protein		2	23	7165587	8458534	32.06	1292.95
BD_ER-3	BDCG_16558	2	780	7454054	7454833	+	hypothetical protein		2	23	7165587	8458534	32.06	1292.95
BD_ER-3	BDCG_16559	2	552	7612785	7613336	+	hypothetical protein		2	23	7165587	8458534	32.06	1292.95
BD_ER-3	BDCG_16560	2	291	7625472	7625762	-	hypothetical protein		2	23	7165587	8458534	32.06	1292.95
BD_ER-3	BDCG_16562	2	339	7675059	7675397	+	hypothetical protein		2	23	7165587	8458534	32.06	1292.95
BD_ER-3	BDCG_16563	2	599	7710133	7710731	+	hypothetical protein		2	23	7165587	8458534	32.06	1292.95
BD_ER-3	BDCG_16564	2	780	7711801	7712580	+	hypothetical protein		2	23	7165587	8458534	32.06	1292.95
BD_ER-3	BDCG_16566	2	960	7896607	7897566	-	hypothetical protein		2	23	7165587	8458534	32.06	1292.95
BD_ER-3	BDCG_16567	2	414	7898823	7899236	+	hypothetical protein		2	23	7165587	8458534	32.06	1292.95
BD_ER-3	BDCG_16568	2	186	8003553	8003738	-	hypothetical protein		2	23	7165587	8458534	32.06	1292.95
BD_ER-3	BDCG_16569	2	860	8007574	8008433	+	hypothetical protein		2	23	7165587	8458534	32.06	1292.95
BD_ER-3	BDCG_16570	2	210	8013934	8014143	+	hypothetical protein		2	23	7165587	8458534	32.06	1292.95
BD_ER-3	BDCG_16571	2	231	8038896	8039126	-	hypothetical protein		2	23	7165587	8458534	32.06	1292.95
BD_ER-3	BDCG_16572	2	467	8047961	8048427	+	hypothetical protein		2	23	7165587	8458534	32.06	1292.95
BD_ER-3	BDCG_16574	2	2986	8152571	8155556	+	hypothetical protein		2	23	7165587	8458534	32.06	1292.95
BD_ER-3	BDCG_16575	2	246	8220211	8220456	+	hypothetical protein		2	23	7165587	8458534	32.06	1292.95
BD_ER-3	BDCG_16576	2	794	8308559	8309352	+	hypothetical protein		2	23	7165587	8458534	32.06	1292.95
BD_ER-3	BDCG_16577	2	273	8322971	8323243	-	hypothetical protein		2	23	7165587	8458534	32.06	1292.95
BD_ER-3	BDCG_16578	2	1290	8343617	8344906	+	hypothetical protein		2	23	7165587	8458534	32.06	1292.95
BD_ER-3	BDCG_16579	2	231	8447518	8447748	-	hypothetical protein		2	23	7165587	8458534	32.06	1292.95
BD_ER-3	BDCG_16580	2	295	8449977	8450271	+	hypothetical protein		2	23	7165587	8458534	32.06	1292.95
BD_ER-3	BDCG_16581	3	213	4709	4921	+	hypothetical protein		3	1	1	121412	29.41	121.411
BD_ER-3	BDCG_16582	3	1158	99893	101050	-	hypothetical protein		3	1	1	121412	29.41	121.411
BD_ER-3	BDCG_16589	3	1543	258015	259557	-	hypothetical protein	PF07971.7	3	2	259305	350852	29.6	91.547
BD_ER-3	BDCG_16592	3	783	327843	328625	+	hypothetical protein		3	2	259305	350852	29.6	91.547
BD_ER-3	BDCG_16593	3	231	335366	335596	-	hypothetical protein		3	2	259305	350852	29.6	91.547
BD_ER-3	BDCG_16594	3	312	364568	364879	-	hypothetical protein		3	3	361310	471221	28.61	109.911
BD_ER-3	BDCG_16595	3	1281	365808	367088	-	hypothetical protein		3	3	361310	471221	28.61	109.911
BD_ER-3	BDCG_16617	3	231	1543887	1544117	+	hypothetical protein		3	4	1462398	1638463	31.05	176.065
BD_ER-3	BDCG_16618	3	168	1608528	1608695	+	hypothetical protein		3	4	1462398	1638463	31.05	176.065
BD_ER-3	BDCG_16619	3	697	1614158	1614854	+	hypothetical protein		3	4	1462398	1638463	31.05	176.065
BD_ER-3	BDCG_16629	3	240	1968627	1969492	+	hypothetical protein		3	5	1882492	2214098	32.21	331.606
BD_ER-3	BDCG_16631	3	249	1978105	1978353	+	hypothetical protein		3	5	1882492	2214098	32.21	331.606
BD_ER-3	BDCG_16632	3	463	2017501	2017963	+	hypothetical protein		3	5	1882492	2214098	32.21	331.606
BD_ER-3	BDCG_16634	3	772	2084829	2085600	-	hypothetical protein		3	5	1882492	2214098	32.21	331.606
BD_ER-3	BDCG_16635	3	555	2155809	2156363	+	hypothetical protein		3	5	1882492	2214098	32.21	331.606
BD_ER-3	BDCG_16643	3	523	2457035	2457557	-	hypothetical protein		3	6	2382280	2674399	31.81	292.119
BD_ER-3	BDCG_16644	3	222	2542614	2542835	+	hypothetical protein		3	6	2382280	2674399	31.81	292.119
BD_ER-3	BDCG_16645	3	213	2672007	2672219	+	hypothetical protein		3	6	2382280	2674399	31.81	292.119
BD_ER-3	BDCG_16646	3	189	2734905	2735093	-	hypothetical protein		3	7	2715742	2997784	31.11	282.042
BD_ER-3	BDCG_16647	3	270	2757735	2758004	-	hypothetical protein		3	7	2715742	2997784	31.11	282.042
BD_ER-3	BDCG_16650	3	250	2790540	2790789	+	hypothetical protein		3	7	2715742	2997784	31.11	282.042
BD_ER-3	BDCG_16651	3	192	2799445	2799636	-	hypothetical protein		3	7	2715742	2997784	31.11	282.042
BD_ER-3	BDCG_16652	3	501	2813543	2814043	-	hypothetical protein		3	7	2715742	2997784	31.11	282.042
BD_ER-3	BDCG_16653	3	580	2853343	2853922	-	hypothetical protein		3	7	2715742	2997784	31.11	282.042
BD_ER-3	BDCG_16654	3	420	2878843	2879262	+	hypothetical protein		3	7	2715742	2997784	31.11	282.042
BD_ER-3	BDCG_16656	3	772	2897076	2897847	-	hypothetical protein		3	7	2715742	2997784	31.11	282.042
BD_ER-3	BDCG_16657	3	593	2934544	2935136	-	hypothetical protein		3	7	2715742	2997784	31.11	282.042
BD_ER-3	BDCG_16662	3	1424	3162411	3163834	-	hypothetical protein		3	8	3150994	3449076	32.29	298.082
BD_ER-3	BDCG_16663	3	458	3189455	3189912	+	hypothetical protein		3	8	3150994	3449076	32.29	298.082
BD_ER-3	BDCG_16664	3	1065	3203204	3204268	-	hypothetical protein		3	8	3150994	3449076	32.29	298.082
BD_ER-3	BDCG_16665	3	1475	3269248	3270722	+	hypothetical protein		3	8	3150994	3449076	32.29	298.082
BD_ER-3	BDCG_16666	3	297	3275862	3276158	-	hypothetical protein		3	8	3150994	3449076	32.29	298.082
BD_ER-3	BDCG_16667	3	531	3281165	3281695	-	hypothetical protein		3	8	3150994	3449076	32.29	298.082
BD_ER-3	BDCG_16668	3	349	3289902	3290263	-	hypothetical protein		3	8	3150994	3449076	32.29	298.082
BD_ER-3	BDCG_16669	3	240	3290299	3290538	-	hypothetical protein		3	8	3150994	3449076	32.29	298.082
BD_ER-3	BDCG_16670	3	459	3303254	3303712	-	hypothetical protein		3	8	3150994	3449076	32.29	298.082
BD_ER-3	BDCG_16671	3	964	3321345	3322308	+	hypothetical protein		3	8	3150994	3449076	32.29	298.082
BD_ER-3	BDCG_16672	3	372	3348715	3349086	-	hypothetical protein		3	8	3150994	3449076	32.29	298.082
BD_ER-3	BDCG_16673	3	293	3372870	3373162	+	hypothetical protein		3	8	3150994	3449076	32.29	298.082
BD_ER-3	BDCG_16674	3	180	3379861	3380040	-	hypothetical protein		3	8	3150994	3449076	32.29	298.082
BD_ER-3	BDCG_16675	3	420	3387348	3387767	-	hypothetical protein		3	8	3150994	3449076	32.29	298.082
BD_ER-3	BDCG_16676	3	297	3434059	3434355	-	hypothetical protein		3	8	3150994	3449076	32.29	298.082
BD_ER-3	BDCG_16681	3	612	3655000	3655611	+	hypothetical protein		3	9	3616892	4027484	31.37	410.592
BD_ER-3	BDCG_16683	3	338	3723550	3723887	+	hypothetical protein		3	9	3616892	4027484	31.37	410.592
BD_ER-3	BDCG_16684	3	332	3743533	3743864	+	hypothetical protein		3	9	3616892	4027484	31.37	410.592
BD_ER-3	BDCG_16685	3	162	3788519	3788680	+	hypothetical protein		3	9	3616892	4027484	31.37	410.592
BD_ER-3	BDCG_16686	3	1075	3815200	3816274	-	hypothetical protein		3	9	3616892	4027484	31.37	410.592
BD_ER-3	BDCG_16687	3	423	3912630	3913052	+	hypothetical protein		3	9	3616892	4027484	31.37	410.592
BD_ER-3	BDCG_16689	3	231	3938867	3939097	-	hypothetical protein		3	9	3616892	4027484	31.37	410.592
BD_ER-3	BDCG_16690	3	531	3978788	3979318	-	hypothetical protein		3	9	3616892	4027484	31.37	410.592
BD_ER-3	BDCG_16691	3	806	3980465	3981270	+	hypothetical protein		3	9	3616892	4027484	31.37	410.592
BD_ER-3	BDCG_16693	3	1012	4002444	4003455	-	hypothetical protein		3	9	3616892	4027484	31.37	410.592
BD_ER-3	BDCG_16694	3	252	4019173	4019424	-	hypothetical protein		3	9	3616892	4027484	31.37	410.592
BD_ER-3	BDCG_16698	3	928	4190205	4191132	+	hypothetical protein	TIGR01022,PF00444.13	3	10	4115862	4271932	32.27	156.07
BD_ER-3	BDCG_16705	3	467	4460496	4460962	-	hypothetical protein		3	11	4451030	4559303	32.92	108.273
BD_ER-3	BDCG_16706	3	600	4477366	4477965	-	hypothetical protein		3	11	4451030	4559303	32.92	108.273
BD_ER-3	BDCG_16707	3	1994	4477987	4479980	-	hypothetical protein	PF11917.3	3	11	4451030	4559303	32.92	108.273
BD_ER-3	BDCG_16711	3	502	4704110	4704611	-	hypothetical protein		3	12	4681578	4823777	31.6	142.199
BD_ER-3	BDCG_16713	3	772	4813879	4814650	+	hypothetical protein		3	12	4681578	4823777	31.6	142.199
BD_ER-3	BDCG_16714	3	411	4820205	4820615	-	hypothetical protein		3	12	4681578	4823777	31.6	142.199
BD_ER-3	BDCG_16717	3	479	4914996	4915474	-	hypothetical protein		3	13	4908938	4945003	35.55	36.065
BD_ER-3	BDCG_16718	3	482	4917873	4918354	+	hypothetical protein		3	13	4908938	4945003	35.55	36.065
BD_ER-3	BDCG_16719	3	234	4924258	4924491	+	hypothetical protein		3	13	4908938	4945003	35.55	36.065
BD_ER-3	BDCG_16722	3	960	5100775	5101734	-	hypothetical protein		3	14	4979914	5480501	33.43	500.587
BD_ER-3	BDCG_16723	3	267	5122948	5123214	-	hypothetical protein		3	14	4979914	5480501	33.43	500.587
BD_ER-3	BDCG_16724	3	772	5208182	5208953	+	hypothetical protein		3	14	4979914	5480501	33.43	500.587
BD_ER-3	BDCG_16726	3	667	5276449	5277115	+	hypothetical protein		3	14	4979914	5480501	33.43	500.587
BD_ER-3	BDCG_16727	3	1168	5299083	5300250	-	hypothetical protein		3	14	4979914	5480501	33.43	500.587
BD_ER-3	BDCG_16728	3	269	5306058	5306326	+	hypothetical protein		3	14	4979914	5480501	33.43	500.587
BD_ER-3	BDCG_16729	3	1017	5320266	5321282	+	hypothetical protein		3	14	4979914	5480501	33.43	500.587
BD_ER-3	BDCG_16730	3	210	5325190	5325399	-	hypothetical protein		3	14	4979914	5480501	33.43	500.587
BD_ER-3	BDCG_16731	3	351	5325443	5325793	-	hypothetical protein		3	14	4979914	5480501	33.43	500.587
BD_ER-3	BDCG_16732	3	739	5333207	5333945	+	hypothetical protein		3	14	4979914	5480501	33.43	500.587
BD_ER-3	BDCG_16733	3	466	5358369	5358834	-	hypothetical protein		3	14	4979914	5480501	33.43	500.587
BD_ER-3	BDCG_16749	3	593	6026264	6026856	-	hypothetical protein		3	15	5869088	6049444	31.08	180.356
BD_ER-3	BDCG_16750	3	1804	6027705	6029508	+	hypothetical protein		3	15	5869088	6049444	31.08	180.356
BD_ER-3	BDCG_16751	3	1856	6042008	6043863	-	hypothetical protein		3	15	5869088	6049444	31.08	180.356
BD_ER-3	BDCG_16787	3	312	7212576	7212887	+	hypothetical protein		3	17	7196427	7243008	32.91	46.581
BD_ER-3	BDCG_16788	3	456	7221252	7221707	+	hypothetical protein		3	17	7196427	7243008	32.91	46.581
BD_ER-3	BDCG_16795	3	414	7460119	7460532	-	hypothetical protein		3	18	7343146	7673272	32.11	330.126
BD_ER-3	BDCG_16796	3	1605	7461755	7463359	+	hypothetical protein		3	18	7343146	7673272	32.11	330.126
BD_ER-3	BDCG_16797	3	252	7524580	7524831	-	hypothetical protein		3	18	7343146	7673272	32.11	330.126
BD_ER-3	BDCG_16798	3	3044	7595936	7598979	-	hypothetical protein		3	18	7343146	7673272	32.11	330.126
BD_ER-3	BDCG_16799	3	1802	7633792	7635593	+	hypothetical protein		3	18	7343146	7673272	32.11	330.126
BD_ER-3	BDCG_16800	3	1845	7636217	7638061	-	hypothetical protein		3	18	7343146	7673272	32.11	330.126
BD_ER-3	BDCG_16802	3	433	7660995	7661427	+	hypothetical protein		3	18	7343146	7673272	32.11	330.126
BD_ER-3	BDCG_16803	4	520	10672	11191	+	hypothetical protein		4	1	1	322114	30.45	322.113
BD_ER-3	BDCG_16804	4	213	112719	112931	-	hypothetical protein		4	1	1	322114	30.45	322.113
BD_ER-3	BDCG_16805	4	1664	219090	220753	-	hypothetical protein		4	1	1	322114	30.45	322.113
BD_ER-3	BDCG_16806	4	231	287608	287838	+	hypothetical protein		4	1	1	322114	30.45	322.113
BD_ER-3	BDCG_16813	4	255	538072	538326	-	hypothetical protein		4	2	357020	605653	29.56	248.633
BD_ER-3	BDCG_16817	4	231	702504	702734	+	hypothetical protein		4	3	657746	843910	30.69	186.164
BD_ER-3	BDCG_16818	4	312	746531	746842	-	hypothetical protein		4	3	657746	843910	30.69	186.164
BD_ER-3	BDCG_16819	4	150	747838	747987	+	hypothetical protein		4	3	657746	843910	30.69	186.164
BD_ER-3	BDCG_16820	4	270	785653	785922	+	hypothetical protein		4	3	657746	843910	30.69	186.164
BD_ER-3	BDCG_16823	4	452	953726	954177	+	hypothetical protein		4	4	916526	972569	27.81	56.043
BD_ER-3	BDCG_16826	4	1079	1056874	1057952	+	hypothetical protein		4	5	1016134	1148352	30.63	132.218
BD_ER-3	BDCG_16829	4	383	1384053	1384435	+	hypothetical protein		4	6	1354848	1512483	30.16	157.635
BD_ER-3	BDCG_16838	4	372	1630021	1630392	+	hypothetical protein		4	7	1580446	2154148	34.61	573.702
BD_ER-3	BDCG_16839	4	456	1667355	1667810	+	hypothetical protein		4	7	1580446	2154148	34.61	573.702
BD_ER-3	BDCG_16840	4	675	1701332	1702006	-	hypothetical protein		4	7	1580446	2154148	34.61	573.702
BD_ER-3	BDCG_16841	4	1624	1738772	1740395	+	hypothetical protein		4	7	1580446	2154148	34.61	573.702
BD_ER-3	BDCG_16843	4	327	1802653	1802979	+	hypothetical protein	PF11917.3	4	7	1580446	2154148	34.61	573.702
BD_ER-3	BDCG_16844	4	711	1803073	1803783	+	hypothetical protein	PF11917.3	4	7	1580446	2154148	34.61	573.702
BD_ER-3	BDCG_16845	4	1003	1810786	1811788	-	hypothetical protein		4	7	1580446	2154148	34.61	573.702
BD_ER-3	BDCG_16846	4	1079	1813202	1814280	-	hypothetical protein		4	7	1580446	2154148	34.61	573.702
BD_ER-3	BDCG_16847	4	1211	1818219	1819429	+	hypothetical protein		4	7	1580446	2154148	34.61	573.702
BD_ER-3	BDCG_16848	4	341	1822413	1822753	-	hypothetical protein		4	7	1580446	2154148	34.61	573.702
BD_ER-3	BDCG_16850	4	211	1917973	1918183	+	hypothetical protein		4	7	1580446	2154148	34.61	573.702
BD_ER-3	BDCG_16851	4	210	1918448	1918657	+	hypothetical protein		4	7	1580446	2154148	34.61	573.702
BD_ER-3	BDCG_16852	4	2734	1956849	1959582	-	hypothetical protein	PF00023.25,PF01636.18	4	7	1580446	2154148	34.61	573.702
BD_ER-3	BDCG_16853	4	356	1964355	1964710	+	hypothetical protein	PF00651.26	4	7	1580446	2154148	34.61	573.702
BD_ER-3	BDCG_16856	4	573	2044596	2045168	-	hypothetical protein		4	7	1580446	2154148	34.61	573.702
BD_ER-3	BDCG_16857	4	694	2054008	2054701	+	hypothetical protein		4	7	1580446	2154148	34.61	573.702
BD_ER-3	BDCG_16858	4	1209	2063383	2064591	-	hypothetical protein		4	7	1580446	2154148	34.61	573.702
BD_ER-3	BDCG_16859	4	213	2078151	2078363	+	hypothetical protein		4	7	1580446	2154148	34.61	573.702
BD_ER-3	BDCG_16861	4	5860	2115515	2121374	-	hypothetical protein		4	7	1580446	2154148	34.61	573.702
BD_ER-3	BDCG_16863	4	783	2143052	2143834	+	hypothetical protein		4	7	1580446	2154148	34.61	573.702
BD_ER-3	BDCG_16865	4	231	2181967	2182197	-	hypothetical protein		4	8	2175046	2293015	31.41	117.969
BD_ER-3	BDCG_16866	4	165	2185943	2186107	+	hypothetical protein		4	8	2175046	2293015	31.41	117.969
BD_ER-3	BDCG_16868	4	1090	2247108	2248197	-	hypothetical protein		4	8	2175046	2293015	31.41	117.969
BD_ER-3	BDCG_16869	4	213	2270542	2270754	-	hypothetical protein		4	8	2175046	2293015	31.41	117.969
BD_ER-3	BDCG_16870	4	1620	2278562	2280181	-	hypothetical protein		4	8	2175046	2293015	31.41	117.969
BD_ER-3	BDCG_16871	4	426	2281438	2281863	+	hypothetical protein		4	8	2175046	2293015	31.41	117.969
BD_ER-3	BDCG_16872	4	386	2292981	2293366	+	hypothetical protein		4	8	2175046	2293015	31.41	117.969
BD_ER-3	BDCG_16878	4	189	2430943	2431131	-	hypothetical protein		4	9	2425509	2639805	30.16	214.296
BD_ER-3	BDCG_16879	4	255	2431883	2432137	-	hypothetical protein		4	9	2425509	2639805	30.16	214.296
BD_ER-3	BDCG_16880	4	1228	2432142	2433369	-	hypothetical protein		4	9	2425509	2639805	30.16	214.296
BD_ER-3	BDCG_16881	4	489	2547201	2547689	-	hypothetical protein		4	9	2425509	2639805	30.16	214.296
BD_ER-3	BDCG_16882	4	231	2587389	2587619	+	hypothetical protein		4	9	2425509	2639805	30.16	214.296
BD_ER-3	BDCG_16897	4	285	2877083	2877367	-	hypothetical protein		4	10	2867151	4082221	31.37	1215.07
BD_ER-3	BDCG_16898	4	676	2923970	2924645	-	hypothetical protein		4	10	2867151	4082221	31.37	1215.07
BD_ER-3	BDCG_16899	4	240	2943916	2944155	+	hypothetical protein		4	10	2867151	4082221	31.37	1215.07
BD_ER-3	BDCG_16901	4	435	3121433	3121867	-	hypothetical protein		4	10	2867151	4082221	31.37	1215.07
BD_ER-3	BDCG_16902	4	414	3203663	3204076	+	hypothetical protein		4	10	2867151	4082221	31.37	1215.07
BD_ER-3	BDCG_16903	4	679	3301427	3302105	+	hypothetical protein		4	10	2867151	4082221	31.37	1215.07
BD_ER-3	BDCG_16905	4	246	3407370	3407615	+	hypothetical protein		4	10	2867151	4082221	31.37	1215.07
BD_ER-3	BDCG_16907	4	255	3616525	3616779	-	hypothetical protein		4	10	2867151	4082221	31.37	1215.07
BD_ER-3	BDCG_16908	4	213	3699028	3699240	+	hypothetical protein		4	10	2867151	4082221	31.37	1215.07
BD_ER-3	BDCG_16910	4	331	3730295	3730625	+	hypothetical protein		4	10	2867151	4082221	31.37	1215.07
BD_ER-3	BDCG_16912	4	180	3936440	3936619	+	hypothetical protein		4	10	2867151	4082221	31.37	1215.07
BD_ER-3	BDCG_16913	4	1910	3997570	3999479	-	hypothetical protein		4	10	2867151	4082221	31.37	1215.07
BD_ER-3	BDCG_16933	4	393	4553529	4553921	-	hypothetical protein		4	11	4527668	4741934	31.2	214.266
BD_ER-3	BDCG_16934	4	180	4563604	4563783	+	hypothetical protein		4	11	4527668	4741934	31.2	214.266
BD_ER-3	BDCG_16936	4	457	4702131	4702587	+	hypothetical protein		4	11	4527668	4741934	31.2	214.266
BD_ER-3	BDCG_16940	4	458	4785275	4785732	+	hypothetical protein		4	12	4767597	4866006	30.7	98.409
BD_ER-3	BDCG_16941	4	246	4820702	4820947	+	hypothetical protein		4	12	4767597	4866006	30.7	98.409
BD_ER-3	BDCG_16948	4	808	5017197	5018004	+	hypothetical protein		4	13	4987449	5087332	32.14	99.883
BD_ER-3	BDCG_16949	4	485	5026161	5026645	-	hypothetical protein		4	13	4987449	5087332	32.14	99.883
BD_ER-3	BDCG_16950	4	1825	5040223	5042047	-	hypothetical protein	PF13391.1	4	13	4987449	5087332	32.14	99.883
BD_ER-3	BDCG_16951	4	333	5069335	5069667	+	hypothetical protein		4	13	4987449	5087332	32.14	99.883
BD_ER-3	BDCG_16953	4	1001	5209864	5210864	-	hypothetical protein		4	14	5169106	5273013	31.29	103.907
BD_ER-3	BDCG_16954	4	557	5226826	5227382	-	hypothetical protein		4	14	5169106	5273013	31.29	103.907
BD_ER-3	BDCG_16958	4	720	5342211	5342930	-	hypothetical protein		4	15	5335181	5648554	31.68	313.373
BD_ER-3	BDCG_16959	4	297	5354096	5354392	+	hypothetical protein		4	15	5335181	5648554	31.68	313.373
BD_ER-3	BDCG_16961	4	675	5389244	5389918	+	hypothetical protein		4	15	5335181	5648554	31.68	313.373
BD_ER-3	BDCG_16962	4	567	5409353	5409919	+	hypothetical protein		4	15	5335181	5648554	31.68	313.373
BD_ER-3	BDCG_16963	4	186	5468336	5468521	+	hypothetical protein		4	15	5335181	5648554	31.68	313.373
BD_ER-3	BDCG_16964	4	350	5535851	5536200	+	hypothetical protein	PF02737.13	4	15	5335181	5648554	31.68	313.373
BD_ER-3	BDCG_16965	4	468	5536262	5536729	+	hypothetical protein		4	15	5335181	5648554	31.68	313.373
BD_ER-3	BDCG_16968	4	225	5548008	5548232	-	hypothetical protein		4	15	5335181	5648554	31.68	313.373
BD_ER-3	BDCG_16969	4	347	5548485	5548831	-	hypothetical protein		4	15	5335181	5648554	31.68	313.373
BD_ER-3	BDCG_16970	4	180	5579739	5579918	+	hypothetical protein		4	15	5335181	5648554	31.68	313.373
BD_ER-3	BDCG_16971	4	562	5614736	5615297	-	hypothetical protein		4	15	5335181	5648554	31.68	313.373
BD_ER-3	BDCG_16972	4	438	5633786	5634223	+	hypothetical protein		4	15	5335181	5648554	31.68	313.373
BD_ER-3	BDCG_16988	4	213	5920311	5920523	-	hypothetical protein		4	16	5913240	6486121	33.21	572.881
BD_ER-3	BDCG_16989	4	303	5926198	5926500	-	hypothetical protein		4	16	5913240	6486121	33.21	572.881
BD_ER-3	BDCG_16990	4	999	6037378	6038376	-	hypothetical protein		4	16	5913240	6486121	33.21	572.881
BD_ER-3	BDCG_16991	4	288	6048456	6048743	+	hypothetical protein		4	16	5913240	6486121	33.21	572.881
BD_ER-3	BDCG_16993	4	547	6261109	6261655	-	hypothetical protein		4	16	5913240	6486121	33.21	572.881
BD_ER-3	BDCG_16994	4	547	6275302	6275848	+	hypothetical protein		4	16	5913240	6486121	33.21	572.881
BD_ER-3	BDCG_16995	4	324	6282525	6282848	+	hypothetical protein		4	16	5913240	6486121	33.21	572.881
BD_ER-3	BDCG_16996	4	282	6293732	6294013	+	hypothetical protein		4	16	5913240	6486121	33.21	572.881
BD_ER-3	BDCG_16997	4	1353	6314521	6315873	+	hypothetical protein		4	16	5913240	6486121	33.21	572.881
BD_ER-3	BDCG_16998	4	1107	6341255	6342361	-	hypothetical protein		4	16	5913240	6486121	33.21	572.881
BD_ER-3	BDCG_17000	4	1258	6473902	6475159	+	hypothetical protein		4	16	5913240	6486121	33.21	572.881
BD_ER-3	BDCG_17001	4	237	6479391	6479627	-	hypothetical protein		4	16	5913240	6486121	33.21	572.881
BD_ER-3	BDCG_17003	5	780	47061	47840	+	hypothetical protein		5	1	1	288121	30.38	288.12
BD_ER-3	BDCG_17009	5	213	473093	473305	-	hypothetical protein		5	3	450150	493407	31.5	43.257
BD_ER-3	BDCG_17020	5	162	824816	824977	-	hypothetical protein		5	4	778311	932032	30.14	153.721
BD_ER-3	BDCG_17021	5	894	866700	867593	-	hypothetical protein		5	4	778311	932032	30.14	153.721
BD_ER-3	BDCG_17022	5	626	869085	869710	-	hypothetical protein		5	4	778311	932032	30.14	153.721
BD_ER-3	BDCG_17023	5	1077	875316	876392	+	hypothetical protein		5	4	778311	932032	30.14	153.721
BD_ER-3	BDCG_17024	5	246	897800	898045	+	hypothetical protein		5	4	778311	932032	30.14	153.721
BD_ER-3	BDCG_17068	5	532	2096024	2096555	-	hypothetical protein		5	6	2093683	2566255	31.81	472.572
BD_ER-3	BDCG_17069	5	1605	2115061	2116665	-	hypothetical protein		5	6	2093683	2566255	31.81	472.572
BD_ER-3	BDCG_17070	5	1004	2117888	2118891	+	hypothetical protein		5	6	2093683	2566255	31.81	472.572
BD_ER-3	BDCG_17071	5	394	2139724	2140117	-	hypothetical protein		5	6	2093683	2566255	31.81	472.572
BD_ER-3	BDCG_17073	5	479	2225134	2225612	-	hypothetical protein		5	6	2093683	2566255	31.81	472.572
BD_ER-3	BDCG_17074	5	432	2264958	2265389	+	hypothetical protein		5	6	2093683	2566255	31.81	472.572
BD_ER-3	BDCG_17075	5	111	2288677	2288787	-	hypothetical protein		5	6	2093683	2566255	31.81	472.572
BD_ER-3	BDCG_17076	5	780	2290345	2291124	+	hypothetical protein		5	6	2093683	2566255	31.81	472.572
BD_ER-3	BDCG_17077	5	1347	2297558	2298904	+	hypothetical protein		5	6	2093683	2566255	31.81	472.572
BD_ER-3	BDCG_17078	5	225	2320554	2320778	+	hypothetical protein		5	6	2093683	2566255	31.81	472.572
BD_ER-3	BDCG_17082	5	228	2481272	2481499	-	hypothetical protein		5	6	2093683	2566255	31.81	472.572
BD_ER-3	BDCG_17083	5	628	2483238	2483865	+	hypothetical protein		5	6	2093683	2566255	31.81	472.572
BD_ER-3	BDCG_17085	5	1829	2597295	2599123	-	hypothetical protein		5	7	2590185	2624621	34.6	34.436
BD_ER-3	BDCG_17086	5	756	2600125	2600880	+	hypothetical protein		5	7	2590185	2624621	34.6	34.436
BD_ER-3	BDCG_17087	5	534	2751105	2751638	-	hypothetical protein		5	8	2672110	2875155	31.09	203.045
BD_ER-3	BDCG_17089	5	488	2791248	2791735	-	hypothetical protein		5	8	2672110	2875155	31.09	203.045
BD_ER-3	BDCG_17090	5	1511	2791918	2793428	-	hypothetical protein		5	8	2672110	2875155	31.09	203.045
BD_ER-3	BDCG_17091	5	429	2849745	2850173	-	hypothetical protein		5	8	2672110	2875155	31.09	203.045
BD_ER-3	BDCG_17092	5	888	2852115	2853002	+	hypothetical protein		5	8	2672110	2875155	31.09	203.045
BD_ER-3	BDCG_17093	5	1665	2858287	2859951	+	hypothetical protein		5	8	2672110	2875155	31.09	203.045
BD_ER-3	BDCG_17106	5	460	3210418	3210877	+	hypothetical protein		5	9	3180007	3306342	30.24	126.335
BD_ER-3	BDCG_17113	5	198	3549591	3549788	+	hypothetical protein		5	10	3418880	3600835	28.07	181.955
BD_ER-3	BDCG_17115	5	945	3739371	3740315	+	hypothetical protein		5	11	3694531	3794117	29.12	99.586
BD_ER-3	BDCG_17119	5	306	3901638	3901943	-	hypothetical protein		5	12	3893253	4049057	30.3	155.804
BD_ER-3	BDCG_17120	5	817	3902216	3903032	+	hypothetical protein		5	12	3893253	4049057	30.3	155.804
BD_ER-3	BDCG_17121	5	1321	3902367	3903687	-	hypothetical protein		5	12	3893253	4049057	30.3	155.804
BD_ER-3	BDCG_17128	5	282	4226370	4226651	+	hypothetical protein		5	13	4169473	4241021	29.11	71.548
BD_ER-3	BDCG_17129	5	1605	4337813	4339417	-	hypothetical protein		5	14	4318466	4414596	30.6	96.13
BD_ER-3	BDCG_17130	5	474	4340641	4341114	+	hypothetical protein		5	14	4318466	4414596	30.6	96.13
BD_ER-3	BDCG_17131	5	162	4392738	4392899	-	hypothetical protein		5	14	4318466	4414596	30.6	96.13
BD_ER-3	BDCG_17138	5	479	4638178	4638656	+	hypothetical protein		5	15	4595798	4731925	29.98	136.127
BD_ER-3	BDCG_17139	5	240	4651150	4651389	+	hypothetical protein		5	15	4595798	4731925	29.98	136.127
BD_ER-3	BDCG_17140	5	461	4721447	4721907	+	hypothetical protein		5	15	4595798	4731925	29.98	136.127
BD_ER-3	BDCG_17148	5	676	4939726	4940401	+	hypothetical protein		5	16	4869135	4950346	30.2	81.211
BD_ER-3	BDCG_17149	5	541	4997172	4997712	-	hypothetical protein		5	17	4963691	5096505	32.92	132.814
BD_ER-3	BDCG_17150	5	201	5004511	5004711	+	hypothetical protein		5	17	4963691	5096505	32.92	132.814
BD_ER-3	BDCG_17151	5	651	5004750	5005400	+	hypothetical protein		5	17	4963691	5096505	32.92	132.814
BD_ER-3	BDCG_17152	5	301	5039046	5039346	-	hypothetical protein		5	17	4963691	5096505	32.92	132.814
BD_ER-3	BDCG_17153	5	1888	5040353	5042240	+	hypothetical protein		5	17	4963691	5096505	32.92	132.814
BD_ER-3	BDCG_17155	5	520	5288079	5288598	-	hypothetical protein		5	19	5275438	5552162	33.36	276.724
BD_ER-3	BDCG_17157	5	283	5304324	5304606	-	hypothetical protein		5	19	5275438	5552162	33.36	276.724
BD_ER-3	BDCG_17158	5	332	5317790	5318121	-	hypothetical protein		5	19	5275438	5552162	33.36	276.724
BD_ER-3	BDCG_17160	5	926	5361139	5362064	-	hypothetical protein	PF00627.26	5	19	5275438	5552162	33.36	276.724
BD_ER-3	BDCG_17161	5	3432	5362138	5365569	-	hypothetical protein	PF12763.2	5	19	5275438	5552162	33.36	276.724
BD_ER-3	BDCG_17162	5	520	5393777	5394296	+	hypothetical protein		5	19	5275438	5552162	33.36	276.724
BD_ER-3	BDCG_17165	5	1513	5417883	5419395	-	hypothetical protein		5	19	5275438	5552162	33.36	276.724
BD_ER-3	BDCG_17166	5	764	5431068	5431831	-	hypothetical protein	PF14342.1	5	19	5275438	5552162	33.36	276.724
BD_ER-3	BDCG_17167	5	488	5431887	5432374	-	hypothetical protein		5	19	5275438	5552162	33.36	276.724
BD_ER-3	BDCG_17170	6	288	4078	4365	+	hypothetical protein		6	1	1	80785	29.95	80.784
BD_ER-3	BDCG_17171	6	532	7956	8487	-	hypothetical protein		6	1	1	80785	29.95	80.784
BD_ER-3	BDCG_17172	6	722	32256	32977	+	hypothetical protein		6	1	1	80785	29.95	80.784
BD_ER-3	BDCG_17173	6	1605	38709	40313	-	hypothetical protein		6	1	1	80785	29.95	80.784
BD_ER-3	BDCG_17174	6	429	41538	41966	+	hypothetical protein		6	1	1	80785	29.95	80.784
BD_ER-3	BDCG_17175	6	252	63691	63942	+	hypothetical protein		6	1	1	80785	29.95	80.784
BD_ER-3	BDCG_17186	6	335	472807	473141	-	hypothetical protein		6	2	443496	855871	30.07	412.375
BD_ER-3	BDCG_17187	6	333	490349	490681	-	hypothetical protein		6	2	443496	855871	30.07	412.375
BD_ER-3	BDCG_17188	6	252	504650	504901	+	hypothetical protein		6	2	443496	855871	30.07	412.375
BD_ER-3	BDCG_17189	6	1164	506064	507227	+	hypothetical protein		6	2	443496	855871	30.07	412.375
BD_ER-3	BDCG_17190	6	192	541114	541305	-	hypothetical protein		6	2	443496	855871	30.07	412.375
BD_ER-3	BDCG_17191	6	599	547605	548203	-	hypothetical protein		6	2	443496	855871	30.07	412.375
BD_ER-3	BDCG_17192	6	855	549162	550016	+	hypothetical protein		6	2	443496	855871	30.07	412.375
BD_ER-3	BDCG_17193	6	652	585571	586222	+	hypothetical protein		6	2	443496	855871	30.07	412.375
BD_ER-3	BDCG_17194	6	231	623343	623573	-	hypothetical protein		6	2	443496	855871	30.07	412.375
BD_ER-3	BDCG_17196	6	417	788594	789010	+	hypothetical protein		6	2	443496	855871	30.07	412.375
BD_ER-3	BDCG_17197	6	402	789893	790294	+	hypothetical protein		6	2	443496	855871	30.07	412.375
BD_ER-3	BDCG_17203	6	544	911298	911841	-	hypothetical protein		6	3	897565	942683	26.82	45.118
BD_ER-3	BDCG_17206	6	354	1020567	1020920	-	hypothetical protein		6	4	1000314	1094383	29.66	94.069
BD_ER-3	BDCG_17231	6	640	1840229	1840868	+	hypothetical protein		6	6	1819948	2040821	31.09	220.873
BD_ER-3	BDCG_17232	6	780	1923686	1924465	-	hypothetical protein		6	6	1819948	2040821	31.09	220.873
BD_ER-3	BDCG_17233	6	784	1925723	1926506	+	hypothetical protein		6	6	1819948	2040821	31.09	220.873
BD_ER-3	BDCG_17234	6	1047	1935512	1936558	-	hypothetical protein		6	6	1819948	2040821	31.09	220.873
BD_ER-3	BDCG_17235	6	246	1936817	1937062	-	hypothetical protein		6	6	1819948	2040821	31.09	220.873
BD_ER-3	BDCG_17236	6	395	1937343	1937737	+	hypothetical protein		6	6	1819948	2040821	31.09	220.873
BD_ER-3	BDCG_17237	6	1302	2016047	2017348	-	hypothetical protein		6	6	1819948	2040821	31.09	220.873
BD_ER-3	BDCG_17251	6	225	2317527	2317751	+	hypothetical protein		6	7	2315586	2344073	32.39	28.487
BD_ER-3	BDCG_17254	6	294	2488530	2488823	-	hypothetical protein		6	8	2470283	2495873	32.97	25.59
BD_ER-3	BDCG_17255	6	1233	2560900	2562132	-	hypothetical protein		6	9	2506443	2596626	31.13	90.183
BD_ER-3	BDCG_17256	6	234	2587712	2587945	+	hypothetical protein		6	9	2506443	2596626	31.13	90.183
BD_ER-3	BDCG_17257	6	519	2588497	2589015	+	hypothetical protein	PF13302.1	6	9	2506443	2596626	31.13	90.183
BD_ER-3	BDCG_17258	6	270	2656901	2657170	-	hypothetical protein		6	10	2607077	2817353	29.74	210.276
BD_ER-3	BDCG_17259	6	331	2674818	2675148	-	hypothetical protein		6	10	2607077	2817353	29.74	210.276
BD_ER-3	BDCG_17260	6	453	2717122	2717574	+	hypothetical protein		6	10	2607077	2817353	29.74	210.276
BD_ER-3	BDCG_17261	6	1493	2778418	2779910	-	hypothetical protein		6	10	2607077	2817353	29.74	210.276
BD_ER-3	BDCG_17264	6	461	3015315	3015775	+	hypothetical protein		6	11	2904765	3092289	30.91	187.524
BD_ER-3	BDCG_17265	6	435	3056234	3056668	+	hypothetical protein		6	11	2904765	3092289	30.91	187.524
BD_ER-3	BDCG_17267	6	517	3233594	3234110	+	hypothetical protein		6	12	3159285	3304706	30.47	145.421
BD_ER-3	BDCG_17268	6	2945	3355466	3358410	-	hypothetical protein		6	13	3358211	3446911	31.26	88.7
BD_ER-3	BDCG_17269	6	736	3388512	3389247	+	hypothetical protein		6	13	3358211	3446911	31.26	88.7
BD_ER-3	BDCG_17270	6	786	3405138	3405923	-	hypothetical protein		6	13	3358211	3446911	31.26	88.7
BD_ER-3	BDCG_17271	6	983	3424840	3425822	+	hypothetical protein	PF00385.19	6	13	3358211	3446911	31.26	88.7
BD_ER-3	BDCG_17272	6	481	3436131	3436611	+	hypothetical protein		6	13	3358211	3446911	31.26	88.7
BD_ER-3	BDCG_17278	6	270	3527223	3527492	-	hypothetical protein		6	14	3498194	3583205	29.81	85.011
BD_ER-3	BDCG_17279	6	378	3529530	3529907	-	hypothetical protein		6	14	3498194	3583205	29.81	85.011
BD_ER-3	BDCG_17280	6	309	3551521	3551829	-	hypothetical protein		6	14	3498194	3583205	29.81	85.011
BD_ER-3	BDCG_17282	6	285	3574632	3574916	-	hypothetical protein		6	14	3498194	3583205	29.81	85.011
BD_ER-3	BDCG_17285	6	237	3715338	3715574	-	hypothetical protein		6	15	3690711	3851327	29.72	160.616
BD_ER-3	BDCG_17286	6	397	3731386	3731782	-	hypothetical protein		6	15	3690711	3851327	29.72	160.616
BD_ER-3	BDCG_17288	6	826	3847250	3848075	+	hypothetical protein		6	15	3690711	3851327	29.72	160.616
BD_ER-3	BDCG_17290	6	1274	3978703	3979976	-	hypothetical protein		6	16	3918753	4305355	31.45	386.602
BD_ER-3	BDCG_17291	6	3035	4088126	4091160	-	hypothetical protein	PF13391.1	6	16	3918753	4305355	31.45	386.602
BD_ER-3	BDCG_17292	6	780	4102048	4102827	+	hypothetical protein		6	16	3918753	4305355	31.45	386.602
BD_ER-3	BDCG_17293	6	691	4113817	4114507	-	hypothetical protein		6	16	3918753	4305355	31.45	386.602
BD_ER-3	BDCG_17294	6	457	4146008	4146464	-	hypothetical protein		6	16	3918753	4305355	31.45	386.602
BD_ER-3	BDCG_17295	6	1655	4146501	4148155	-	hypothetical protein		6	16	3918753	4305355	31.45	386.602
BD_ER-3	BDCG_17296	6	905	4166091	4166995	-	hypothetical protein		6	16	3918753	4305355	31.45	386.602
BD_ER-3	BDCG_17297	6	923	4189367	4190289	+	hypothetical protein		6	16	3918753	4305355	31.45	386.602
BD_ER-3	BDCG_17298	6	240	4277912	4278151	-	hypothetical protein		6	16	3918753	4305355	31.45	386.602
BD_ER-3	BDCG_17302	6	327	4426183	4426509	-	hypothetical protein		6	17	4399881	4596710	31.79	196.829
BD_ER-3	BDCG_17303	6	411	4465013	4465423	-	hypothetical protein		6	17	4399881	4596710	31.79	196.829
BD_ER-3	BDCG_17305	6	228	4481126	4481353	-	hypothetical protein		6	17	4399881	4596710	31.79	196.829
BD_ER-3	BDCG_17306	6	1778	4485924	4487701	-	hypothetical protein		6	17	4399881	4596710	31.79	196.829
BD_ER-3	BDCG_17307	6	213	4528150	4528362	+	hypothetical protein		6	17	4399881	4596710	31.79	196.829
BD_ER-3	BDCG_17308	6	225	4544686	4544910	-	hypothetical protein		6	17	4399881	4596710	31.79	196.829
BD_ER-3	BDCG_17309	6	476	4545249	4545724	+	hypothetical protein		6	17	4399881	4596710	31.79	196.829
BD_ER-3	BDCG_17316	6	228	4794075	4794302	-	hypothetical protein		6	19	4765560	4888601	31.04	123.041
BD_ER-3	BDCG_17317	6	705	4829102	4829806	-	hypothetical protein		6	19	4765560	4888601	31.04	123.041
BD_ER-3	BDCG_17318	6	552	4829859	4830410	-	hypothetical protein		6	19	4765560	4888601	31.04	123.041
BD_ER-3	BDCG_17319	6	868	4830600	4831467	+	hypothetical protein		6	19	4765560	4888601	31.04	123.041
BD_ER-3	BDCG_17320	6	276	4846867	4847142	-	hypothetical protein		6	19	4765560	4888601	31.04	123.041
BD_ER-3	BDCG_17328	6	519	5176454	5176972	+	hypothetical protein		6	20	5003918	5526002	31.27	522.084
BD_ER-3	BDCG_17329	6	288	5229376	5229663	+	hypothetical protein		6	20	5003918	5526002	31.27	522.084
BD_ER-3	BDCG_17330	6	1163	5252101	5253263	+	hypothetical protein		6	20	5003918	5526002	31.27	522.084
BD_ER-3	BDCG_17331	6	165	5288096	5288260	+	hypothetical protein		6	20	5003918	5526002	31.27	522.084
BD_ER-3	BDCG_17332	7	426	3983	4408	-	hypothetical protein		7	1	1	37272	27.32	37.271
BD_ER-3	BDCG_17333	7	780	5666	6445	+	hypothetical protein		7	1	1	37272	27.32	37.271
BD_ER-3	BDCG_17353	7	446	672776	673221	+	hypothetical protein		7	3	603246	887570	30.29	284.324
BD_ER-3	BDCG_17354	7	353	692428	692780	-	hypothetical protein		7	3	603246	887570	30.29	284.324
BD_ER-3	BDCG_17355	7	435	807980	808414	-	hypothetical protein		7	3	603246	887570	30.29	284.324
BD_ER-3	BDCG_17356	7	422	846094	846515	-	hypothetical protein		7	3	603246	887570	30.29	284.324
BD_ER-3	BDCG_17357	7	491	848752	849242	-	hypothetical protein		7	3	603246	887570	30.29	284.324
BD_ER-3	BDCG_17358	7	674	852656	853329	+	hypothetical protein		7	3	603246	887570	30.29	284.324
BD_ER-3	BDCG_17359	7	495	867743	868237	+	hypothetical protein		7	3	603246	887570	30.29	284.324
BD_ER-3	BDCG_17361	7	438	942341	942778	+	hypothetical protein		7	4	932134	949149	33.81	17.015
BD_ER-3	BDCG_17363	7	462	948186	948647	-	hypothetical protein		7	4	932134	949149	33.81	17.015
BD_ER-3	BDCG_17365	7	123	1055925	1056047	-	hypothetical protein		7	5	975973	1296810	32.25	320.837
BD_ER-3	BDCG_17366	7	342	1057608	1057949	+	hypothetical protein		7	5	975973	1296810	32.25	320.837
BD_ER-3	BDCG_17367	7	581	1057952	1058532	+	hypothetical protein		7	5	975973	1296810	32.25	320.837
BD_ER-3	BDCG_17368	7	702	1059881	1060582	+	hypothetical protein		7	5	975973	1296810	32.25	320.837
BD_ER-3	BDCG_17369	7	531	1061433	1061963	+	hypothetical protein		7	5	975973	1296810	32.25	320.837
BD_ER-3	BDCG_17370	7	240	1068316	1068555	-	hypothetical protein		7	5	975973	1296810	32.25	320.837
BD_ER-3	BDCG_17371	7	342	1108127	1108468	+	hypothetical protein		7	5	975973	1296810	32.25	320.837
BD_ER-3	BDCG_17373	7	468	1235436	1235903	-	hypothetical protein		7	5	975973	1296810	32.25	320.837
BD_ER-3	BDCG_17375	7	231	1273281	1273511	-	hypothetical protein		7	5	975973	1296810	32.25	320.837
BD_ER-3	BDCG_17376	7	612	1359785	1360396	-	hypothetical protein		7	6	1338967	1496530	30.87	157.563
BD_ER-3	BDCG_17377	7	657	1372541	1373197	+	hypothetical protein		7	6	1338967	1496530	30.87	157.563
BD_ER-3	BDCG_17379	7	462	1451380	1451841	+	hypothetical protein		7	6	1338967	1496530	30.87	157.563
BD_ER-3	BDCG_17397	7	231	2134046	2134276	-	hypothetical protein		7	8	2094926	2617535	30.86	522.609
BD_ER-3	BDCG_17398	7	780	2164907	2165686	-	hypothetical protein		7	8	2094926	2617535	30.86	522.609
BD_ER-3	BDCG_17399	7	1598	2174329	2175926	+	hypothetical protein		7	8	2094926	2617535	30.86	522.609
BD_ER-3	BDCG_17400	7	213	2179345	2179557	+	hypothetical protein		7	8	2094926	2617535	30.86	522.609
BD_ER-3	BDCG_17401	7	231	2241037	2241267	-	hypothetical protein		7	8	2094926	2617535	30.86	522.609
BD_ER-3	BDCG_17402	7	225	2241760	2241984	-	hypothetical protein		7	8	2094926	2617535	30.86	522.609
BD_ER-3	BDCG_17403	7	662	2287905	2288566	-	hypothetical protein		7	8	2094926	2617535	30.86	522.609
BD_ER-3	BDCG_17404	7	324	2293837	2294160	-	hypothetical protein		7	8	2094926	2617535	30.86	522.609
BD_ER-3	BDCG_17405	7	246	2299496	2299741	-	hypothetical protein		7	8	2094926	2617535	30.86	522.609
BD_ER-3	BDCG_17406	7	577	2320170	2320746	+	hypothetical protein		7	8	2094926	2617535	30.86	522.609
BD_ER-3	BDCG_17407	7	432	2347019	2347450	-	hypothetical protein		7	8	2094926	2617535	30.86	522.609
BD_ER-3	BDCG_17410	7	1135	2436845	2437979	+	hypothetical protein		7	8	2094926	2617535	30.86	522.609
BD_ER-3	BDCG_17411	7	231	2458628	2458858	+	hypothetical protein		7	8	2094926	2617535	30.86	522.609
BD_ER-3	BDCG_17412	7	1772	2489981	2491752	-	hypothetical protein		7	8	2094926	2617535	30.86	522.609
BD_ER-3	BDCG_17413	7	382	2501218	2501599	-	hypothetical protein		7	8	2094926	2617535	30.86	522.609
BD_ER-3	BDCG_17414	7	484	2501632	2502115	-	hypothetical protein		7	8	2094926	2617535	30.86	522.609
BD_ER-3	BDCG_17415	7	435	2555897	2556331	+	hypothetical protein		7	8	2094926	2617535	30.86	522.609
BD_ER-3	BDCG_17417	7	725	2610294	2611018	+	hypothetical protein		7	8	2094926	2617535	30.86	522.609
BD_ER-3	BDCG_17432	7	472	3154807	3155278	+	hypothetical protein		7	10	3141454	3809322	32.13	667.868
BD_ER-3	BDCG_17433	7	183	3273170	3273352	-	hypothetical protein		7	10	3141454	3809322	32.13	667.868
BD_ER-3	BDCG_17434	7	225	3274523	3274747	-	hypothetical protein		7	10	3141454	3809322	32.13	667.868
BD_ER-3	BDCG_17437	7	833	3458268	3459100	+	hypothetical protein		7	10	3141454	3809322	32.13	667.868
BD_ER-3	BDCG_17439	7	5542	3602658	3608199	-	hypothetical protein	PF12009.3,PF00078.22	7	10	3141454	3809322	32.13	667.868
BD_ER-3	BDCG_17441	7	614	3634876	3635489	-	hypothetical protein		7	10	3141454	3809322	32.13	667.868
BD_ER-3	BDCG_17442	7	1605	3636538	3638142	+	hypothetical protein		7	10	3141454	3809322	32.13	667.868
BD_ER-3	BDCG_17443	7	642	3673135	3673776	-	hypothetical protein		7	10	3141454	3809322	32.13	667.868
BD_ER-3	BDCG_17444	7	333	3783530	3783862	+	hypothetical protein		7	10	3141454	3809322	32.13	667.868
BD_ER-3	BDCG_17446	7	187	3792582	3792768	-	hypothetical protein		7	10	3141454	3809322	32.13	667.868
BD_ER-3	BDCG_17447	8	506	36951	37456	-	hypothetical protein		8	1	1	211493	31.2	211.492
BD_ER-3	BDCG_17448	8	324	40474	40797	+	hypothetical protein		8	1	1	211493	31.2	211.492
BD_ER-3	BDCG_17449	8	231	59148	59378	+	hypothetical protein		8	1	1	211493	31.2	211.492
BD_ER-3	BDCG_17450	8	408	72927	73334	-	hypothetical protein		8	1	1	211493	31.2	211.492
BD_ER-3	BDCG_17451	8	372	93665	94036	-	hypothetical protein		8	1	1	211493	31.2	211.492
BD_ER-3	BDCG_17453	8	780	193725	194504	-	hypothetical protein		8	1	1	211493	31.2	211.492
BD_ER-3	BDCG_17454	8	629	196418	197046	+	hypothetical protein		8	1	1	211493	31.2	211.492
BD_ER-3	BDCG_17455	8	1918	293325	295242	+	hypothetical protein	PF00069.20,PF06293.9	8	2	277763	468958	30.11	191.195
BD_ER-3	BDCG_17456	8	240	311618	311857	+	hypothetical protein		8	2	277763	468958	30.11	191.195
BD_ER-3	BDCG_17460	8	228	420521	420748	-	hypothetical protein		8	2	277763	468958	30.11	191.195
BD_ER-3	BDCG_17461	8	451	430417	430867	-	hypothetical protein		8	2	277763	468958	30.11	191.195
BD_ER-3	BDCG_17469	8	162	702533	702694	-	hypothetical protein		8	3	600640	1057997	30.69	457.357
BD_ER-3	BDCG_17470	8	213	715380	715592	+	hypothetical protein		8	3	600640	1057997	30.69	457.357
BD_ER-3	BDCG_17472	8	252	800606	800857	-	hypothetical protein		8	3	600640	1057997	30.69	457.357
BD_ER-3	BDCG_17473	8	461	801229	801689	+	hypothetical protein		8	3	600640	1057997	30.69	457.357
BD_ER-3	BDCG_17475	8	384	863523	863906	+	hypothetical protein		8	3	600640	1057997	30.69	457.357
BD_ER-3	BDCG_17476	8	726	918740	919465	-	hypothetical protein		8	3	600640	1057997	30.69	457.357
BD_ER-3	BDCG_17477	8	1614	927432	929045	+	hypothetical protein		8	3	600640	1057997	30.69	457.357
BD_ER-3	BDCG_17478	8	681	943920	944600	+	hypothetical protein		8	3	600640	1057997	30.69	457.357
BD_ER-3	BDCG_17479	8	817	962572	963388	-	hypothetical protein		8	3	600640	1057997	30.69	457.357
BD_ER-3	BDCG_17480	8	309	999690	999998	+	hypothetical protein		8	3	600640	1057997	30.69	457.357
BD_ER-3	BDCG_17490	8	426	1645696	1646121	-	hypothetical protein		8	5	1603146	1712911	30.65	109.765
BD_ER-3	BDCG_17491	8	225	1690316	1690540	-	hypothetical protein		8	5	1603146	1712911	30.65	109.765
BD_ER-3	BDCG_17501	8	451	1922477	1922927	-	hypothetical protein		8	6	1879841	1992304	29.76	112.463
BD_ER-3	BDCG_17502	8	448	1929530	1929977	-	hypothetical protein		8	6	1879841	1992304	29.76	112.463
BD_ER-3	BDCG_17506	8	1742	2070429	2072170	+	hypothetical protein		8	7	2071797	2344537	31.55	272.74
BD_ER-3	BDCG_17507	8	1605	2081014	2082618	-	hypothetical protein		8	7	2071797	2344537	31.55	272.74
BD_ER-3	BDCG_17508	8	225	2088053	2088277	+	hypothetical protein		8	7	2071797	2344537	31.55	272.74
BD_ER-3	BDCG_17509	8	297	2095040	2095336	-	hypothetical protein		8	7	2071797	2344537	31.55	272.74
BD_ER-3	BDCG_17510	8	252	2164100	2164351	-	hypothetical protein		8	7	2071797	2344537	31.55	272.74
BD_ER-3	BDCG_17511	8	1422	2264194	2265615	+	hypothetical protein		8	7	2071797	2344537	31.55	272.74
BD_ER-3	BDCG_17512	8	1620	2329039	2330658	+	hypothetical protein		8	7	2071797	2344537	31.55	272.74
BD_ER-3	BDCG_17516	8	240	2383830	2384069	+	hypothetical protein		8	8	2364720	2387681	31.63	22.961
BD_ER-3	BDCG_17517	8	943	2408412	2409354	+	hypothetical protein		8	9	2409299	2936291	31.43	526.992
BD_ER-3	BDCG_17518	8	283	2419140	2419422	-	hypothetical protein		8	9	2409299	2936291	31.43	526.992
BD_ER-3	BDCG_17519	8	641	2419814	2420454	-	hypothetical protein		8	9	2409299	2936291	31.43	526.992
BD_ER-3	BDCG_17520	8	504	2421711	2422214	+	hypothetical protein		8	9	2409299	2936291	31.43	526.992
BD_ER-3	BDCG_17521	8	312	2462091	2462402	-	hypothetical protein		8	9	2409299	2936291	31.43	526.992
BD_ER-3	BDCG_17522	8	930	2487769	2488698	+	hypothetical protein		8	9	2409299	2936291	31.43	526.992
BD_ER-3	BDCG_17523	8	228	2527808	2528035	-	hypothetical protein		8	9	2409299	2936291	31.43	526.992
BD_ER-3	BDCG_17524	8	996	2622578	2623573	-	hypothetical protein		8	9	2409299	2936291	31.43	526.992
BD_ER-3	BDCG_17525	8	1605	2652900	2654504	-	hypothetical protein		8	9	2409299	2936291	31.43	526.992
BD_ER-3	BDCG_17526	8	479	2674126	2674604	+	hypothetical protein		8	9	2409299	2936291	31.43	526.992
BD_ER-3	BDCG_17527	8	240	2711436	2711675	+	hypothetical protein		8	9	2409299	2936291	31.43	526.992
BD_ER-3	BDCG_17528	8	503	2779121	2779623	+	hypothetical protein		8	9	2409299	2936291	31.43	526.992
BD_ER-3	BDCG_17529	8	2450	2792474	2794923	+	hypothetical protein		8	9	2409299	2936291	31.43	526.992
BD_ER-3	BDCG_17530	8	783	2826197	2826979	-	hypothetical protein		8	9	2409299	2936291	31.43	526.992
BD_ER-3	BDCG_17531	8	267	2873888	2874154	+	hypothetical protein		8	9	2409299	2936291	31.43	526.992
BD_ER-3	BDCG_17532	8	455	2880893	2881347	-	hypothetical protein		8	9	2409299	2936291	31.43	526.992
BD_ER-3	BDCG_17533	8	1620	2882599	2884218	+	hypothetical protein		8	9	2409299	2936291	31.43	526.992
BD_ER-3	BDCG_17534	8	832	2894957	2895788	-	hypothetical protein		8	9	2409299	2936291	31.43	526.992
BD_ER-3	BDCG_17535	8	647	2907536	2908182	+	hypothetical protein		8	9	2409299	2936291	31.43	526.992
BD_ER-3	BDCG_17539	8	180	3158702	3158881	+	hypothetical protein		8	11	3055310	3470708	30.74	415.398
BD_ER-3	BDCG_17541	8	435	3256333	3256767	+	hypothetical protein		8	11	3055310	3470708	30.74	415.398
BD_ER-3	BDCG_17542	8	1858	3261596	3263453	-	hypothetical protein		8	11	3055310	3470708	30.74	415.398
BD_ER-3	BDCG_17544	8	626	3367856	3368481	+	hypothetical protein		8	11	3055310	3470708	30.74	415.398
BD_ER-3	BDCG_17545	8	187	3376044	3376230	+	hypothetical protein		8	11	3055310	3470708	30.74	415.398
BD_ER-3	BDCG_17546	8	1154	3463429	3464582	-	hypothetical protein		8	11	3055310	3470708	30.74	415.398
BD_ER-3	BDCG_17547	9	291	20099	20389	-	hypothetical protein		9	1	1	78421	28.96	78.42
BD_ER-3	BDCG_17549	9	1140	53858	54997	+	hypothetical protein		9	1	1	78421	28.96	78.42
BD_ER-3	BDCG_17550	9	451	60229	60679	+	hypothetical protein		9	1	1	78421	28.96	78.42
BD_ER-3	BDCG_17556	9	1088	300143	301230	-	hypothetical protein		9	2	125539	696203	31.06	570.664
BD_ER-3	BDCG_17557	9	3511	301530	305040	-	hypothetical protein	PF00170.16,PF00177.16	9	2	125539	696203	31.06	570.664
BD_ER-3	BDCG_17559	9	772	361102	361873	+	hypothetical protein		9	2	125539	696203	31.06	570.664
BD_ER-3	BDCG_17560	9	339	366527	366865	+	hypothetical protein		9	2	125539	696203	31.06	570.664
BD_ER-3	BDCG_17561	9	679	438791	439469	+	hypothetical protein		9	2	125539	696203	31.06	570.664
BD_ER-3	BDCG_17562	9	472	457858	458329	-	hypothetical protein		9	2	125539	696203	31.06	570.664
BD_ER-3	BDCG_17563	9	353	497883	498235	+	hypothetical protein		9	2	125539	696203	31.06	570.664
BD_ER-3	BDCG_17564	9	2349	522068	524416	+	hypothetical protein		9	2	125539	696203	31.06	570.664
BD_ER-3	BDCG_17565	9	204	530119	530322	-	hypothetical protein		9	2	125539	696203	31.06	570.664
BD_ER-3	BDCG_17566	9	297	627144	627440	-	hypothetical protein		9	2	125539	696203	31.06	570.664
BD_ER-3	BDCG_17567	9	528	632450	632977	-	hypothetical protein		9	2	125539	696203	31.06	570.664
BD_ER-3	BDCG_17568	9	675	637403	638077	+	hypothetical protein		9	2	125539	696203	31.06	570.664
BD_ER-3	BDCG_17569	9	225	680959	681183	+	hypothetical protein		9	2	125539	696203	31.06	570.664
BD_ER-3	BDCG_17570	9	339	690569	690907	+	hypothetical protein		9	2	125539	696203	31.06	570.664
BD_ER-3	BDCG_17587	9	741	1154274	1155014	+	hypothetical protein		9	5	1120248	1190551	27.77	70.303
BD_ER-3	BDCG_17588	9	679	1166111	1166789	-	hypothetical protein		9	5	1120248	1190551	27.77	70.303
BD_ER-3	BDCG_17589	9	850	1262509	1263358	-	hypothetical protein		9	6	1246422	1494211	31.57	247.789
BD_ER-3	BDCG_17590	9	518	1291349	1291866	+	hypothetical protein		9	6	1246422	1494211	31.57	247.789
BD_ER-3	BDCG_17592	9	369	1387358	1387726	-	hypothetical protein		9	6	1246422	1494211	31.57	247.789
BD_ER-3	BDCG_17596	9	1005	1437489	1438493	-	hypothetical protein		9	6	1246422	1494211	31.57	247.789
BD_ER-3	BDCG_17597	9	312	1448472	1448783	+	hypothetical protein		9	6	1246422	1494211	31.57	247.789
BD_ER-3	BDCG_17598	9	357	1470706	1471062	+	hypothetical protein		9	6	1246422	1494211	31.57	247.789
BD_ER-3	BDCG_17601	9	195	1525767	1525961	+	hypothetical protein		9	7	1516168	1555945	31.69	39.777
BD_ER-3	BDCG_17604	9	1479	1690875	1692353	-	hypothetical protein		9	8	1604323	1763048	31.83	158.725
BD_ER-3	BDCG_17607	9	1060	1921867	1922926	-	hypothetical protein		9	9	1824632	2047122	31.22	222.49
BD_ER-3	BDCG_17608	9	462	1972289	1972750	+	hypothetical protein		9	9	1824632	2047122	31.22	222.49
BD_ER-3	BDCG_17609	9	1550	1980254	1981803	+	hypothetical protein		9	9	1824632	2047122	31.22	222.49
BD_ER-3	BDCG_17610	9	775	1981170	1981944	-	hypothetical protein		9	9	1824632	2047122	31.22	222.49
BD_ER-3	BDCG_17611	9	312	1983025	1983336	+	hypothetical protein		9	9	1824632	2047122	31.22	222.49
BD_ER-3	BDCG_17612	9	534	1989623	1990156	-	hypothetical protein		9	9	1824632	2047122	31.22	222.49
BD_ER-3	BDCG_17613	9	450	2001013	2001462	-	hypothetical protein		9	9	1824632	2047122	31.22	222.49
BD_ER-3	BDCG_17614	9	492	2030879	2031370	-	hypothetical protein		9	9	1824632	2047122	31.22	222.49
BD_ER-3	BDCG_17620	9	273	2136825	2137097	+	hypothetical protein		9	10	2128033	2312303	31.26	184.27
BD_ER-3	BDCG_17622	9	1831	2218723	2220553	-	hypothetical protein		9	10	2128033	2312303	31.26	184.27
BD_ER-3	BDCG_17623	9	258	2290897	2291154	-	hypothetical protein		9	10	2128033	2312303	31.26	184.27
BD_ER-3	BDCG_17629	9	273	2501866	2502138	-	hypothetical protein		9	11	2423767	2643950	31.86	220.183
BD_ER-3	BDCG_17630	9	675	2640391	2641065	-	hypothetical protein		9	11	2423767	2643950	31.86	220.183
BD_ER-3	BDCG_17631	9	960	2714449	2715408	+	hypothetical protein		9	12	2678594	2732160	32	53.566
BD_ER-3	BDCG_17640	9	1018	2878098	2879115	+	hypothetical protein		9	13	2868722	3238288	34.1	369.566
BD_ER-3	BDCG_17641	9	2537	2895829	2898365	+	hypothetical protein		9	13	2868722	3238288	34.1	369.566
BD_ER-3	BDCG_17642	9	823	2936458	2937280	-	hypothetical protein		9	13	2868722	3238288	34.1	369.566
BD_ER-3	BDCG_17643	9	571	2965386	2965956	-	hypothetical protein		9	13	2868722	3238288	34.1	369.566
BD_ER-3	BDCG_17644	9	668	3006249	3006916	-	hypothetical protein		9	13	2868722	3238288	34.1	369.566
BD_ER-3	BDCG_17646	9	534	3030195	3030728	+	hypothetical protein		9	13	2868722	3238288	34.1	369.566
BD_ER-3	BDCG_17647	9	207	3044546	3044752	+	hypothetical protein		9	13	2868722	3238288	34.1	369.566
BD_ER-3	BDCG_17648	9	679	3091806	3092484	-	hypothetical protein		9	13	2868722	3238288	34.1	369.566
BD_ER-3	BDCG_17649	9	249	3112861	3113109	+	hypothetical protein		9	13	2868722	3238288	34.1	369.566
BD_ER-3	BDCG_17650	9	679	3118066	3118744	-	hypothetical protein		9	13	2868722	3238288	34.1	369.566
BD_ER-3	BDCG_17651	9	369	3188279	3188647	+	hypothetical protein		9	13	2868722	3238288	34.1	369.566
BD_ER-3	BDCG_17652	9	780	3203804	3204583	-	hypothetical protein		9	13	2868722	3238288	34.1	369.566
BD_ER-3	BDCG_17653	9	638	3205623	3206260	+	hypothetical protein		9	13	2868722	3238288	34.1	369.566
BD_ER-3	BDCG_17655	9	518	3360085	3360602	-	hypothetical protein		9	14	3295353	3420641	34.83	125.288
BD_ER-3	BDCG_17656	9	825	3360865	3361689	-	hypothetical protein		9	14	3295353	3420641	34.83	125.288
BD_ER-3	BDCG_17657	9	405	3362913	3363317	+	hypothetical protein		9	14	3295353	3420641	34.83	125.288
BD_ER-3	BDCG_17658	9	221	3363835	3364055	+	hypothetical protein		9	14	3295353	3420641	34.83	125.288
BD_ER-3	BDCG_17659	9	282	3386614	3386895	+	hypothetical protein		9	14	3295353	3420641	34.83	125.288
BD_ER-3	BDCG_17660	9	231	3387155	3387385	+	hypothetical protein		9	14	3295353	3420641	34.83	125.288
BD_ER-3	BDCG_17661	9	1066	3392055	3393120	-	hypothetical protein		9	14	3295353	3420641	34.83	125.288
BD_ER-3	BDCG_17662	9	3524	3392356	3395879	+	hypothetical protein		9	14	3295353	3420641	34.83	125.288
BD_ER-3	BDCG_17663	9	228	3393320	3393547	-	hypothetical protein		9	14	3295353	3420641	34.83	125.288
BD_ER-3	BDCG_17666	9	240	3414396	3414635	-	hypothetical protein		9	14	3295353	3420641	34.83	125.288
BD_ER-3	BDCG_17667	9	2330	3415582	3417911	+	hypothetical protein		9	14	3295353	3420641	34.83	125.288
BD_ER-3	BDCG_17668	10	831	9925	10755	-	hypothetical protein		10	1	1	184107	30.92	184.106
BD_ER-3	BDCG_17669	10	289	10962	11250	-	hypothetical protein		10	1	1	184107	30.92	184.106
BD_ER-3	BDCG_17671	10	627	41484	42110	+	hypothetical protein		10	1	1	184107	30.92	184.106
BD_ER-3	BDCG_17672	10	2053	48590	50642	-	hypothetical protein		10	1	1	184107	30.92	184.106
BD_ER-3	BDCG_17673	10	611	51241	51851	+	hypothetical protein		10	1	1	184107	30.92	184.106
BD_ER-3	BDCG_17675	10	225	163520	163744	+	hypothetical protein		10	1	1	184107	30.92	184.106
BD_ER-3	BDCG_17676	10	499	286702	287200	-	hypothetical protein		10	2	274329	421632	32.44	147.303
BD_ER-3	BDCG_17677	10	878	288226	289103	+	hypothetical protein		10	2	274329	421632	32.44	147.303
BD_ER-3	BDCG_17678	10	600	298865	299464	+	hypothetical protein		10	2	274329	421632	32.44	147.303
BD_ER-3	BDCG_17679	10	231	328151	328381	-	hypothetical protein		10	2	274329	421632	32.44	147.303
BD_ER-3	BDCG_17680	10	279	342509	342787	+	hypothetical protein		10	2	274329	421632	32.44	147.303
BD_ER-3	BDCG_17681	10	462	364941	365402	+	hypothetical protein		10	2	274329	421632	32.44	147.303
BD_ER-3	BDCG_17688	10	596	605527	606122	+	hypothetical protein		10	3	581823	842599	30.4	260.776
BD_ER-3	BDCG_17690	10	231	642004	642234	-	hypothetical protein		10	3	581823	842599	30.4	260.776
BD_ER-3	BDCG_17692	10	496	729286	729781	+	hypothetical protein		10	3	581823	842599	30.4	260.776
BD_ER-3	BDCG_17694	10	824	798594	799417	-	hypothetical protein		10	3	581823	842599	30.4	260.776
BD_ER-3	BDCG_17695	10	392	818158	818549	-	hypothetical protein		10	3	581823	842599	30.4	260.776
BD_ER-3	BDCG_17697	10	353	942728	943080	-	hypothetical protein		10	4	927853	971156	31.71	43.303
BD_ER-3	BDCG_17698	10	153	943377	943529	-	hypothetical protein		10	4	927853	971156	31.71	43.303
BD_ER-3	BDCG_17699	10	231	958986	959216	+	hypothetical protein		10	4	927853	971156	31.71	43.303
BD_ER-3	BDCG_17701	10	588	1098315	1098902	-	hypothetical protein		10	6	1073877	1359342	31.57	285.465
BD_ER-3	BDCG_17703	10	246	1115311	1115556	+	hypothetical protein		10	6	1073877	1359342	31.57	285.465
BD_ER-3	BDCG_17704	10	222	1146715	1146936	-	hypothetical protein		10	6	1073877	1359342	31.57	285.465
BD_ER-3	BDCG_17705	10	225	1159321	1159545	+	hypothetical protein		10	6	1073877	1359342	31.57	285.465
BD_ER-3	BDCG_17706	10	641	1188135	1188775	-	hypothetical protein		10	6	1073877	1359342	31.57	285.465
BD_ER-3	BDCG_17707	10	526	1215519	1216044	-	hypothetical protein		10	6	1073877	1359342	31.57	285.465
BD_ER-3	BDCG_17709	10	255	1267447	1267701	-	hypothetical protein		10	6	1073877	1359342	31.57	285.465
BD_ER-3	BDCG_17710	10	213	1347963	1348175	+	hypothetical protein		10	6	1073877	1359342	31.57	285.465
BD_ER-3	BDCG_17714	10	449	1439803	1440251	+	hypothetical protein		10	7	1380737	1507138	30.54	126.401
BD_ER-3	BDCG_17717	10	679	1501617	1502295	-	hypothetical protein		10	7	1380737	1507138	30.54	126.401
BD_ER-3	BDCG_17726	10	297	1702330	1702626	-	hypothetical protein		10	8	1662214	1740704	31.74	78.49
BD_ER-3	BDCG_17728	10	2331	1808490	1810820	+	hypothetical protein		10	9	1805656	1858886	36.24	53.23
BD_ER-3	BDCG_17735	10	207	2035657	2035863	+	hypothetical protein		10	10	2021199	2260297	30.03	239.098
BD_ER-3	BDCG_17736	10	255	2117217	2117471	+	hypothetical protein		10	10	2021199	2260297	30.03	239.098
BD_ER-3	BDCG_17737	10	570	2159506	2160075	+	hypothetical protein		10	10	2021199	2260297	30.03	239.098
BD_ER-3	BDCG_17740	10	358	2217632	2217989	-	hypothetical protein		10	10	2021199	2260297	30.03	239.098
BD_ER-3	BDCG_17741	10	992	2246127	2247118	-	hypothetical protein		10	10	2021199	2260297	30.03	239.098
BD_ER-3	BDCG_17751	10	1856	2609863	2611718	+	hypothetical protein		10	11	2574394	2661437	31.44	87.043
BD_ER-3	BDCG_17752	10	741	2752324	2753064	-	hypothetical protein		10	12	2710213	2796185	30.48	85.972
BD_ER-3	BDCG_17754	10	424	2900871	2901294	-	hypothetical protein		10	13	2880109	3066546	30.94	186.437
BD_ER-3	BDCG_17755	10	479	2922221	2922699	-	hypothetical protein		10	13	2880109	3066546	30.94	186.437
BD_ER-3	BDCG_17757	10	240	2968791	2969030	-	hypothetical protein		10	13	2880109	3066546	30.94	186.437
BD_ER-3	BDCG_17758	10	336	3059245	3059580	-	hypothetical protein		10	13	2880109	3066546	30.94	186.437
BD_ER-3	BDCG_17761	10	225	3325989	3326213	+	hypothetical protein		10	15	3231628	3384717	32.11	153.089
BD_ER-3	BDCG_17762	11	255	12241	12495	+	hypothetical protein		11	1	1	537539	31.83	537.538
BD_ER-3	BDCG_17763	11	395	47327	47721	+	hypothetical protein		11	1	1	537539	31.83	537.538
BD_ER-3	BDCG_17764	11	842	75990	76831	-	hypothetical protein		11	1	1	537539	31.83	537.538
BD_ER-3	BDCG_17766	11	677	274044	274720	+	hypothetical protein		11	1	1	537539	31.83	537.538
BD_ER-3	BDCG_17767	11	324	279854	280177	-	hypothetical protein		11	1	1	537539	31.83	537.538
BD_ER-3	BDCG_17768	11	679	350311	350989	-	hypothetical protein		11	1	1	537539	31.83	537.538
BD_ER-3	BDCG_17770	11	2095	385780	387874	+	hypothetical protein		11	1	1	537539	31.83	537.538
BD_ER-3	BDCG_17771	11	231	408162	408392	-	hypothetical protein		11	1	1	537539	31.83	537.538
BD_ER-3	BDCG_17772	11	930	416110	417039	-	hypothetical protein		11	1	1	537539	31.83	537.538
BD_ER-3	BDCG_17773	11	361	445806	446166	-	hypothetical protein		11	1	1	537539	31.83	537.538
BD_ER-3	BDCG_17774	11	162	448716	448877	-	hypothetical protein		11	1	1	537539	31.83	537.538
BD_ER-3	BDCG_17775	11	231	474354	474584	-	hypothetical protein		11	1	1	537539	31.83	537.538
BD_ER-3	BDCG_17776	11	540	498218	498757	-	hypothetical protein		11	1	1	537539	31.83	537.538
BD_ER-3	BDCG_17777	11	489	534709	535197	-	hypothetical protein		11	1	1	537539	31.83	537.538
BD_ER-3	BDCG_17785	11	337	711743	712079	-	hypothetical protein		11	2	704057	803662	32.03	99.605
BD_ER-3	BDCG_17786	11	1656	769898	771553	-	hypothetical protein		11	2	704057	803662	32.03	99.605
BD_ER-3	BDCG_17787	11	420	772810	773229	+	hypothetical protein		11	2	704057	803662	32.03	99.605
BD_ER-3	BDCG_17792	11	168	960326	960493	+	hypothetical protein		11	3	910815	1065523	30.86	154.708
BD_ER-3	BDCG_17798	11	546	1186363	1186908	-	hypothetical protein		11	4	1164052	1253374	29.87	89.322
BD_ER-3	BDCG_17800	11	446	1237418	1237863	-	hypothetical protein		11	4	1164052	1253374	29.87	89.322
BD_ER-3	BDCG_17801	11	492	1239057	1239548	+	hypothetical protein		11	4	1164052	1253374	29.87	89.322
BD_ER-3	BDCG_17805	11	315	1348103	1348417	-	hypothetical protein		11	5	1344218	1479617	31.81	135.399
BD_ER-3	BDCG_17807	11	267	1385538	1385804	+	hypothetical protein		11	5	1344218	1479617	31.81	135.399
BD_ER-3	BDCG_17808	11	279	1454504	1454782	+	hypothetical protein		11	5	1344218	1479617	31.81	135.399
BD_ER-3	BDCG_17828	11	5641	2221128	2226768	-	hypothetical protein	PF00067.17,PF12706.2,PF07522.9	11	7	2133357	2312387	31.72	179.03
BD_ER-3	BDCG_17829	11	451	2262654	2263104	+	hypothetical protein		11	7	2133357	2312387	31.72	179.03
BD_ER-3	BDCG_17830	11	571	2278524	2279094	+	hypothetical protein		11	7	2133357	2312387	31.72	179.03
BD_ER-3	BDCG_17831	11	826	2295870	2296695	-	hypothetical protein		11	7	2133357	2312387	31.72	179.03
BD_ER-3	BDCG_17832	12	806	20094	20899	-	hypothetical protein		12	1	1	73005	28.65	73.004
BD_ER-3	BDCG_17833	12	479	33220	33698	+	hypothetical protein		12	1	1	73005	28.65	73.004
BD_ER-3	BDCG_17835	12	246	58144	58389	+	hypothetical protein		12	1	1	73005	28.65	73.004
BD_ER-3	BDCG_17838	12	902	242191	243092	+	hypothetical protein		12	2	223485	475485	28.22	252
BD_ER-3	BDCG_17839	12	324	259032	259355	+	hypothetical protein		12	2	223485	475485	28.22	252
BD_ER-3	BDCG_17840	12	252	315445	315696	-	hypothetical protein		12	2	223485	475485	28.22	252
BD_ER-3	BDCG_17842	12	483	349892	350374	+	hypothetical protein		12	2	223485	475485	28.22	252
BD_ER-3	BDCG_17849	12	236	562258	562493	-	hypothetical protein		12	3	547017	751805	30.68	204.788
BD_ER-3	BDCG_17851	12	201	710999	711199	-	hypothetical protein		12	3	547017	751805	30.68	204.788
BD_ER-3	BDCG_17853	12	261	846877	847137	+	hypothetical protein		12	4	837977	887993	32.5	50.016
BD_ER-3	BDCG_17854	12	294	852138	852431	-	hypothetical protein		12	4	837977	887993	32.5	50.016
BD_ER-3	BDCG_17855	12	915	861648	862562	-	hypothetical protein		12	4	837977	887993	32.5	50.016
BD_ER-3	BDCG_17856	12	435	863698	864132	+	hypothetical protein		12	4	837977	887993	32.5	50.016
BD_ER-3	BDCG_17861	12	780	1028875	1029654	-	hypothetical protein		12	5	1013333	1264235	31.58	250.902
BD_ER-3	BDCG_17862	12	395	1088090	1088484	+	hypothetical protein		12	5	1013333	1264235	31.58	250.902
BD_ER-3	BDCG_17864	12	240	1110783	1111022	+	hypothetical protein		12	5	1013333	1264235	31.58	250.902
BD_ER-3	BDCG_17865	12	186	1148836	1149021	+	hypothetical protein		12	5	1013333	1264235	31.58	250.902
BD_ER-3	BDCG_17866	12	183	1149096	1149278	+	hypothetical protein		12	5	1013333	1264235	31.58	250.902
BD_ER-3	BDCG_17867	12	3872	1186695	1190566	-	hypothetical protein		12	5	1013333	1264235	31.58	250.902
BD_ER-3	BDCG_17868	12	590	1191255	1191844	+	hypothetical protein		12	5	1013333	1264235	31.58	250.902
BD_ER-3	BDCG_17869	12	1178	1191920	1193097	+	hypothetical protein		12	5	1013333	1264235	31.58	250.902
BD_ER-3	BDCG_17870	12	2200	1194186	1196385	-	hypothetical protein	PF00075.19,PF13456.1	12	5	1013333	1264235	31.58	250.902
BD_ER-3	BDCG_17871	12	987	1310107	1311093	-	hypothetical protein		12	7	1286600	1318761	30.22	32.161
BD_ER-3	BDCG_17875	12	193	1459331	1459523	-	hypothetical protein		12	8	1389353	1506000	31.79	116.647
BD_ER-3	BDCG_17876	12	225	1481067	1481291	+	hypothetical protein		12	8	1389353	1506000	31.79	116.647
BD_ER-3	BDCG_17885	12	237	1783556	1783792	+	hypothetical protein		12	9	1703711	1815794	30.42	112.083
BD_ER-3	BDCG_17888	12	251	1961831	1962081	-	hypothetical protein		12	11	1876993	1966043	29.56	89.05
BD_ER-3	BDCG_17892	12	807	2012091	2012897	-	hypothetical protein	PF05199.8	12	12	1994774	2072354	31.95	77.58
BD_ER-3	BDCG_17893	12	2241	2012932	2015172	-	hypothetical protein	PF00732.14	12	12	1994774	2072354	31.95	77.58
BD_ER-3	BDCG_17894	12	435	2037309	2037743	+	hypothetical protein		12	12	1994774	2072354	31.95	77.58
BD_ER-3	BDCG_17895	13	467	8650	9116	+	hypothetical protein		13	1	1	644719	32.36	644.718
BD_ER-3	BDCG_17896	13	810	20140	20949	+	hypothetical protein		13	1	1	644719	32.36	644.718
BD_ER-3	BDCG_17897	13	283	32046	32328	+	hypothetical protein		13	1	1	644719	32.36	644.718
BD_ER-3	BDCG_17898	13	516	41516	42031	+	hypothetical protein		13	1	1	644719	32.36	644.718
BD_ER-3	BDCG_17899	13	225	57863	58087	+	hypothetical protein		13	1	1	644719	32.36	644.718
BD_ER-3	BDCG_17900	13	1605	114376	115980	-	hypothetical protein		13	1	1	644719	32.36	644.718
BD_ER-3	BDCG_17901	13	450	117205	117654	+	hypothetical protein		13	1	1	644719	32.36	644.718
BD_ER-3	BDCG_17902	13	493	120226	120718	-	hypothetical protein		13	1	1	644719	32.36	644.718
BD_ER-3	BDCG_17903	13	303	222509	222811	+	hypothetical protein		13	1	1	644719	32.36	644.718
BD_ER-3	BDCG_17904	13	679	374504	375182	-	hypothetical protein		13	1	1	644719	32.36	644.718
BD_ER-3	BDCG_17905	13	842	413522	414363	+	hypothetical protein		13	1	1	644719	32.36	644.718
BD_ER-3	BDCG_17906	13	248	414120	414367	-	hypothetical protein		13	1	1	644719	32.36	644.718
BD_ER-3	BDCG_17907	13	354	417145	417498	+	hypothetical protein		13	1	1	644719	32.36	644.718
BD_ER-3	BDCG_17908	13	2176	417544	419719	+	hypothetical protein	PF06609.8,PF07690.11,TIGR00880	13	1	1	644719	32.36	644.718
BD_ER-3	BDCG_17910	13	222	443343	443564	+	hypothetical protein		13	1	1	644719	32.36	644.718
BD_ER-3	BDCG_17911	13	4699	451726	456424	-	hypothetical protein		13	1	1	644719	32.36	644.718
BD_ER-3	BDCG_17913	13	255	554625	554879	-	hypothetical protein		13	1	1	644719	32.36	644.718
BD_ER-3	BDCG_17915	13	231	625327	625557	+	hypothetical protein		13	1	1	644719	32.36	644.718
BD_ER-3	BDCG_17920	13	1648	1237694	1239341	-	hypothetical protein		13	2	1066785	1266001	31.1	199.216
BD_ER-3	BDCG_17922	14	1175	40035	41209	-	hypothetical protein		14	1	1	208166	29.79	208.165
BD_ER-3	BDCG_17924	14	635	186960	187594	+	hypothetical protein		14	1	1	208166	29.79	208.165
BD_ER-3	BDCG_17925	14	503	190949	191451	+	hypothetical protein		14	1	1	208166	29.79	208.165
BD_ER-3	BDCG_17934	14	447	582224	582670	-	hypothetical protein		14	3	575345	657650	30.97	82.305
BD_ER-3	BDCG_17935	14	1908	647181	649088	+	hypothetical protein		14	3	575345	657650	30.97	82.305
BD_ER-3	BDCG_17938	14	780	792769	793548	-	hypothetical protein		14	4	779577	909955	32.5	130.378
BD_ER-3	BDCG_17939	14	286	827242	827527	+	hypothetical protein		14	4	779577	909955	32.5	130.378
BD_ER-3	BDCG_17940	14	258	830913	831170	-	hypothetical protein		14	4	779577	909955	32.5	130.378
BD_ER-3	BDCG_17941	14	414	831814	832227	-	hypothetical protein		14	4	779577	909955	32.5	130.378
BD_ER-3	BDCG_17942	14	219	835565	835783	-	hypothetical protein		14	4	779577	909955	32.5	130.378
BD_ER-3	BDCG_17943	14	528	836067	836594	-	hypothetical protein		14	4	779577	909955	32.5	130.378
BD_ER-3	BDCG_17944	14	222	836708	836929	-	hypothetical protein		14	4	779577	909955	32.5	130.378
BD_ER-3	BDCG_17945	14	243	846476	846718	-	hypothetical protein		14	4	779577	909955	32.5	130.378
BD_ER-3	BDCG_17955	14	416	1194365	1194780	+	hypothetical protein		14	5	1060096	1197428	29.82	137.332
BD_ER-3	BDCG_17956	15	283	3901	4183	+	hypothetical protein		15	1	1	228637	31.12	228.636
BD_ER-3	BDCG_17957	15	176	27489	27664	+	hypothetical protein		15	1	1	228637	31.12	228.636
BD_ER-3	BDCG_17959	15	543	47023	47565	+	hypothetical protein		15	1	1	228637	31.12	228.636
BD_ER-3	BDCG_17960	15	659	62390	63048	+	hypothetical protein		15	1	1	228637	31.12	228.636
BD_ER-3	BDCG_17961	15	1603	63094	64696	+	hypothetical protein		15	1	1	228637	31.12	228.636
BD_ER-3	BDCG_17962	15	234	65122	65355	+	hypothetical protein		15	1	1	228637	31.12	228.636
BD_ER-3	BDCG_17963	15	378	65538	65915	+	hypothetical protein		15	1	1	228637	31.12	228.636
BD_ER-3	BDCG_17964	15	3189	67483	70671	+	hypothetical protein	PF00004.24	15	1	1	228637	31.12	228.636
BD_ER-3	BDCG_17965	15	772	92514	93285	-	hypothetical protein		15	1	1	228637	31.12	228.636
BD_ER-3	BDCG_17966	15	267	95976	96242	-	hypothetical protein		15	1	1	228637	31.12	228.636
BD_ER-3	BDCG_17974	15	482	587035	587516	-	hypothetical protein		15	2	495547	680886	30.12	185.339
BD_ER-3	BDCG_17976	15	429	734367	734795	-	hypothetical protein		15	3	718089	751536	30.28	33.447
BD_ER-3	BDCG_17977	15	840	736052	736891	+	hypothetical protein		15	3	718089	751536	30.28	33.447
BD_ER-3	BDCG_17979	15	1605	810818	812422	-	hypothetical protein		15	4	788497	848903	29.06	60.406
BD_ER-3	BDCG_17988	15	1156	1044822	1045977	-	hypothetical protein		15	5	1014356	1165216	32.1	150.86
BD_ER-3	BDCG_17989	15	231	1076870	1077100	-	hypothetical protein		15	5	1014356	1165216	32.1	150.86
BD_ER-3	BDCG_17990	15	442	1082182	1082623	-	hypothetical protein		15	5	1014356	1165216	32.1	150.86
BD_ER-3	BDCG_17991	15	2280	1114309	1116588	+	hypothetical protein	TIGR00728,PF03169.10	15	5	1014356	1165216	32.1	150.86
BD_ER-3	BDCG_17992	15	279	1116703	1116981	+	hypothetical protein		15	5	1014356	1165216	32.1	150.86
BD_ER-3	BDCG_17993	15	1651	1118590	1120240	-	hypothetical protein	PF00515.23,PF07719.12	15	5	1014356	1165216	32.1	150.86
BD_ER-3	BDCG_17994	15	2256	1120316	1122571	-	hypothetical protein	PF00931.17	15	5	1014356	1165216	32.1	150.86
BD_ER-3	BDCG_17995	15	510	1130799	1131308	-	hypothetical protein		15	5	1014356	1165216	32.1	150.86
BD_ER-3	BDCG_17996	15	240	1150182	1150421	+	hypothetical protein		15	5	1014356	1165216	32.1	150.86
BD_ER-3	BDCG_17998	16	508	17276	17783	-	hypothetical protein		16	1	1	72726	29.24	72.725
BD_ER-3	BDCG_18000	16	663	57344	58006	-	hypothetical protein		16	1	1	72726	29.24	72.725
BD_ER-3	BDCG_18004	16	486	192120	192605	+	hypothetical protein		16	2	120056	291280	31.8	171.224
BD_ER-3	BDCG_18005	16	840	254368	255207	-	hypothetical protein		16	2	120056	291280	31.8	171.224
BD_ER-3	BDCG_18006	16	456	256464	256919	+	hypothetical protein		16	2	120056	291280	31.8	171.224
BD_ER-3	BDCG_18024	18	160	11529	11688	+	hypothetical protein		18	1	1	27336	27.06	27.335
BD_ER-3	BDCG_18025	18	193	12334	12526	+	hypothetical protein		18	1	1	27336	27.06	27.335
BD_ER-3	BDCG_18026	19	292	349	640	-	hypothetical protein		19	1	1	21986	30.15	21.985
BD_ER-3	BDCG_18027	20	894	11523	12416	+	hypothetical protein		20	1	1	14585	30.98	14.584
BD_ER-3	BDCG_18028	20	798	13198	13995	+	hypothetical protein		20	1	1	14585	30.98	14.584
BD_ER-3	BDCG_18029	21	570	5653	6222	+	hypothetical protein		21	1	1	14672	26.95	14.671
BD_ER-3	BDCG_18030	21	222	9972	10193	+	hypothetical protein		21	1	1	14672	26.95	14.671
BD_ER-3	BDCG_18031	22	231	4854	5084	-	hypothetical protein	NULL	22	1	1	11961	31.32	11.96
BD_ER-3	BDCG_00923	1	3607	6694248	6697854	+	hypoxia up-regulated 1	PF00012.15	1	21	6697797	6824328	32.6	126.531
BD_ER-3	BDCG_04566	4	5765	5529513	5535277	+	inositol polyphosphate phosphatase	PF03372.18	4	15	5335181	5648554	31.68	313.373
BD_ER-3	BDCG_02369	2	3066	7668623	7671688	-	integral ER membrane protein Scs2	PF00635.21	2	23	7165587	8458534	32.06	1292.95
BD_ER-3	BDCG_04651	4	4631	6087377	6092007	+	integral membrane channel protein		4	16	5913240	6486121	33.21	572.881
BD_ER-3	BDCG_01906	2	1319	4714762	4716080	+	integral membrane protein		2	18	4539490	5059460	32.23	519.97
BD_ER-3	BDCG_01934	2	3939	5101356	5105294	-	integral membrane protein		2	19	5105247	5225366	31	120.119
BD_ER-3	BDCG_06411	6	4123	4487874	4491996	-	integral membrane protein	PF00001.16,PF11970.3,PF11710.3	6	17	4399881	4596710	31.79	196.829
BD_ER-3	BDCG_07830	9	3594	3309425	3313018	-	integral membrane protein		9	14	3295353	3420641	34.83	125.288
BD_ER-3	BDCG_08731	12	2444	221374	223817	+	integral membrane protein	PF06687.7	12	2	223485	475485	28.22	252
BD_ER-3	BDCG_07527	9	3962	800145	804106	+	IQ calmodulin-binding domain-containing protein	PF13091.1	9	3	803910	840190	30.07	36.28
BD_ER-3	BDCG_00469	1	3580	4112081	4115660	-	isocitrate lyase	PF13714.1,PF00463.16,TIGR01346	1	13	3611076	4112210	30.11	501.134
BD_ER-3	BDCG_08093	10	1225	1858140	1859364	-	isoflavone reductase	PF05368.8	10	9	1805656	1858886	36.24	53.23
BD_ER-3	BDCG_07459	8	2598	3439224	3441821	+	isoleucyl-tRNA synthetase	PF03676.9	8	11	3055310	3470708	30.74	415.398
BD_ER-3	BDCG_07874	10	3993	376827	380819	+	kelch repeat protein	PF13854.1,PF13418.1	10	2	274329	421632	32.44	147.303
BD_ER-3	BDCG_07451	8	4816	3228925	3233740	+	kinesin family member 11	PF13931.1,PF00225.18	8	11	3055310	3470708	30.74	415.398
BD_ER-3	BDCG_01401	2	1354	390568	391921	+	kinetochore protein spc25	PF08234.7	2	2	86030	492494	31.22	406.464
BD_ER-3	BDCG_17738	10	1221	2168807	2170027	+	L-fuculose-phosphate aldolase	PF00596.16	10	10	2021199	2260297	30.03	239.098
BD_ER-3	BDCG_02899	3	2590	2208765	2211354	-	L-lactate dehydrogenase (cytochrome)	PF01645.12,PF01070.13,PF00173.23	3	5	1882492	2214098	32.21	331.606
BD_ER-3	BDCG_04271	4	3517	3367584	3371100	-	lanosterol synthase	TIGR01787,PF13249.1,PF00432.16,PF13243.1	4	10	2867151	4082221	31.37	1215.07
BD_ER-3	BDCG_00277	1	3266	2080980	2084245	-	leukotriene A-4 hydrolase	PF09127.6,PF13485.1,PF01433.15,TIGR02411	1	5	1464235	2311817	30.13	847.582
BD_ER-3	BDCG_02451	3	822	350031	350852	-	long-chain acyl-CoA synthetase	PF00501.23	3	2	259305	350852	29.6	91.547
BD_ER-3	BDCG_01043	1	6904	7408243	7415146	-	low temperature essential 1	PF00617.14,PF00618.15	1	24	7216628	7662297	31.53	445.669
BD_ER-3	BDCG_01690	2	4049	2774610	2778658	-	lysophospholipase	PF10342.4	2	10	2704564	2798335	31.6	93.771
BD_ER-3	BDCG_16573	2	2958	8138677	8141634	-	major histocompatibility complex, class I	PF02535.17,PF00475.13	2	23	7165587	8458534	32.06	1292.95
BD_ER-3	BDCG_02408	2	1631	8410955	8412585	+	maleylacetoacetate isomerase	TIGR01262,PF00043.20,PF13417.1,PF13409.1	2	23	7165587	8458534	32.06	1292.95
BD_ER-3	BDCG_02384	2	2378	8136288	8138665	+	mannan polymerase complexes MNN9 subunit	PF03452.9	2	23	7165587	8458534	32.06	1292.95
BD_ER-3	BDCG_06648	7	2079	778369	780447	-	mannitol 1-phosphate dehydrogenase	PF13450.1,PF01494.14	7	3	603246	887570	30.29	284.324
BD_ER-3	BDCG_01905	2	3637	4709592	4713228	+	mannosyl-oligosaccharide alpha-1,2-mannosidase	PF01532.15	2	18	4539490	5059460	32.23	519.97
BD_ER-3	BDCG_03887	4	2419	56823	59241	+	mannosylphosphate transferase	PF04991.8	4	1	1	322114	30.45	322.113
BD_ER-3	BDCG_04290	4	3396	3868371	3871766	+	meiosis-specific topoisomerase Spo11	PF04406.9	4	10	2867151	4082221	31.37	1215.07
BD_ER-3	BDCG_01891	2	1095	4615744	4616838	-	meiotic recombination protein DMC1	PF12923.2	2	18	4539490	5059460	32.23	519.97
BD_ER-3	BDCG_01892	2	1757	4617135	4618891	-	meiotic recombination protein DMC1	TIGR02238,PF13481.1,PF00154.16,PF06745.8,PF08423.6	2	18	4539490	5059460	32.23	519.97
BD_ER-3	BDCG_07419	8	1278	2860811	2862088	-	membrane zinc transporter	PF02535.17,TIGR00820	8	9	2409299	2936291	31.43	526.992
BD_ER-3	BDCG_07809	9	1446	3153401	3154846	+	methionine-R-sulfoxide reductase	PF01641.13,TIGR00357	9	13	2868722	3238288	34.1	369.566
BD_ER-3	BDCG_02379	2	2482	8025790	8028271	-	methionyl aminopeptidase	PF00557.19,TIGR00501	2	23	7165587	8458534	32.06	1292.95
BD_ER-3	BDCG_03318	3	3275	5243499	5246773	+	methylmalonate-semialdehyde dehydrogenase (acylating)	TIGR01722,PF00171.17	3	14	4979914	5480501	33.43	500.587
BD_ER-3	BDCG_03310	3	2208	5071041	5073248	+	methylthioribulose-1-phosphate dehydratase	TIGR03328,PF00596.16	3	14	4979914	5480501	33.43	500.587
BD_ER-3	BDCG_06052	6	3396	1866447	1869842	+	MFS multidrug transporter	PF07690.11	6	6	1819948	2040821	31.09	220.873
BD_ER-3	BDCG_06481	6	3207	5437280	5440486	-	MFS multidrug transporter	PF07690.11	6	20	5003918	5526002	31.27	522.084
BD_ER-3	BDCG_07927	10	3537	578397	581933	-	MFS multidrug transporter	TIGR00711,PF00083.19,PF06609.8,PF07690.11	10	3	581823	842599	30.4	260.776
BD_ER-3	BDCG_01565	2	1640	2008922	2010561	+	MFS transporter	PF07690.11	2	7	1851880	2016103	31.73	164.223
BD_ER-3	BDCG_05171	5	2811	2386088	2388898	+	MFS transporter	PF07690.11	5	6	2093683	2566255	31.81	472.572
BD_ER-3	BDCG_05804	6	2919	942651	945569	+	MFS transporter	PF07690.11	6	3	897565	942683	26.82	45.118
BD_ER-3	BDCG_06474	6	2699	5104677	5107375	+	MFS transporter, SP family, sugar:H+ symporter	TIGR00879,PF00083.19,PF07690.11	6	20	5003918	5526002	31.27	522.084
BD_ER-3	BDCG_04127	4	4386	2111119	2115504	+	minichromosome maintenance protein 6	PF00493.18	4	7	1580446	2154148	34.61	573.702
BD_ER-3	BDCG_06238	6	2277	2911324	2913600	+	mitochondrial carrier protein	PF00153.22	6	11	2904765	3092289	30.91	187.524
BD_ER-3	BDCG_06271	6	732	3217465	3218196	+	mitochondrial chaperone bcs1	PF00004.24	6	12	3159285	3304706	30.47	145.421
BD_ER-3	BDCG_07750	9	2604	2536300	2538903	-	mitochondrial chaperone bcs1	PF00004.24,PF08740.6	9	11	2423767	2643950	31.86	220.183
BD_ER-3	BDCG_03143	3	1644	4114277	4115920	-	mitochondrial hypoxia responsive domain-containing protein	PF04588.8	3	10	4115862	4271932	32.27	156.07
BD_ER-3	BDCG_07420	8	1644	2862793	2864436	-	mitochondrial import receptor subunit	PF11801.3,PF10568.4	8	9	2409299	2936291	31.43	526.992
BD_ER-3	BDCG_00282	1	1651	2157885	2159535	+	mitochondrial inner membrane protease ATP23	PF09768.4	1	5	1464235	2311817	30.13	847.582
BD_ER-3	BDCG_02376	2	2524	7979591	7982114	-	mitochondrial outer membrane protein porin	PF01459.17	2	23	7165587	8458534	32.06	1292.95
BD_ER-3	BDCG_01855	2	3163	3999389	4002551	+	mitochondrial translocase complex component	PF03031.13,TIGR02251	2	16	3898471	4291701	32.43	393.23
BD_ER-3	BDCG_01047	1	3234	7567470	7570703	+	mitotic spindle assembly checkpoint protein MAD1	PF05557.8	1	24	7216628	7662297	31.53	445.669
BD_ER-3	BDCG_01754	2	3984	3058018	3062001	+	MIZ zinc finger protein	PF02891.15	2	12	3007331	3398806	31.14	391.475
BD_ER-3	BDCG_04076	4	2424	1726815	1729238	+	molybdopterin binding domain-containing protein	PF00994.19,TIGR00177	4	7	1580446	2154148	34.61	573.702
BD_ER-3	BDCG_02404	2	672	8353904	8354575	-	molybdopterin synthase catalytic subunit	PF02391.12	2	23	7165587	8458534	32.06	1292.95
BD_ER-3	BDCG_06682	7	6848	1138212	1145059	+	mRNA binding protein Pumilio 2	PF00806.14	7	5	975973	1296810	32.25	320.837
BD_ER-3	BDCG_08982	13	8030	434161	442192	-	mRNA capping nucleoside-triphosphatase	PF02940.10	13	1	1	644719	32.36	644.718
BD_ER-3	BDCG_01558	2	1900	1895445	1897344	-	mRNA cleavage and polyadenylation specificity factor complex subunit	PF00642.19	2	7	1851880	2016103	31.73	164.223
BD_ER-3	BDCG_00068	1	1479	525172	526650	+	mRNA decapping hydrolase	PF11969.3,PF05652.7	1	3	502683	746586	31.02	243.903
BD_ER-3	BDCG_00072	1	2572	632532	635103	-	MT-A70 family protein	PF05063.9	1	3	502683	746586	31.02	243.903
BD_ER-3	BDCG_04185	4	4866	2531050	2535915	+	murein transglycosylase		4	9	2425509	2639805	30.16	214.296
BD_ER-3	BDCG_07646	9	3418	1722661	1726078	+	murein transglycosylase	PF00722.16	9	8	1604323	1763048	31.83	158.725
BD_ER-3	BDCG_08329	11	4364	114342	118705	-	murein transglycosylase		11	1	1	537539	31.83	537.538
BD_ER-3	BDCG_05176	5	1884	2405932	2407815	-	MYND domain-containing protein	PF01753.13	5	6	2093683	2566255	31.81	472.572
BD_ER-3	BDCG_01790	2	4414	3574056	3578469	+	NAD dependent epimerase/dehydratase	PF01370.16	2	14	3578254	3645369	30.71	67.115
BD_ER-3	BDCG_01691	2	2306	2779086	2781391	-	NAD-dependent aldehyde dehydrogenase	PF00171.17	2	10	2704564	2798335	31.6	93.771
BD_ER-3	BDCG_02394	2	3378	8163099	8166476	-	NAD-dependent aldehyde dehydrogenase	PF00171.17	2	23	7165587	8458534	32.06	1292.95
BD_ER-3	BDCG_01393	2	1707	281422	283128	-	NADH-cytochrome b5 reductase 2	PF00175.16,PF08030.7,PF00970.19	2	2	86030	492494	31.22	406.464
BD_ER-3	BDCG_00406	1	5100	3386863	3391962	-	NADP-specific glutamate dehydrogenase	PF00208.16,PF02812.13	1	11	2903046	3387095	30.24	484.049
BD_ER-3	BDCG_04672	4	2414	6409916	6412329	+	nonsense-mediated mRNA decay protein Upf3	PF03467.10,PF00076.17	4	16	5913240	6486121	33.21	572.881
BD_ER-3	BDCG_06028	6	3945	1741328	1745272	+	NsdD protein	PF00320.22	6	5	1729999	1742292	27.27	12.293
BD_ER-3	BDCG_03109	3	6349	3819677	3826036	-	NTE family protein	PF11815.3,PF01734.17	3	9	3616892	4027484	31.37	410.592
BD_ER-3	BDCG_01594	2	1868	2195718	2197585	-	NTF2 and RRM domain-containing protein	PF00076.17,PF02136.15	2	8	2076170	2358480	30.43	282.31
BD_ER-3	BDCG_05405	5	672	3893429	3894100	+	nuclear and cytoplasmic polyadenylated RNA-binding protein pub1	PF13893.1,PF00076.17	5	12	3893253	4049057	30.3	155.804
BD_ER-3	BDCG_00727	1	2622	5721646	5724267	-	nuclear localization protein NPL6	PF08624.5	1	17	5242995	5760101	31.21	517.106
BD_ER-3	BDCG_01860	2	5037	4142712	4147748	-	nuclear pore complex subunit Nup85	PF07575.8	2	16	3898471	4291701	32.43	393.23
BD_ER-3	BDCG_01496	2	1211	1463671	1464881	+	nuclease domain-containing protein	PF00565.12	2	5	982316	1600186	30.74	617.87
BD_ER-3	BDCG_03930	4	6618	756133	762750	+	nucleoporin	PF10487.4	4	3	657746	843910	30.69	186.164
BD_ER-3	BDCG_01757	2	3941	3122580	3126520	+	nucleoporin Nsp1	PF05064.8	2	12	3007331	3398806	31.14	391.475
BD_ER-3	BDCG_04097	4	3426	1890595	1894020	-	nucleoside diphosphatase	PF01150.12	4	7	1580446	2154148	34.61	573.702
BD_ER-3	BDCG_02983	3	2751	2791530	2794280	+	Nulp1-pending protein	PF04910.9	3	7	2715742	2997784	31.11	282.042
BD_ER-3	BDCG_05633	5	3746	5350802	5354547	+	O-acetylhomoserine (thiol)-lyase	PF01041.12,PF00155.16,PF00266.14,PF01053.15,PF01212.16	5	19	5275438	5552162	33.36	276.724
BD_ER-3	BDCG_02805	3	1709	1621355	1623063	+	oligosaccharyl transferase complex subunit OST4	PF04597.9	3	4	1462398	1638463	31.05	176.065
BD_ER-3	BDCG_08967	13	1113	231707	232819	-	oligosaccharyltransferase subunit ribophorin II	PF05817.9	13	1	1	644719	32.36	644.718
BD_ER-3	BDCG_05604	5	4619	5062015	5066633	-	origin recognition complex subunit Orc5	PF13191.1	5	17	4963691	5096505	32.92	132.814
BD_ER-3	BDCG_04665	4	759	6231560	6232318	-	ornithine cyclodeaminase/mu-crystallin family protein	PF01488.15,PF02423.10	4	16	5913240	6486121	33.21	572.881
BD_ER-3	BDCG_03313	3	1922	5077009	5078930	+	oxidoreductase	PF01613.13	3	14	4979914	5480501	33.43	500.587
BD_ER-3	BDCG_04074	4	2106	1723192	1725297	+	oxidoreductase	PF13561.1,PF08659.5,PF00106.20	4	7	1580446	2154148	34.61	573.702
BD_ER-3	BDCG_04088	4	2570	1827654	1830223	-	oxidoreductase	PF03171.15,PF14226.1	4	7	1580446	2154148	34.61	573.702
BD_ER-3	BDCG_04262	4	2069	3037619	3039687	+	oxidoreductase	PF13561.1,PF08659.5,PF00106.20	4	10	2867151	4082221	31.37	1215.07
BD_ER-3	BDCG_05175	5	2434	2396350	2398783	+	oxidoreductase	PF03171.15,PF14226.1	5	6	2093683	2566255	31.81	472.572
BD_ER-3	BDCG_07748	9	1981	2496121	2498101	-	oxidoreductase	PF00724.15	9	11	2423767	2643950	31.86	220.183
BD_ER-3	BDCG_08963	13	3542	102650	106191	+	oxidoreductase	PF13561.1,PF08659.5,PF00106.20	13	1	1	644719	32.36	644.718
BD_ER-3	BDCG_08985	13	2682	448440	451121	+	pantetheine-phosphate adenylyltransferase		13	1	1	644719	32.36	644.718
BD_ER-3	BDCG_04099	4	1971	1897996	1899966	+	pantoate-beta-alanine ligase	TIGR00018,PF02569.10	4	7	1580446	2154148	34.61	573.702
BD_ER-3	BDCG_02448	3	2082	284107	286188	-	PCI domain-containing protein		3	2	259305	350852	29.6	91.547
BD_ER-3	BDCG_01045	1	2826	7529097	7531922	-	peptidase family M13 protein	PF05649.8,PF01431.16	1	24	7216628	7662297	31.53	445.669
BD_ER-3	BDCG_01895	2	2021	4624789	4626809	-	peptidyl-prolyl cis-trans isomerase-like 4	PF13893.1,PF00076.17,PF14259.1,PF00160.16	2	18	4539490	5059460	32.23	519.97
BD_ER-3	BDCG_01344	1	2714	9747776	9750489	-	peptidyl-prolyl isomerase cwc27	PF00160.16	1	32	9617922	9956737	31.94	338.815
BD_ER-3	BDCG_08980	13	1763	431495	433257	+	peroxidase	PF00578.16,PF10417.4,PF08534.5	13	1	1	644719	32.36	644.718
BD_ER-3	BDCG_08344	11	3022	480204	483423	+	peroxiredoxin (alkyl hydroperoxide reductase subunit C)	PF00578.16,PF08534.5	11	1	1	537539	31.83	537.538
BD_ER-3	BDCG_00263	1	1424	1624547	1625970	-	peroxiredoxin Q/BCP	PF00578.16,PF08534.5	1	5	1464235	2311817	30.13	847.582
BD_ER-3	BDCG_07799	9	1070	2890290	2891359	-	peroxisomal biogenesis factor	PF05648.9	9	13	2868722	3238288	34.1	369.566
BD_ER-3	BDCG_01494	2	2160	1449384	1451543	-	peroxisomal carrier protein	PF00153.22	2	5	982316	1600186	30.74	617.87
BD_ER-3	BDCG_07080	8	2207	275892	278098	+	peroxisomal membrane protein Pmp47	PF00153.22	8	2	277763	468958	30.11	191.195
BD_ER-3	BDCG_01135	1	2616	8328974	8332561	-	PHD finger domain-containing protein	PF00628.24,PF12998.2	1	27	8027105	8420612	31.19	393.507
BD_ER-3	BDCG_08148	10	3117	2172097	2175213	+	phosducin	PF02114.11	10	10	2021199	2260297	30.03	239.098
BD_ER-3	BDCG_07447	8	2129	3108518	3110646	+	phosphatidylinositol glycan, class M	PF05007.8,PF06728.8	8	11	3055310	3470708	30.74	415.398
BD_ER-3	BDCG_06675	7	4911	971146	976056	-	phosphatidylinositol glycan, class O	PF01663.17,PF00884.18	7	5	975973	1296810	32.25	320.837
BD_ER-3	BDCG_01367	1	4019	10088542	10092560	+	phosphatidylinositol glycan, class P	PF08510.7	1	33	9986715	10302040	31.31	315.325
BD_ER-3	BDCG_09222	14	2210	590491	592700	-	phosphatidylinositol glycan, class Z	PF03901.12	14	3	575345	657650	30.97	82.305
BD_ER-3	BDCG_06201	6	2158	2625885	2628042	+	phosphopantothenate-cysteine ligase	PF04127.10	6	10	2607077	2817353	29.74	210.276
BD_ER-3	BDCG_08832	12	3902	1009498	1013399	+	phosphopantothenoylcysteine decarboxylase	PF02441.14	12	5	1013333	1264235	31.58	250.902
BD_ER-3	BDCG_00723	1	2241	5630031	5632271	-	phosphotransferase enzyme family protein	PF01633.15,PF01636.18	1	17	5242995	5760101	31.21	517.106
BD_ER-3	BDCG_02002	2	2836	5502376	5505211	-	phosphotransferase enzyme family protein	PF01633.15,PF01636.18	2	20	5431047	5600119	30.5	169.072
BD_ER-3	BDCG_04105	4	867	1918840	1919706	-	phosphotransferase enzyme family protein	PF01636.18	4	7	1580446	2154148	34.61	573.702
BD_ER-3	BDCG_05781	6	2079	564083	566341	+	phosphotransferase enzyme family protein	PF01636.18	6	2	443496	855871	30.07	412.375
BD_ER-3	BDCG_06269	6	2088	3214125	3216212	-	phosphotransferase enzyme family protein	PF01636.18	6	12	3159285	3304706	30.47	145.421
BD_ER-3	BDCG_06365	6	1838	4142983	4145601	-	phosphotransferase enzyme family protein	PF01636.18	6	16	3918753	4305355	31.45	386.602
BD_ER-3	BDCG_05620	5	3850	5207358	5211207	+	plasma membrane ATPase	TIGR01647,PF00122.15,PF12710.2,PF00702.21,PF00690.21,TIGR01494	5	18	5133798	5235893	32.2	102.095
BD_ER-3	BDCG_01850	2	4642	3984577	3989218	+	polarized growth protein	PF07647.12,PF00169.24,PF07653.12,PF00018.23	2	16	3898471	4291701	32.43	393.23
BD_ER-3	BDCG_06204	6	2494	2727885	2730378	+	polysaccharide deacetylase	PF01522.16	6	10	2607077	2817353	29.74	210.276
BD_ER-3	BDCG_02204	2	460	6248152	6248611	-	polysaccharide synthase Cps1p	PF13641.1,PF13506.1,PF00535.21	2	21	6151933	6426230	33.95	274.297
BD_ER-3	BDCG_09511	16	3459	159822	163280	+	porphobilinogen synthase	PF00490.16	16	2	120056	291280	31.8	171.224
BD_ER-3	BDCG_00380	1	3743	2844979	2848721	-	positive sulfur transcription regulator METR	PF07716.10,PF00170.16	1	10	2848636	2884042	29.91	35.406
BD_ER-3	BDCG_05174	5	2663	2393284	2395946	-	posttranscriptional regulation nuclease	PF12246.3,PF12247.3,PF00867.13,PF00752.12	5	6	2093683	2566255	31.81	472.572
BD_ER-3	BDCG_01176	1	3496	8963133	8966628	-	POT family proton-dependent oligopeptide transporter	PF00854.16	1	30	8779506	8996743	30.23	217.237
BD_ER-3	BDCG_00726	1	3577	5718034	5721610	-	potassium transporter	PF02386.11,TIGR00934	1	17	5242995	5760101	31.21	517.106
BD_ER-3	BDCG_09129	14	2556	78616	81171	-	PP-loop ATPase superfamily protein	PF01171.15	14	1	1	208166	29.79	208.165
BD_ER-3	BDCG_04676	4	2565	6442009	6444573	+	proline oxidase	PF01619.13	4	16	5913240	6486121	33.21	572.881
BD_ER-3	BDCG_03892	4	3701	291416	295116	-	proline-specific permease	PF00324.16,PF13520.1	4	1	1	322114	30.45	322.113
BD_ER-3	BDCG_07045	7	912	3700026	3700937	-	proteasome component PRE3	PF00227.21	7	10	3141454	3809322	32.13	667.868
BD_ER-3	BDCG_04564	4	2314	5526367	5528680	+	proteasome component PRE6	PF10584.4,PF00227.21	4	15	5335181	5648554	31.68	313.373
BD_ER-3	BDCG_01395	2	1736	284980	286715	+	protein CSN12	PF01399.22	2	2	86030	492494	31.22	406.464
BD_ER-3	BDCG_01484	2	2437	1177167	1179603	-	protein disulfide-isomerase	PF13098.1,TIGR01126,PF00085.15,PF13848.1	2	5	982316	1600186	30.74	617.87
BD_ER-3	BDCG_05173	5	1270	2391448	2392717	-	protein disulfide-isomerase A6	PF13098.1,TIGR01126,PF00085.15,PF07749.7	5	6	2093683	2566255	31.81	472.572
BD_ER-3	BDCG_09484	15	1134	1117341	1118474	+	protein fluG	PF00120.19	15	5	1014356	1165216	32.1	150.86
BD_ER-3	BDCG_04661	4	2530	6114186	6116715	-	protein phosphatase	PF00149.23	4	16	5913240	6486121	33.21	572.881
BD_ER-3	BDCG_07411	8	5921	2723258	2729178	+	protein phosphatase	PF00149.23	8	9	2409299	2936291	31.43	526.992
BD_ER-3	BDCG_02981	3	3298	2712677	2715974	-	protein phosphatase 2C	PF00481.16	3	7	2715742	2997784	31.11	282.042
BD_ER-3	BDCG_04650	4	9882	6077434	6087315	-	protein pyrABCN	TIGR00670,PF00289.17,PF02222.17,PF07722.8,PF00117.23,PF02786.12,PF02787.14,PF13535.1,PF07478.8,PF02142.17,TIGR01369,TIGR01368,PF00185.19,PF00988.17,PF02729.16	4	16	5913240	6486121	33.21	572.881
BD_ER-3	BDCG_01499	2	2701	1470004	1472704	+	protein transporter SEC23	PF04811.10,PF04815.10,PF04810.10,PF08033.7,PF00626.17	2	5	982316	1600186	30.74	617.87
BD_ER-3	BDCG_04684	5	4197	207655	211851	-	Prp18 domain-containing protein	PF02840.10,PF08799.6	5	1	1	288121	30.38	288.12
BD_ER-3	BDCG_08002	10	1881	1451938	1453818	-	PX domain-containing protein	PF00787.19	10	7	1380737	1507138	30.54	126.401
BD_ER-3	BDCG_04659	4	2339	6108728	6111066	-	pyridoxamine phosphate oxidase	PF01243.15	4	16	5913240	6486121	33.21	572.881
BD_ER-3	BDCG_01343	1	8160	9742362	9750521	+	R3H domain-containing protein	PF01424.17,PF14259.1,PF00076.17	1	32	9617922	9956737	31.94	338.815
BD_ER-3	BDCG_02362	2	5349	7563794	7569142	-	RAD52 DNA repair protein RADC	PF04098.10,TIGR00607	2	23	7165587	8458534	32.06	1292.95
BD_ER-3	BDCG_00396	1	3635	3176427	3180061	-	Ras guanine-nucleotide exchange protein	PF00617.14,PF00618.15	1	11	2903046	3387095	30.24	484.049
BD_ER-3	BDCG_04078	4	4733	1732369	1737101	+	Ras-like protein	TIGR00231,PF00071.17,PF08477.8,PF00025.16,PF00009.22	4	7	1580446	2154148	34.61	573.702
BD_ER-3	BDCG_08981	13	5205	433585	438789	+	regulatory protein Ral2	PF13418.1,PF13415.1,PF07646.10	13	1	1	644719	32.36	644.718
BD_ER-3	BDCG_01349	1	1547	9784527	9786073	+	replication factor C subunit 3/5	PF00004.24,PF05496.7,PF06144.8,PF13177.1,PF03215.10,PF08542.6,PF13401.1	1	32	9617922	9956737	31.94	338.815
BD_ER-3	BDCG_07039	7	6449	3449176	3455624	-	rho guanyl nucleotide exchange factor	PF00621.15,PF03114.13	7	10	3141454	3809322	32.13	667.868
BD_ER-3	BDCG_04513	4	1844	5073443	5075286	-	ribokinase	PF00294.19	4	13	4987449	5087332	32.14	99.883
BD_ER-3	BDCG_04089	4	5161	1828852	1834012	+	ribonuclease P protein subunit POP4	PF01868.11	4	7	1580446	2154148	34.61	573.702
BD_ER-3	BDCG_02219	2	2588	6426128	6428715	-	ribosome biogenesis GTPase Lsg1	PF01926.18	2	21	6151933	6426230	33.95	274.297
BD_ER-3	BDCG_05641	5	1840	5419409	5421248	-	ribosome biogenesis protein BRX1	PF04427.13	5	19	5275438	5552162	33.36	276.724
BD_ER-3	BDCG_00384	1	5686	2883809	2889494	-	RING finger domain-containing protein	PF12861.2,PF13639.1,PF04434.12	1	10	2848636	2884042	29.91	35.406
BD_ER-3	BDCG_05789	6	4522	749614	754135	+	RING finger domain-containing protein	PF13639.1,PF13923.1,PF00097.20	6	2	443496	855871	30.07	412.375
BD_ER-3	BDCG_00640	1	2868	5041485	5044352	-	RING finger protein		1	16	5003235	5042029	32.98	38.794
BD_ER-3	BDCG_04106	4	1865	1920509	1922373	-	RNA interference and silencing protein	PF08699.5	4	7	1580446	2154148	34.61	573.702
BD_ER-3	BDCG_08965	13	5398	226348	231745	+	RNA interference and silencing protein	PF02171.12,PF08699.5,PF02170.17	13	1	1	644719	32.36	644.718
BD_ER-3	BDCG_00403	1	3983	3308488	3312470	-	RNA polymerase II mediator complex subunit Nut1	PF08689.5	1	11	2903046	3387095	30.24	484.049
BD_ER-3	BDCG_02959	3	1536	2494587	2496122	+	RNA polymerase II mediator complex subunit Srb5	PF09637.5	3	6	2382280	2674399	31.81	292.119
BD_ER-3	BDCG_04278	4	4281	3558555	3562835	-	RNA-directed RNA polymerase	PF05183.7	4	10	2867151	4082221	31.37	1215.07
BD_ER-3	BDCG_03967	4	3629	1114949	1118577	+	Rox3 family protein	PF08633.5	4	5	1016134	1148352	30.63	132.218
BD_ER-3	BDCG_01123	1	3273	8023976	8027256	+	RP/EB family microtubule-associated protein	PF03271.12,PF00307.26	1	27	8027105	8420612	31.19	393.507
BD_ER-3	BDCG_07458	8	2619	3436752	3439370	-	RPEL repeat protein	PF02755.10	8	11	3055310	3470708	30.74	415.398
BD_ER-3	BDCG_05169	5	1886	2381202	2383087	-	rRNA processing protein	PF05890.7	5	6	2093683	2566255	31.81	472.572
BD_ER-3	BDCG_05655	5	3546	5494861	5498406	+	RuvB-like helicase 2	PF03796.10,PF00004.24,PF05496.7,PF06068.8	5	19	5275438	5552162	33.36	276.724
BD_ER-3	BDCG_17887	12	2806	1874983	1877788	+	saccharopine dehydrogenase (NADP+, L-glutamate forming)	PF03435.13,PF01488.15,PF13460.1	12	11	1876993	1966043	29.56	89.05
BD_ER-3	BDCG_04082	4	2233	1808209	1810441	+	salicylate hydroxylase	PF01494.14	4	7	1580446	2154148	34.61	573.702
BD_ER-3	BDCG_07756	9	4465	2643820	2648284	-	salicylate hydroxylase	PF00890.19,PF01134.17,PF13450.1,PF01494.14,PF00070.22,PF04820.9,PF05834.7	9	11	2423767	2643950	31.86	220.183
BD_ER-3	BDCG_00716	1	2275	5497048	5499322	-	sarcosine oxidase	PF01266.19	1	17	5242995	5760101	31.21	517.106
BD_ER-3	BDCG_04292	4	2608	3873776	3876383	-	scramblase	PF03803.10	4	10	2867151	4082221	31.37	1215.07
BD_ER-3	BDCG_01403	2	2929	394869	397797	+	septin like spn2	PF01926.18,PF04548.11,PF00735.13	2	2	86030	492494	31.22	406.464
BD_ER-3	BDCG_08330	11	3626	118894	122519	-	serine palmitoyltransferase	PF00155.16	11	1	1	537539	31.83	537.538
BD_ER-3	BDCG_00616	1	1511	4796857	4798367	-	serine/threonine protein kinase	PF07714.12,PF00069.20	1	15	4775368	4941321	30.33	165.953
BD_ER-3	BDCG_02804	3	3683	1617455	1621137	-	serine/threonine protein kinase	PF04227.7,PF00294.19	3	4	1462398	1638463	31.05	176.065
BD_ER-3	BDCG_02885	3	2874	1960836	1963709	-	serine/threonine protein kinase	PF07714.12,PF00069.20	3	5	1882492	2214098	32.21	331.606
BD_ER-3	BDCG_03149	3	2021	4236497	4238517	-	serine/threonine protein kinase	PF07714.12,PF00069.20	3	10	4115862	4271932	32.27	156.07
BD_ER-3	BDCG_03885	3	1215	7661492	7662706	-	serine/threonine protein kinase	PF07714.12,PF00069.20	3	18	7343146	7673272	32.11	330.126
BD_ER-3	BDCG_04678	5	2860	112838	115697	-	serine/threonine protein kinase	PF07714.12,PF00069.20	5	1	1	288121	30.38	288.12
BD_ER-3	BDCG_07381	8	2298	2171057	2173354	-	serine/threonine protein kinase	PF07714.12,PF00069.20	8	7	2071797	2344537	31.55	272.74
BD_ER-3	BDCG_07807	9	1781	3147981	3149761	-	serine/threonine protein kinase	PF07714.12,PF00069.20	9	13	2868722	3238288	34.1	369.566
BD_ER-3	BDCG_09183	14	2229	363153	365381	+	serine/threonine protein kinase	PF00069.20	14	2	362962	471285	29.89	108.323
BD_ER-3	BDCG_02953	3	3516	2427867	2431382	+	serine/threonine-protein kinase Sgk2	PF00069.20	3	6	2382280	2674399	31.81	292.119
BD_ER-3	BDCG_07613	9	3038	1329212	1332249	-	serine/threonine-protein kinase Sgk2	PF00069.20	9	6	1246422	1494211	31.57	247.789
BD_ER-3	BDCG_04130	4	1570	2122402	2123971	+	SET domain-containing protein	PF00856.23	4	7	1580446	2154148	34.61	573.702
BD_ER-3	BDCG_06864	7	2542	2313203	2315744	-	SET domain-containing protein		7	8	2094926	2617535	30.86	522.609
BD_ER-3	BDCG_04270	4	2294	3268120	3270413	-	SGT1 and CS domain-containing protein	PF04969.11,PF05002.10	4	10	2867151	4082221	31.37	1215.07
BD_ER-3	BDCG_00268	1	1595	1778107	1779701	+	short chain dehydrogenase/reductase		1	5	1464235	2311817	30.13	847.582
BD_ER-3	BDCG_01760	2	905	3243971	3244875	+	short chain dehydrogenase/reductase		2	12	3007331	3398806	31.14	391.475
BD_ER-3	BDCG_01564	2	2244	1978067	1980310	+	short-chain dehydrogenase/reductase	PF08659.5,PF00106.20	2	7	1851880	2016103	31.73	164.223
BD_ER-3	BDCG_04071	4	2034	1715249	1717282	+	short-chain dehydrogenase/reductase	PF00106.20	4	7	1580446	2154148	34.61	573.702
BD_ER-3	BDCG_09128	14	3189	76391	79579	+	siderophore biosynthesis protein	PF13523.1	14	1	1	208166	29.79	208.165
BD_ER-3	BDCG_05659	5	3775	5548312	5552086	+	siderophore iron transporter mirB	PF07690.11	5	19	5275438	5552162	33.36	276.724
BD_ER-3	BDCG_04070	4	4800	1710427	1715226	+	siderophore transcription factor SreA/ GATA-binding protein, other eukaryote	PF00320.22	4	7	1580446	2154148	34.61	573.702
BD_ER-3	BDCG_00085	1	4339	882609	886947	-	signal transducer	PF05764.8	1	4	773615	882768	29.72	109.153
BD_ER-3	BDCG_04685	5	816	211705	212520	+	Sin3-associated polypeptide Sap18	PF06487.7	5	1	1	288121	30.38	288.12
BD_ER-3	BDCG_04287	4	2572	3776930	3779501	-	small monomeric GTPase	TIGR00231,PF01926.18,PF00071.17,PF04670.7,PF00025.16,PF08477.8	4	10	2867151	4082221	31.37	1215.07
BD_ER-3	BDCG_07808	9	2651	3150748	3153398	+	smr domain-containing protein	PF08590.5,PF01713.16,PF02845.11	9	13	2868722	3238288	34.1	369.566
BD_ER-3	BDCG_08676	11	1650	2219863	2221512	+	sodium/phosphate symporter	PF01384.15	11	7	2133357	2312387	31.72	179.03
BD_ER-3	BDCG_03311	3	3679	5073252	5076930	+	sorting nexin 3	PF09325.5,PF00787.19	3	14	4979914	5480501	33.43	500.587
BD_ER-3	BDCG_02370	2	1356	7699364	7700719	-	sphingolipid delta-4 desaturase	PF08557.5,PF00487.19	2	23	7165587	8458534	32.06	1292.95
BD_ER-3	BDCG_03880	3	4001	7401127	7405127	-	splicing factor	PF04146.10,PF00076.17,PF14259.1	3	18	7343146	7673272	32.11	330.126
BD_ER-3	BDCG_08339	11	4621	330325	334945	+	SprT family metallopeptidase	PF10263.4	11	1	1	537539	31.83	537.538
BD_ER-3	BDCG_07484	9	4957	290616	295572	-	SPX domain-containing protein	TIGR00785,PF03600.11,PF03105.14,PF00939.14	9	2	125539	696203	31.06	570.664
BD_ER-3	BDCG_00269	1	3553	1777410	1780962	-	SRP receptor beta subunit	PF09439.5	1	5	1464235	2311817	30.13	847.582
BD_ER-3	BDCG_04560	4	3573	5335491	5339063	-	STE/STE20/YSK protein kinase	PF07714.12,PF00069.20	4	15	5335181	5648554	31.68	313.373
BD_ER-3	BDCG_16116	1	3093	2831269	2834361	-	sterol carrier protein 2	PF00108.18,PF08545.5	1	9	2739142	2832107	29.37	92.965
BD_ER-3	BDCG_07810	9	2706	3154997	3157702	+	stromal membrane-associated protein	PF01412.13	9	13	2868722	3238288	34.1	369.566
BD_ER-3	BDCG_02254	2	3433	6654307	6657739	-	succinyl-CoA ligase [GDP-forming] subunit alpha, mitochondrial	TIGR01019,PF00549.14,PF13607.1,PF02629.14	2	22	6524489	6938536	33.5	414.047
BD_ER-3	BDCG_07291	8	2228	1603783	1606010	-	sugar transporter	TIGR00879,PF00083.19,PF07690.11	8	5	1603146	1712911	30.65	109.765
BD_ER-3	BDCG_02378	2	1959	7986123	7988081	-	SUMO-conjugating enzyme ubc9	PF00179.21	2	23	7165587	8458534	32.06	1292.95
BD_ER-3	BDCG_08303	10	5774	3156172	3161945	-	SWI/SNF family DNA-dependent ATPase Ris1	PF00176.18,PF13920.1,PF13923.1,PF00271.26,PF00097.20	10	14	3118347	3156582	31.21	38.235
BD_ER-3	BDCG_05791	6	4379	756661	761039	-	TAM domain methyltransferase	PF08241.7,PF13489.1,PF12847.2	6	2	443496	855871	30.07	412.375
BD_ER-3	BDCG_02900	3	2761	2211338	2214098	+	TatD DNase	PF01026.16,TIGR00010	3	5	1882492	2214098	32.21	331.606
BD_ER-3	BDCG_07043	7	4199	3598443	3602641	-	TBC domain-containing protein	PF00566.13	7	10	3141454	3809322	32.13	667.868
BD_ER-3	BDCG_01907	2	1185	4845636	4846820	-	TdcF protein	PF01042.16,TIGR00004	2	18	4539490	5059460	32.23	519.97
BD_ER-3	BDCG_06482	6	5175	5501600	5506774	+	telomere length regulator protein	PF12231.3	6	20	5003918	5526002	31.27	522.084
BD_ER-3	BDCG_07812	9	5041	3158991	3164956	-	telomere silencing protein Zds1	PF08632.5	9	13	2868722	3238288	34.1	369.566
BD_ER-3	BDCG_02262	2	2157	6853874	6856030	-	thioesterase	TIGR00369,PF03061.17	2	22	6524489	6938536	33.5	414.047
BD_ER-3	BDCG_07454	8	867	3338533	3339399	+	thiosulfate sulfurtransferase	PF00581.15	8	11	3055310	3470708	30.74	415.398
BD_ER-3	BDCG_03145	3	2773	4187430	4190202	+	threonine ammonia-lyase, biosynthetic	PF00291.20,PF00585.13,TIGR01124	3	10	4115862	4271932	32.27	156.07
BD_ER-3	BDCG_03970	4	1786	1140750	1142535	-	threonine synthase	TIGR00260,PF00291.20	4	5	1016134	1148352	30.63	132.218
BD_ER-3	BDCG_00284	1	1591	2161077	2162667	+	TipA protein	PF04176.8	1	5	1464235	2311817	30.13	847.582
BD_ER-3	BDCG_08523	11	5423	1639705	1645127	-	TMEM1 family protein	PF12584.3	11	6	1520751	1639858	31.48	119.107
BD_ER-3	BDCG_01882	2	1765	4422331	4424095	+	trafficking protein particle complex subunit 3	PF04051.11	2	17	4334461	4532683	31.49	198.222
BD_ER-3	BDCG_08340	11	7313	330382	337694	-	translation initiation factor eIF-2B subunit epsilon	PF00483.18,PF02020.13,PF00132.19	11	1	1	537539	31.83	537.538
BD_ER-3	BDCG_07457	8	2569	3436593	3439161	+	translin-associated factor TraX	PF01997.11	8	11	3055310	3470708	30.74	415.398
BD_ER-3	BDCG_06685	7	2361	1156401	1158761	+	transsulfuration enzyme family protein	PF00155.16,PF01053.15	7	5	975973	1296810	32.25	320.837
BD_ER-3	BDCG_05621	5	4411	5235867	5240277	+	trehalose synthase	PF13692.1,PF00534.15	5	18	5133798	5235893	32.2	102.095
BD_ER-3	BDCG_06370	6	2066	4225630	4227695	+	trichothecene C-8 hydroxylase	PF00067.17	6	16	3918753	4305355	31.45	386.602
BD_ER-3	BDCG_04280	4	2106	3662381	3664486	+	tRNA (adenine-N(1)-)-methyltransferase catalytic subunit trm61	PF08704.5	4	10	2867151	4082221	31.37	1215.07
BD_ER-3	BDCG_05167	5	2235	2376556	2378790	-	tRNA pseudouridine55 synthase	TIGR00431,PF01509.13	5	6	2093683	2566255	31.81	472.572
BD_ER-3	BDCG_04090	4	2369	1831670	1834038	-	tRNA-intron endonuclease, archaea type	TIGR00324,PF01974.12	4	7	1580446	2154148	34.61	573.702
BD_ER-3	BDCG_01483	2	3838	1057091	1060928	+	tRNA(Met) cytidine acetyltransferase	PF13718.1,PF05127.9,PF13725.1,PF08351.6	2	5	982316	1600186	30.74	617.87
BD_ER-3	BDCG_07707	9	2440	2125860	2128299	+	tryptophanyl-tRNA synthetase	TIGR00233,PF00579.20	9	10	2128033	2312303	31.26	184.27
BD_ER-3	BDCG_17163	5	219	5411606	5411824	-	tubulin alpha		5	19	5275438	5552162	33.36	276.724
BD_ER-3	BDCG_17164	5	1618	5411935	5413552	-	tubulin alpha-1 chain	PF00091.20,PF03953.12	5	19	5275438	5552162	33.36	276.724
BD_ER-3	BDCG_08341	11	7309	389138	396446	-	two-component system, unclassified family, response regulator	PF00447.12,PF00072.19	11	1	1	537539	31.83	537.538
BD_ER-3	BDCG_04096	4	2947	1887035	1889981	-	U2 small nuclear ribonucleoprotein A'	PF13855.1,PF12799.2	4	7	1580446	2154148	34.61	573.702
BD_ER-3	BDCG_01881	2	2238	4412997	4415234	-	U5 snRNP complex subunit	PF00400.27	2	17	4334461	4532683	31.49	198.222
BD_ER-3	BDCG_08679	11	1262	2227022	2228283	-	U6 snRNA-associated Sm-like protein LSm2	PF01423.17	11	7	2133357	2312387	31.72	179.03
BD_ER-3	BDCG_04281	4	4741	3662798	3667538	-	UBA/TS-N domain-containing protein	PF00627.26,PF13414.1	4	10	2867151	4082221	31.37	1215.07
BD_ER-3	BDCG_08941	12	1964	1811155	1813118	-	ubiquinol-cytochrome c reductase subunit 6	PF02320.11	12	9	1703711	1815794	30.42	112.083
BD_ER-3	BDCG_03326	3	4800	5263326	5268125	-	ubiquinone biosynthesis monooxygenase Coq6	TIGR01988,PF01494.14,TIGR01989	3	14	4979914	5480501	33.43	500.587
BD_ER-3	BDCG_00069	1	3110	568622	571874	-	ubiquitin carboxyl-terminal hydrolase L3	PF01088.16	1	3	502683	746586	31.02	243.903
BD_ER-3	BDCG_05657	5	1191	5498924	5500114	+	ubiquitin fusion degradation protein Ufd1	PF03152.9	5	19	5275438	5552162	33.36	276.724
BD_ER-3	BDCG_02263	2	2557	6856197	6858753	-	ubiquitin thiolesterase	PF00240.18,PF00443.24,PF13423.1	2	22	6524489	6938536	33.5	414.047
BD_ER-3	BDCG_03323	3	5193	5255984	5261176	-	ubiquitin thiolesterase	PF00443.24,PF13423.1	3	14	4979914	5480501	33.43	500.587
BD_ER-3	BDCG_05788	6	4378	745064	749441	-	ubiquitin thiolesterase	PF00443.24,PF13423.1	6	2	443496	855871	30.07	412.375
BD_ER-3	BDCG_02260	2	2098	6751357	6753454	-	ubiquitin-conjugating enzyme E2 35	PF00179.21	2	22	6524489	6938536	33.5	414.047
BD_ER-3	BDCG_08302	10	2878	3117260	3120137	+	ubiquitin-conjugating enzyme E2 C	PF00179.21	10	14	3118347	3156582	31.21	38.235
BD_ER-3	BDCG_04291	4	2369	3869401	3871769	-	ubiquitin-conjugating enzyme E2 G2	PF00179.21	4	10	2867151	4082221	31.37	1215.07
BD_ER-3	BDCG_04113	4	736	1956074	1956809	+	ubiquitinyl hydrolase 1	PF01088.16	4	7	1580446	2154148	34.61	573.702
BD_ER-3	BDCG_02363	2	1768	7569183	7570950	-	UBX domain-containing protein	PF00789.15	2	23	7165587	8458534	32.06	1292.95
BD_ER-3	BDCG_01894	2	2360	4622236	4624595	-	UDP-N-acetylglucosamine pyrophosphorylase	PF01704.13	2	18	4539490	5059460	32.23	519.97
BD_ER-3	BDCG_07038	7	2733	3444385	3449114	-	Ulp1 protease	PF02902.14	7	10	3141454	3809322	32.13	667.868
BD_ER-3	BDCG_06408	6	3387	4460699	4464085	-	UMTA	PF13847.1,PF08241.7,PF13489.1,PF12847.2	6	17	4399881	4596710	31.79	196.829
BD_ER-3	BDCG_07138	8	3370	919838	923838	-	universal stress protein	PF00582.21	8	3	600640	1057997	30.69	457.357
BD_ER-3	BDCG_02884	3	4469	1956043	1960511	-	urease	TIGR00192,PF00449.15,PF00547.13,TIGR00193,PF01979.15,TIGR01792,PF13594.1,PF00699.15	3	5	1882492	2214098	32.21	331.606
BD_ER-3	BDCG_01902	2	929	4694314	4695242	+	V-type ATPase, G subunit	TIGR01147,PF03179.10	2	18	4539490	5059460	32.23	519.97
BD_ER-3	BDCG_04653	4	1672	6094069	6095740	+	vesicle-associated membrane protein 7	PF13774.1,PF00957.16	4	16	5913240	6486121	33.21	572.881
BD_ER-3	BDCG_03463	3	2964	6021431	6024394	-	vesicle-mediated transporter Bfr2/Che-1	PF08164.7,PF13339.1	3	15	5869088	6049444	31.08	180.356
BD_ER-3	BDCG_01402	2	3521	391386	394906	-	WD domain-containing protein	PF00400.27	2	2	86030	492494	31.22	406.464
BD_ER-3	BDCG_02261	2	5800	6797447	6803246	+	WD repeat protein	PF00400.27	2	22	6524489	6938536	33.5	414.047
BD_ER-3	BDCG_02382	2	3769	8129596	8133364	+	WD repeat protein	PF00400.27	2	23	7165587	8458534	32.06	1292.95
BD_ER-3	BDCG_04101	4	4715	1899645	1904361	-	WD repeat protein	PF00400.27	4	7	1580446	2154148	34.61	573.702
BD_ER-3	BDCG_08984	13	6388	444925	451312	-	WD repeat protein	PF00400.27	13	1	1	644719	32.36	644.718
BD_ER-3	BDCG_08841	12	1522	1152765	1154286	+	zinc knuckle domain-containing protein		12	5	1013333	1264235	31.58	250.902
BD_ER-3	BDCG_01161	1	7019	8656083	8663101	+	zinc metalloproteinase	PF12044.3	1	29	8662259	8742280	31.18	80.021
BD_ER-3	BDCG_03895	4	3765	299329	303093	-	zinc metalloproteinase	PF08325.5	4	1	1	322114	30.45	322.113
BD_ER-3	BDCG_08950	12	739	1882403	1883141	-	zinc-binding oxidoreductase		12	11	1876993	1966043	29.56	89.05
BD_ER-3	BDCG_06651	7	2744	811751	814494	+	zinc/iron transporter	PF02535.17,TIGR00820	7	3	603246	887570	30.29	284.324
BD_ER-3	BDCG_08877	12	321	1438986	1439306	+	metallothionein-I gene transcription activator/DNA-directed RNA polymerase I, II, and III subunit RPABC4	PF03604.8	12	8	1389353	1506000	31.79	116.647
BD_SLH14081	BDBG_00352	7746	2526089	2533834	+	1,3-beta-glucan synthase component FKS1	1	PF02364.10,PF14288.1	1	7	2278779	2806708	30.4851	527.929
BD_SLH14081	BDBG_04687	2942	1444746	1447687	+	14-3-3 family protein	9	PF00244.15	9	35	1281007	1954167	29.9715	673.16
BD_SLH14081	BDBG_07461	2769	454594	457362	+	2-deoxy-D-gluconate 3-dehydrogenase	19	PF13561.1,TIGR01832,PF01370.16,PF08659.5,PF00106.20	19	96	340763	538521	30.3022	197.758
BD_SLH14081	BDBG_05059	2958	77688	80645	-	2-oxoglutarate dehydrogenase E2 component (dihydrolipoamide succinyltransferase)	10	PF00364.17,TIGR01347,PF00198.18	10	38	1	77783	29.367	77.782
BD_SLH14081	BDBG_09069	2068	390975	393042	-	20S proteasome subunit beta 1	34	PF00227.21	34	140	66689	460565	30.0158	393.876
BD_SLH14081	BDBG_06859	5356	998378	1003733	+	3-(3-hydroxy-phenyl)propionate hydroxylase	16	PF01494.14	16	77	961684	1204370	32.0325	242.686
BD_SLH14081	BDBG_00533	1797	4326142	4327938	+	3-deoxy-7-phosphoheptulonate synthase	1	PF01474.11,TIGR01358	1	9	3541352	4937121	30.3927	1395.77
BD_SLH14081	BDBG_06860	3235	1000522	1003756	-	3-hydroxyisobutyrate dehydrogenase	16	PF02737.13,PF03446.10	16	77	961684	1204370	32.0325	242.686
[truncated: 1,850 more rows]

## Sheet: Table S4. SLH14081 genes
Table S4. Genes in long GC-poor tracts in B. dermatitidis ER-3 and B. gilchristii SLH14081
STRAIN	LOCUS	LENGTH	START	STOP	STRAND	NAME	SUPERCONTIG	PFAMS	Supercontig	AT	AT_begin	AT_end	AT_GC %	Length_kb
BG_SLH14081	BDBG_00352	7746	2526089	2533834	+	1,3-beta-glucan synthase component FKS1	1	PF02364.10,PF14288.1	1	7	2278779	2806708	30.4851	527.929
BG_SLH14081	BDBG_04687	2942	1444746	1447687	+	14-3-3 family protein	9	PF00244.15	9	9	1281007	1954167	29.9715	673.16
BG_SLH14081	BDBG_07461	2769	454594	457362	+	2-deoxy-D-gluconate 3-dehydrogenase	19	PF13561.1,TIGR01832,PF01370.16,PF08659.5,PF00106.20	19	3	340763	538521	30.3022	197.758
BG_SLH14081	BDBG_05059	2958	77688	80645	-	2-oxoglutarate dehydrogenase E2 component (dihydrolipoamide succinyltransferase)	10	PF00364.17,TIGR01347,PF00198.18	10	1	1	77783	29.367	77.782
BG_SLH14081	BDBG_09069	2068	390975	393042	-	20S proteasome subunit beta 1	34	PF00227.21	34	2	66689	460565	30.0158	393.876
BG_SLH14081	BDBG_06859	5356	998378	1003733	+	3-(3-hydroxy-phenyl)propionate hydroxylase	16	PF01494.14	16	2	961684	1204370	32.0325	242.686
BG_SLH14081	BDBG_00533	1797	4326142	4327938	+	3-deoxy-7-phosphoheptulonate synthase	1	PF01474.11,TIGR01358	1	9	3541352	4937121	30.3927	1395.77
BG_SLH14081	BDBG_06860	3235	1000522	1003756	-	3-hydroxyisobutyrate dehydrogenase	16	PF02737.13,PF03446.10	16	2	961684	1204370	32.0325	242.686
BG_SLH14081	BDBG_04981	2619	1950081	1952699	-	3-oxo-5-alpha-steroid 4-dehydrogenase	8	PF02544.11	8	8	1949253	2036238	30.2197	86.985
BG_SLH14081	BDBG_00518	3554	3684206	3687759	+	3-phytase	1	PF00328.17	1	9	3541352	4937121	30.3927	1395.77
BG_SLH14081	BDBG_04007	3461	2540440	2543900	+	30S ribosomal protein S24e	6	PF01282.14	6	6	2460407	2767290	31.3311	306.883
BG_SLH14081	BDBG_03443	2590	2397004	2399593	+	4-hydroxyphenylpyruvate dioxygenase 1	5	TIGR01263,PF00903.20	5	10	2080541	2566100	31.2012	485.559
BG_SLH14081	BDBG_07832	1909	30317	32225	+	40S ribosomal protein S1	21	PF01015.13	21	1	1	59436	32.4028	59.435
BG_SLH14081	BDBG_09301	9876	310705	320580	-	40S ribosomal protein S11	38	TIGR03630,PF00366.15	38	4	300495	362769	34.54	62.274
BG_SLH14081	BDBG_09054	545	18106	18650	-	40S ribosomal protein S28	34	PF01200.13	34	1	1	36677	36.47	36.676
BG_SLH14081	BDBG_08849	722	48348	49069	+	40S ribosomal protein S8	30	PF01201.17,TIGR00307	30	1	1	249318	30.1954	249.317
BG_SLH14081	BDBG_09119	787	445521	446307	+	50S ribosomal protein L18Ae	35	PF01775.12	35	3	278552	475140	31.6534	196.588
BG_SLH14081	BDBG_02253	1375	2702412	2703786	-	50S ribosomal protein L36	3		3	7	2474054	2968089	31.1072	494.035
BG_SLH14081	BDBG_06801	991	1662882	1663872	+	50S ribosomal subunit protein L15	14		14	5	1502016	1667257	33.4846	165.241
BG_SLH14081	BDBG_09449	1597	42578	44174	-	60S ribosomal protein L12	46	PF00298.14,PF03946.9	46	1	1	224460	29.2338	224.459
BG_SLH14081	BDBG_00890	1252	192811	194062	+	60S ribosomal protein L3	2	PF00636.21	2	1	1	463552	31.0085	463.551
BG_SLH14081	BDBG_08628	4195	404748	408942	+	AAT family amino acid transporter	25	TIGR00913,PF00324.16,PF13520.1	25	3	348912	732172	31.1908	383.26
BG_SLH14081	BDBG_09522	2515	43632	46146	+	acetoacetate-CoA ligase/synthase	52	TIGR01217,PF00501.23	52	1	1	80124	32.9574	80.123
BG_SLH14081	BDBG_00832	4062	7807450	7811511	+	acetyl-CoA transporter	1	PF13000.2	1	21	7435090	7881310	31.6344	446.22
BG_SLH14081	BDBG_03632	1863	4110413	4112275	-	acetyl-coenzyme A synthetase	5	PF13193.1,PF00501.23	5	16	3975741	4121631	30.767	145.89
BG_SLH14081	BDBG_06788	1148	1577072	1578219	+	acetyltransferase	14	PF00583.19,PF13673.1	14	5	1502016	1667257	33.4846	165.241
BG_SLH14081	BDBG_07201	4066	46750	50815	-	acetyltransferase	18	PF01553.16	18	1	1	452247	30.6097	452.246
BG_SLH14081	BDBG_08961	1543	191206	192748	-	acetyltransferase	32	PF00583.19,PF13673.1	32	2	110396	206740	31.5649	96.344
BG_SLH14081	BDBG_02668	1170	502768	503937	-	acid phosphatase	4	PF00328.17	4	1	1	765050	31.9961	765.049
BG_SLH14081	BDBG_02255	6698	2705100	2711797	-	AcrB protein	3		3	7	2474054	2968089	31.1072	494.035
BG_SLH14081	BDBG_02670	2339	506131	508469	+	actin like protein 2/3 complex, subunit 3	4	PF04062.9	4	1	1	765050	31.9961	765.049
BG_SLH14081	BDBG_00733	3641	6852964	6856604	+	actin polymerization protein Bzz1	1	PF00611.18,PF00018.23,PF00130.17	1	17	6814480	6996573	30.3549	182.093
BG_SLH14081	BDBG_00657	4180	6114113	6118292	+	acyl-CoA desaturase	1	PF00487.19,PF00173.23	1	13	6117285	6322159	30.0135	204.874
BG_SLH14081	BDBG_06794	2158	1591453	1593610	-	acyl-CoA thioesterase	14	PF13622.1,TIGR00189,PF02551.10	14	5	1502016	1667257	33.4846	165.241
BG_SLH14081	BDBG_06813	2674	275463	278136	-	adenine phosphoribosyltransferase	16	TIGR01090,PF00156.22	16	1	1	922462	32.2044	922.461
BG_SLH14081	BDBG_04912	4392	1570373	1574764	-	adenosinetriphosphatase/chromatin remodelling complex ATPase chain ISW1	8	PF09110.6,PF00270.24,PF00176.18,PF04851.10,PF09111.5,PF00271.26	8	6	1110993	1755792	29.7246	644.799
BG_SLH14081	BDBG_09447	824	39073	39896	+	adenylate kinase	46	PF05191.9,PF00406.17,TIGR01351	46	1	1	224460	29.2338	224.459
BG_SLH14081	BDBG_03633	2720	4112951	4115670	+	adenylosuccinate lyase	5	PF10397.4,TIGR00928,PF00206.15	5	16	3975741	4121631	30.767	145.89
BG_SLH14081	BDBG_00887	1795	188491	190285	-	adenylyl cyclase-associated protein	2	PF08603.6,PF01213.14	2	1	1	463552	31.0085	463.551
BG_SLH14081	BDBG_08648	1011	366682	367692	-	AGC protein kinase	26	PF07714.12,PF00069.20	26	1	1	691870	30.6414	691.869
BG_SLH14081	BDBG_01546	2362	5898773	5901134	-	alcohol dehydrogenase	2	PF01565.18,PF02913.14	2	20	5846576	6127898	30.87	281.322
BG_SLH14081	BDBG_04035	1794	2923020	2924813	-	alcohol dehydrogenase	6	PF00107.21	6	8	2811385	2923047	33.7588	111.662
BG_SLH14081	BDBG_07059	1440	631346	632785	-	alcohol dehydrogenase	17	PF00248.16	17	5	552882	667259	32.2417	114.377
BG_SLH14081	BDBG_09073	1693	458873	460565	+	alcohol dehydrogenase	34	PF02826.14,PF00389.25	34	2	66689	460565	30.0158	393.876
BG_SLH14081	BDBG_01644	2116	6581002	6583117	+	aldehyde dehydrogenase	2	PF00171.17	2	23	6581929	6962603	32.1437	380.674
BG_SLH14081	BDBG_04911	3167	1482250	1485464	+	aldehyde dehydrogenase (NAD(P)+)	8	PF00171.17	8	6	1110993	1755792	29.7246	644.799
BG_SLH14081	BDBG_02516	2453	4848545	4850997	+	alkaline ceramidase	3	PF04734.8	3	13	4599635	4905761	31.4492	306.126
BG_SLH14081	BDBG_04980	1289	1949956	1951244	+	alkylated DNA repair protein alkB like 6	8	PF13532.1	8	8	1949253	2036238	30.2197	86.985
BG_SLH14081	BDBG_02975	3099	3312568	3315666	-	allantoicase	4	PF00023.25,PF12796.2,PF01843.14,PF13857.1,PF13637.1	4	9	3178088	3884634	30.7175	706.546
BG_SLH14081	BDBG_16518	959	2479957	2480915	+	alpha-1,6-mannosyltransferase	3	PF03901.12	3	7	2474054	2968089	31.1072	494.035
BG_SLH14081	BDBG_07833	1942	31714	33655	-	alpha/beta hydrolase	21	PF12697.2,PF07819.8,PF12695.2,PF00561.15	21	1	1	59436	32.4028	59.435
BG_SLH14081	BDBG_07277	2607	767593	770199	-	amino acid permease	18	PF13520.1,PF00324.16	18	4	707118	767631	27.63	60.513
BG_SLH14081	BDBG_01269	3373	4025077	4028449	-	amino acid permease Dip5	2	TIGR00913,PF00324.16,PF13520.1	2	14	2896044	4196276	30.3076	1300.23
BG_SLH14081	BDBG_06823	3553	495163	498715	+	amino acid transporter	16	PF01490.13	16	1	1	922462	32.2044	922.461
BG_SLH14081	BDBG_05861	4416	1022229	1026644	-	amino-acid N-acetyltransferase subunit Mak10	12	PF04112.8	12	6	870071	1190313	31.5524	320.242
BG_SLH14081	BDBG_07507	3953	663830	667782	+	anaphase-promoting complex subunit 4	19	PF12896.2,PF12894.2	19	4	667663	754123	30.18	86.46
BG_SLH14081	BDBG_09201	3144	351580	354723	-	ankyrin repeat protein	36	PF00023.25,PF12796.2,PF05729.7,PF13857.1,PF13606.1,PF13637.1	36	2	354551	452761	29.3584	98.21
BG_SLH14081	BDBG_03330	2574	1220518	1223091	-	annexin	5	PF00191.15	5	6	1158237	1302029	29.7542	143.792
BG_SLH14081	BDBG_00920	2316	627288	629603	+	anthranilate synthase component 2	2	PF07722.8,PF00117.23,TIGR00566,PF00218.16,PF00697.17	2	3	569044	764779	30.1086	195.735
BG_SLH14081	BDBG_02878	1669	1894094	1895762	-	antigen	4		4	7	1874989	2779198	30.8571	904.209
BG_SLH14081	BDBG_04915	2644	1577151	1579794	+	AP-3 adaptor complex subunit mu	8	PF00928.16,PF01217.15	8	6	1110993	1755792	29.7246	644.799
BG_SLH14081	BDBG_01664	3737	25371	29107	-	ARF GTPase activator	3	PF01412.13,PF00169.24	3	1	1	405002	31.5344	405.001
BG_SLH14081	BDBG_02982	2759	3605512	3608270	+	argininosuccinate synthase	4	TIGR00032,PF00764.14	4	9	3178088	3884634	30.7175	706.546
BG_SLH14081	BDBG_01657	3728	6968114	6971841	-	arginyl-tRNA synthetase	2	TIGR00456,PF00750.14	2	24	6970008	7103958	31.9884	133.95
BG_SLH14081	BDBG_06834	3619	716860	720478	-	asparagine synthetase	16	TIGR01536,PF00733.16,PF12481.3,PF13537.1,PF13522.1	16	1	1	922462	32.2044	922.461
BG_SLH14081	BDBG_09473	7195	132630	139824	+	asparaginyl-tRNA synthetase	47	TIGR00457,PF01336.20,PF00152.15	47	2	90152	191390	31.2066	101.238
BG_SLH14081	BDBG_08657	2324	24666	26989	+	aspartyl-tRNA(Asn)/glutamyl-tRNA (Gln) amidotransferase subunit A	27	TIGR00132,PF01425.16	27	1	1	27771	30.67	27.77
BG_SLH14081	BDBG_02445	1383	4096914	4098296	+	Atg28p	3		3	12	3935550	4410426	29.8744	474.876
BG_SLH14081	BDBG_09055	1308	25274	26581	+	ATP phosphoribosyltransferase	34	TIGR03455,TIGR00070,PF01634.13,PF08029.6	34	1	1	36677	36.47	36.676
BG_SLH14081	BDBG_09071	2354	394719	397072	-	ATP synthase mitochondrial F1 complex assembly factor 1	34	PF06644.6	34	2	66689	460565	30.0158	393.876
BG_SLH14081	BDBG_04789	3201	90636	93836	+	ATP-binding cassette, subfamily F, member 3	8	PF00005.22,PF12848.2	8	1	55040	98312	33.74	43.272
BG_SLH14081	BDBG_05858	3227	877875	881101	-	ATP-dependent Clp protease ATP-binding subunit ClpX	12	TIGR00382,PF10431.4,PF07728.9,PF00004.24,PF07724.9	12	6	870071	1190313	31.5524	320.242
BG_SLH14081	BDBG_00732	3147	6849594	6852740	-	ATP-dependent RNA helicase DBP5	1	PF00270.24,PF00271.26	1	17	6814480	6996573	30.3549	182.093
BG_SLH14081	BDBG_09519	2342	3563	5904	-	AUR protein kinase	52	PF07714.12,PF00069.20	52	1	1	80124	32.9574	80.123
BG_SLH14081	BDBG_00360	3793	2742524	2746316	-	autophagy protein Apg9	1	PF04109.11	1	7	2278779	2806708	30.4851	527.929
BG_SLH14081	BDBG_08625	1429	401791	403219	+	Axe2	25	PF01083.17	25	3	348912	732172	31.1908	383.26
BG_SLH14081	BDBG_03643	1681	152698	154378	-	BAR domain-containing protein	6	PF03114.13	6	1	1	247474	30.7567	247.473
BG_SLH14081	BDBG_02515	3253	4844869	4848176	-	BCAS2 family protein	3	PF05700.6	3	13	4599635	4905761	31.4492	306.126
BG_SLH14081	BDBG_04207	1705	1263908	1265612	-	beclin 1	7	PF04111.7	7	7	1224533	1352500	32.8618	127.967
BG_SLH14081	BDBG_09070	2625	392552	395176	+	BEM46 family protein	34	PF03959.8,PF12697.2,PF12695.2,PF00326.16	34	2	66689	460565	30.0158	393.876
BG_SLH14081	BDBG_04025	1094	2820419	2821512	+	BET3 family protein	6	PF04051.11	6	8	2811385	2923047	33.7588	111.662
BG_SLH14081	BDBG_04164	3206	918338	921543	-	beta-glucosidase 5	7		7	4	829002	918423	27.8781	89.421
BG_SLH14081	BDBG_08853	3095	55738	58832	+	beta-N-acetylhexosaminidase	30	PF02838.10,PF00728.17	30	1	1	249318	30.1954	249.317
BG_SLH14081	BDBG_04916	528	1676546	1677073	+	blastomyces yeast phase-specific protein 1	8	PF04681.7	8	6	1110993	1755792	29.7246	644.799
BG_SLH14081	BDBG_04348	1764	2413446	2415209	+	blocked early in transport 1	7		7	14	2361336	2725655	34.0878	364.319
BG_SLH14081	BDBG_00341	1939	2216169	2218107	+	BolA protein	1	PF01722.13	1	6	2124287	2267226	29.2013	142.939
BG_SLH14081	BDBG_02295	3148	3073170	3076317	-	BRCA1-associated protein	3	PF02148.14,PF07576.7	3	8	3074302	3163341	30.0664	89.039
BG_SLH14081	BDBG_00921	1229	630060	631288	+	BRCT domain-containing protein	2	PF00533.21,PF12738.2	2	3	569044	764779	30.1086	195.735
BG_SLH14081	BDBG_07169	2473	1393465	1395937	+	bud emergence protein 1	17	PF07653.12,PF00018.23,PF00787.19,PF00564.19	17	7	1170802	1437317	30.2379	266.515
BG_SLH14081	BDBG_03454	2942	2476322	2479263	-	BYS1 domain-containing protein	5	PF04681.7	5	10	2080541	2566100	31.2012	485.559
BG_SLH14081	BDBG_02649	720	103045	103764	+	C-4 methylsterol oxidase	4	PF04116.8	4	1	1	765050	31.9961	765.049
BG_SLH14081	BDBG_08485	3055	291897	294951	-	C2H2 finger and ankyrin domain-containing protein	24		24	4	248665	321278	31.42	72.613
BG_SLH14081	BDBG_06820	4486	422524	427009	-	C2H2 finger domain-containing protein	16	PF13894.1	16	1	1	922462	32.2044	922.461
BG_SLH14081	BDBG_00242	964	1647448	1648411	-	C2H2 transcription factor	1		1	4	1521574	1701917	30.1907	180.343
BG_SLH14081	BDBG_03387	1257	1753993	1755249	-	C2H2 transcription factor	5		5	9	1670072	1972258	30.5279	302.186
BG_SLH14081	BDBG_07859	1110	191401	192510	-	C2H2 transcription factor	21		21	2	112052	265688	31.0275	153.636
BG_SLH14081	BDBG_04356	4358	2477417	2481774	-	C6 finger domain-containing protein	7	PF00172.13	7	14	2361336	2725655	34.0878	364.319
BG_SLH14081	BDBG_01649	2867	6711655	6714521	-	C6 transcription factor	2	PF00172.13	2	23	6581929	6962603	32.1437	380.674
BG_SLH14081	BDBG_06322	2262	693274	695535	-	CAIB/BAIF family enzyme	13	PF02515.12	13	3	506567	693408	29.7429	186.841
BG_SLH14081	BDBG_02250	3309	2694301	2697609	-	calnexin	3	PF00262.13	3	7	2474054	2968089	31.1072	494.035
BG_SLH14081	BDBG_06802	2833	1665733	1668565	-	CAMK protein kinase	14	PF07714.12,PF00069.20	14	5	1502016	1667257	33.4846	165.241
BG_SLH14081	BDBG_08484	3941	287471	291840	-	CAMK protein kinase	24	PF07714.12,PF00069.20,PF06293.9	24	4	248665	321278	31.42	72.613
BG_SLH14081	BDBG_06933	6449	1433864	1440312	+	CAMK/CAMKL/GIN4 protein kinase	16	PF07714.12,PF00069.20	16	3	1440252	1506340	28.9098	66.088
BG_SLH14081	BDBG_04021	2654	2762338	2764991	-	cAMP-dependent protein kinase pathway protein	6		6	6	2460407	2767290	31.3311	306.883
BG_SLH14081	BDBG_03221	1788	466390	468177	+	casein kinase	5	PF00069.20	5	3	332875	502060	31.439	169.185
BG_SLH14081	BDBG_07107	2885	796660	799544	+	catalase	17	PF00199.14,PF06628.7	17	6	799406	988704	29.3141	189.298
BG_SLH14081	BDBG_04107	518	443496	444013	+	catechol O-methyltransferase	7		7	3	312065	658617	29.5127	346.552
BG_SLH14081	BDBG_04506	3825	523271	527095	-	cell cycle inhibitor Nif1	9	PF08238.7	9	4	332718	547910	29.6887	215.192
BG_SLH14081	BDBG_05927	2777	1654165	1656941	+	cell division cycle 20-like protein 1, cofactor-APC complex	12	PF01145.20	12	8	1415273	1654313	28.9421	239.04
BG_SLH14081	BDBG_07206	3176	179218	182393	-	cell surface receptor/MFS transporter	18	PF07690.11	18	1	1	452247	30.6097	452.246
BG_SLH14081	BDBG_02514	3967	4840449	4844415	-	cell wall anchored protein	3	PF13854.1	3	13	4599635	4905761	31.4492	306.126
BG_SLH14081	BDBG_04011	1160	2552490	2553649	+	cellular nucleic acid-binding protein	6	PF14392.1,PF00098.18	6	6	2460407	2767290	31.3311	306.883
BG_SLH14081	BDBG_17325	4887	1139818	1144704	+	chaperonin GroEL	12	TIGR02348,PF00118.19,PF00241.15	12	6	870071	1190313	31.5524	320.242
BG_SLH14081	BDBG_07172	5551	1402419	1407969	-	chitin synthase 2	17	PF01644.12,PF08407.6,PF03142.10,PF13632.1	17	7	1170802	1437317	30.2379	266.515
BG_SLH14081	BDBG_06792	2249	1587316	1589564	+	chitin synthase export chaperone	14	PF12271.3	14	5	1502016	1667257	33.4846	165.241
BG_SLH14081	BDBG_00814	4444	7489170	7493613	+	chitinase	1	PF00704.23	1	21	7435090	7881310	31.6344	446.22
BG_SLH14081	BDBG_04842	3602	325003	328604	+	CHL4 family chromosome segregation protein	8	PF05238.8	8	3	288655	795964	30.2589	507.309
BG_SLH14081	BDBG_09440	1987	89454	91440	-	chloride peroxidase	42	PF12697.2,PF12695.2,PF00561.15	42	1	1	228626	28.5262	228.625
BG_SLH14081	BDBG_00811	3068	7462127	7465194	-	choline transporter	1	PF13520.1,PF00324.16	1	21	7435090	7881310	31.6344	446.22
BG_SLH14081	BDBG_04354	3265	2469251	2474828	-	chromatin remodeling complex subunit	7	PF01388.16	7	14	2361336	2725655	34.0878	364.319
BG_SLH14081	BDBG_05857	4387	874072	878458	+	chromo domain-containing protein Chp1p	12	PF00385.19	12	6	870071	1190313	31.5524	320.242
BG_SLH14081	BDBG_09302	5730	314937	320666	+	chromosome segregation protein	38	PF08317.6	38	4	300495	362769	34.54	62.274
BG_SLH14081	BDBG_09113	3729	398588	402316	-	CHY zinc finger domain-containing protein	35	PF13639.1,PF13920.1,PF13923.1,PF05495.7	35	3	278552	475140	31.6534	196.588
BG_SLH14081	BDBG_05847	4134	813862	817995	-	citrate synthase, mitochondrial	12	TIGR01793,PF00285.16	12	5	805510	852347	32.1	46.837
BG_SLH14081	BDBG_00359	3898	2738625	2742522	-	class I alpha-mannosidase	1	PF01532.15	1	7	2278779	2806708	30.4851	527.929
BG_SLH14081	BDBG_01263	1581	3746548	3748128	-	clock controled protein	2	PF08618.5	2	14	2896044	4196276	30.3076	1300.23
BG_SLH14081	BDBG_02986	2929	3667888	3670816	+	CMGC/CDK protein kinase	4	PF07714.12,PF00069.20	4	9	3178088	3884634	30.7175	706.546
BG_SLH14081	BDBG_07428	3985	253279	257268	+	CMGC/DYRK/PRP4 protein kinase	19	PF07714.12,PF00069.20	19	2	209208	278107	34.11	68.899
BG_SLH14081	BDBG_00679	1601	6439548	6441148	-	CMGC/SRPK protein kinase	1	PF07714.12,PF00069.20	1	14	6382144	6490470	29.0192	108.326
BG_SLH14081	BDBG_03892	1317	1353940	1355256	-	CMGC/SRPK protein kinase	6	PF07714.12,PF00069.20	6	3	1207192	1700659	30.8009	493.467
BG_SLH14081	BDBG_03989	1406	2119318	2120723	-	CMGC/SRPK protein kinase	6	PF07714.12,PF00069.20	6	5	2117830	2437806	29.9355	319.976
BG_SLH14081	BDBG_05452	2737	829480	832216	-	CMGC/SRPK protein kinase	11	PF00069.20	11	4	757056	889943	31.766	132.887
BG_SLH14081	BDBG_06339	1373	898793	900165	-	CMGC/SRPK protein kinase	13	PF00069.20	13	4	738432	1162893	29.9979	424.461
BG_SLH14081	BDBG_09076	1604	29854	31457	+	CMGC/SRPK protein kinase	35	PF07714.12,PF00069.20	35	1	1	161696	28.37	161.695
BG_SLH14081	BDBG_03613	2194	3702004	3704197	-	CNT family concentrative nucleoside transporter	5	TIGR00804,PF07662.8,PF01773.15	5	15	3610555	3911039	30.3719	300.484
BG_SLH14081	BDBG_06856	3134	991596	994729	-	coenzyme A synthetase	16	PF13193.1,PF00501.23	16	2	961684	1204370	32.0325	242.686
BG_SLH14081	BDBG_00833	4772	7881014	7885785	-	cohesin complex subunit SA-1/2	1	PF08514.6	1	21	7435090	7881310	31.6344	446.22
BG_SLH14081	BDBG_00614	3302	5727102	5730403	-	conidial pigment biosynthesis oxidase Arb2/brown2	1	PF07732.10,PF07731.9,PF00394.17	1	12	5730403	6022518	29.8347	292.115
BG_SLH14081	BDBG_09118	2919	441758	444676	-	COP9 signalosome complex subunit 12	35		35	3	278552	475140	31.6534	196.588
BG_SLH14081	BDBG_04367	1607	2701397	2703003	+	copper fist DNA binding domain-containing protein	7	PF00649.13	7	14	2361336	2725655	34.0878	364.319
BG_SLH14081	BDBG_09439	2598	86769	89366	-	cystathionine beta-synthase	42	PF00291.20,TIGR01137,PF00571.23	42	1	1	228626	28.5262	228.625
BG_SLH14081	BDBG_06982	4082	172352	176433	+	cysteine desulfurase	17	PF00266.14	17	2	175543	216876	30.3636	41.333
BG_SLH14081	BDBG_09548	1873	9	1881	+	cysteine protease PalB	59	PF00648.16,PF01067.17	59	1	1	83053	27.7902	83.052
BG_SLH14081	BDBG_04209	3073	1266925	1269997	-	cysteine synthase A	7	PF00291.20	7	7	1224533	1352500	32.8618	127.967
BG_SLH14081	BDBG_01266	3314	3847343	3850656	-	cysteinyl-tRNA synthetase	2	TIGR00435,PF01406.14	2	14	2896044	4196276	30.3076	1300.23
BG_SLH14081	BDBG_02953	2005	3117485	3119489	-	cytochrome b561	4		4	8	2964630	3124709	30.5209	160.079
BG_SLH14081	BDBG_03447	2615	2406654	2409268	+	cytochrome c oxidase assembly protein subunit 15	5	PF02628.10	5	10	2080541	2566100	31.2012	485.559
BG_SLH14081	BDBG_05869	942	1145687	1146628	+	cytochrome c oxidase subunit 4	12	PF02936.9	12	6	870071	1190313	31.5524	320.242
BG_SLH14081	BDBG_00358	6090	2686718	2692807	-	cytochrome P450	1	PF00067.17	1	7	2278779	2806708	30.4851	527.929
BG_SLH14081	BDBG_17957	777	446470	447246	+	cytochrome-b5 reductase	35	PF00970.19	35	3	278552	475140	31.6534	196.588
BG_SLH14081	BDBG_17958	387	447273	447659	+	cytochrome-b5 reductase	35	PF00175.16	35	3	278552	475140	31.6534	196.588
BG_SLH14081	BDBG_09012	1572	238586	240157	+	cytosine deaminase	33	PF00383.17	33	2	89057	238679	29.3015	149.622
BG_SLH14081	BDBG_04845	5585	334994	340578	+	dDENN domain-containing protein	8	PF03455.14,PF03456.13,PF02141.16	8	3	288655	795964	30.2589	507.309
BG_SLH14081	BDBG_00818	3826	7502441	7506266	+	DEAD/DEAH box RNA helicase	1	PF00270.24,PF00271.26	1	21	7435090	7881310	31.6344	446.22
BG_SLH14081	BDBG_01661	3926	7075444	7079369	+	delta-1-pyrroline-5-carboxylate dehydrogenase, mitochondrial	2	TIGR01236,PF00171.17	2	24	6970008	7103958	31.9884	133.95
BG_SLH14081	BDBG_06155	3505	847330	850834	+	Delta(24(24(1)))-sterol reductase	15	PF01222.12	15	3	435863	957594	30.6439	521.731
BG_SLH14081	BDBG_05014	1677	2208191	2209867	-	delta14-sterol reductase	8	PF01222.12	8	9	2122073	2216545	29.0177	94.472
BG_SLH14081	BDBG_02658	2137	354072	356208	-	deoxyhypusine synthase	4	TIGR00321,PF01916.12	4	1	1	765050	31.9961	765.049
BG_SLH14081	BDBG_06795	4423	1591007	1596292	+	dgpfaetke family protein	14	PF03795.9	14	5	1502016	1667257	33.4846	165.241
BG_SLH14081	BDBG_07425	1769	247556	249324	-	DNA damage response protein	19	PF00173.23	19	2	209208	278107	34.11	68.899
BG_SLH14081	BDBG_00184	2093	1290470	1292562	+	DNA glycosylase	1	PF01156.14	1	3	1162297	1303407	30.9624	141.11
BG_SLH14081	BDBG_07791	4748	746506	751253	+	DNA ligase 4	20	PF04679.10,TIGR00574,PF00533.21,PF04675.9,PF01068.16	20	4	740619	796426	32.26	55.807
BG_SLH14081	BDBG_04846	3077	413873	416949	+	DNA mismatch repair protein	8	PF08676.6,PF13589.1	8	3	288655	795964	30.2589	507.309
BG_SLH14081	BDBG_09053	5793	13219	19011	+	DNA mismatch repair protein MSH3	34	PF01624.15,PF05190.13,PF05192.13,PF00488.16,PF05188.12	34	1	1	36677	36.47	36.676
BG_SLH14081	BDBG_07056	3654	622075	625728	+	DNA polymerase sigma subunit	17	PF03828.14,PF01909.18	17	5	552882	667259	32.2417	114.377
BG_SLH14081	BDBG_09446	2590	35994	38583	-	DNA primase large subunit	46	PF04104.9	46	1	1	224460	29.2338	224.459
BG_SLH14081	BDBG_07239	3254	529552	532805	-	DNA topoisomerase III	18	PF01131.15,PF01751.17	18	2	532149	548981	31.59	16.832
BG_SLH14081	BDBG_02677	2468	733230	735697	-	DNA-directed RNA polymerase II subunit RPB11	4	PF01193.19,PF13656.1	4	1	1	765050	31.9961	765.049
BG_SLH14081	BDBG_04692	5471	1709290	1714760	+	DNA-directed RNA polymerase II subunit RPB2	9	PF04563.10,PF04566.8,PF04565.11,PF00562.23,PF04561.9,PF04567.12,PF04560.15	9	9	1281007	1954167	29.9715	673.16
BG_SLH14081	BDBG_02650	2080	248707	250786	-	DNA-repair protein complementing XP-A cells	4	PF05181.7,TIGR00598	4	1	1	765050	31.9961	765.049
BG_SLH14081	BDBG_06838	3106	851267	854372	+	DnaJ domain-containing protein	16	PF00226.26	16	1	1	922462	32.2044	922.461
BG_SLH14081	BDBG_08772	1875	389743	391617	-	DnaJ domain-containing protein	28	PF14308.1,PF00226.26	28	3	390775	525817	29.6527	135.042
BG_SLH14081	BDBG_01272	3306	4039339	4042644	-	DUF1688 domain-containing protein	2	PF07958.6	2	14	2896044	4196276	30.3076	1300.23
BG_SLH14081	BDBG_04690	3392	1522534	1525925	+	DUF1716 domain-containing protein	9	PF08216.6	9	9	1281007	1954167	29.9715	673.16
BG_SLH14081	BDBG_09458	2159	112201	114359	+	DUF52 domain-containing protein	43	PF01875.12	43	1	1	221036	30.5167	221.035
BG_SLH14081	BDBG_02660	4135	363858	368317	-	DUF544 domain-containing protein	4	PF04424.8	4	1	1	765050	31.9961	765.049
BG_SLH14081	BDBG_07053	3566	614655	618220	-	DUF636 domain-containing protein	17	PF04828.9	17	5	552882	667259	32.2417	114.377
BG_SLH14081	BDBG_02583	2480	5647372	5649851	+	DUF647 domain-containing protein	3	PF04884.9	3	16	5457509	6206047	30.0788	748.538
BG_SLH14081	BDBG_00535	2160	4447982	4450141	-	DUF757 domain-containing protein	1	PF04669.8	1	9	3541352	4937121	30.3927	1395.77
BG_SLH14081	BDBG_06811	2474	271918	274391	+	DUF775 domain-containing protein	16	PF05603.7	16	1	1	922462	32.2044	922.461
BG_SLH14081	BDBG_09533	1072	13483	14554	-	DUF814 domain-containing protein	54	PF05670.8	54	1	1	121697	29.7093	121.696
BG_SLH14081	BDBG_04844	1884	330412	332295	+	DUF974 domain-containing protein	8	PF06159.8	8	3	288655	795964	30.2589	507.309
BG_SLH14081	BDBG_03450	3534	2415710	2419243	-	dynamin GTPase	5	PF00350.18,PF02212.13,PF01031.15	5	10	2080541	2566100	31.2012	485.559
BG_SLH14081	BDBG_06345	7581	1065568	1073149	+	dynamin GTPase	13	PF00350.18,PF01031.15	13	4	738432	1162893	29.9979	424.461
BG_SLH14081	BDBG_09351	5926	199836	205761	-	dynamin GTPase	39	PF00350.18,PF01031.15	39	2	205740	299772	28.2292	94.032
BG_SLH14081	BDBG_08514	2747	413740	416486	-	E3 ubiquitin ligase complex SCF subunit sconC	24	PF01466.14,PF03931.10	24	5	416340	507242	29.093	90.902
BG_SLH14081	BDBG_02409	4603	3792967	3797569	-	elongation factor G, mitochondrial	3	TIGR00231,TIGR00484,PF03144.20,PF03764.13,PF00679.19,PF00009.22	3	11	3750760	3842583	31.05	91.823
BG_SLH14081	BDBG_03636	3008	134022	137029	-	elongator complex protein 3	6	TIGR01211,PF04055.16,PF00583.19	6	1	1	247474	30.7567	247.473
BG_SLH14081	BDBG_03996	1176	2298854	2300029	+	endoribonuclease L-PSP	6	PF01042.16,TIGR00004	6	5	2117830	2437806	29.9355	319.976
BG_SLH14081	BDBG_08800	2196	142837	145032	+	endosomal integral membrane protein	29	PF02990.11	29	1	1	265669	29.8944	265.668
BG_SLH14081	BDBG_09456	4074	104405	108478	-	ENTH domain-containing protein	43	PF07651.11,PF01417.15	43	1	1	221036	30.5167	221.035
BG_SLH14081	BDBG_02511	5135	4829589	4834723	-	ESCRT-III component	3	PF03357.16	3	13	4599635	4905761	31.4492	306.126
BG_SLH14081	BDBG_03458	4234	2484473	2488706	-	essential cytoplasmic protein Ctr86	5	PF09759.4	5	10	2080541	2566100	31.2012	485.559
BG_SLH14081	BDBG_07212	5372	391311	396682	-	F-box and WD domain-containing protein	18	PF00646.28,PF12937.2,PF00400.27	18	1	1	452247	30.6097	452.246
BG_SLH14081	BDBG_03598	5477	3492175	3497651	-	F-box and WD-40 domain-containing protein CDC4	5	PF00646.28,PF12937.2,PF00400.27	5	14	3243924	3573394	30.3393	329.47
BG_SLH14081	BDBG_05855	1242	869174	870415	+	F-box domain-containing protein	12		12	6	870071	1190313	31.5524	320.242
BG_SLH14081	BDBG_05862	521	1026852	1027372	-	F-type H+-transporting ATPase subunit epsilon	12	PF04627.8	12	6	870071	1190313	31.5524	320.242
BG_SLH14081	BDBG_03595	5670	3346367	3352036	-	FAD binding domain-containing protein	5	PF01565.18,PF08031.7	5	14	3243924	3573394	30.3393	329.47
BG_SLH14081	BDBG_08773	2611	392162	394772	+	farnesyl-diphosphate farnesyltransferase	28	TIGR01559,PF00494.14	28	3	390775	525817	29.6527	135.042
BG_SLH14081	BDBG_02724	3256	889397	892652	-	fatty-acid amide hydrolase	4	PF01425.16	4	2	891948	928670	30.47	36.722
BG_SLH14081	BDBG_01654	2485	6791790	6794274	+	flavodoxin and radical SAM domain-containing protein	2	PF08608.7,PF00258.20	2	23	6581929	6962603	32.1437	380.674
BG_SLH14081	BDBG_08143	3707	373896	377602	+	flotillin	22	PF01145.20	22	2	376998	408395	27.91	31.397
BG_SLH14081	BDBG_02881	4318	1934780	1939097	+	forkhead box protein C2	4	PF00250.13,PF00498.21	4	7	1874989	2779198	30.8571	904.209
BG_SLH14081	BDBG_02510	4770	4827986	4832755	+	forkhead domain-containing protein	3	PF00250.13	3	13	4599635	4905761	31.4492	306.126
BG_SLH14081	BDBG_05872	3355	1190297	1193651	-	formamidopyrimidine-DNA glycosylase	12	PF01149.19,PF06831.9,TIGR00577	12	6	870071	1190313	31.5524	320.242
BG_SLH14081	BDBG_06809	2430	267873	270302	-	fumarylacetoacetase	16	PF01557.13,TIGR01266,PF09298.6	16	1	1	922462	32.2044	922.461
BG_SLH14081	BDBG_06211	3372	1631560	1634931	+	fungal specific transcription factor domain-containing protein	15	PF04082.13,PF00172.13	15	6	1629629	1684558	30.6713	54.929
BG_SLH14081	BDBG_08774	2626	395056	397681	+	fungal specific transcription factor domain-containing protein	28	PF04082.13	28	3	390775	525817	29.6527	135.042
BG_SLH14081	BDBG_06857	4094	994258	998351	+	G-patch DNA repair protein	16	PF01585.18,PF13893.1,PF00076.17	16	2	961684	1204370	32.0325	242.686
BG_SLH14081	BDBG_02584	5196	5650764	5655959	-	G-protein signaling regulator	3	PF00615.14	3	16	5457509	6206047	30.0788	748.538
BG_SLH14081	BDBG_07299	1648	884884	886531	+	GAJ protein	18	PF03962.10	18	6	886444	911055	26.87	24.611
BG_SLH14081	BDBG_01630	3330	6455096	6458425	-	gluconolactonase	2	PF08450.7	2	22	6458261	6548009	31.0803	89.748
BG_SLH14081	BDBG_07198	2291	36416	38706	-	glucose-methanol-choline oxidoreductase:GMC oxidoreductase	18	PF00732.14,PF05199.8	18	1	1	452247	30.6097	452.246
BG_SLH14081	BDBG_09517	2525	580	3104	-	glutamate 5-kinase	52	PF00696.23,TIGR01027,PF01472.15	52	1	1	80124	32.9574	80.123
BG_SLH14081	BDBG_08940	2821	42913	45733	+	glutamine amidotransferase	32	PF00310.16,PF13230.1,PF13522.1	32	1	1	47144	30.6236	47.143
BG_SLH14081	BDBG_07645	879	1295112	1295990	-	glutathione S-transferase	19		19	5	1163466	1330405	30.1715	166.939
BG_SLH14081	BDBG_06810	3881	268033	271913	+	glycine cleavage system T protein	16	TIGR00528,PF08669.6,PF01571.16	16	1	1	922462	32.2044	922.461
BG_SLH14081	BDBG_00734	1831	6858515	6860345	+	glycolipid-anchored surface protein 5	1	PF03198.9,PF00150.13	1	17	6814480	6996573	30.3549	182.093
BG_SLH14081	BDBG_00817	4641	7497797	7502437	+	glyoxal oxidase	1	PF09118.6,PF07250.6	1	21	7435090	7881310	31.6344	446.22
BG_SLH14081	BDBG_06137	2521	445088	447608	+	glyoxalase/bleomycin resistance protein/dioxygenase	15	PF12681.2	15	3	435863	957594	30.6439	521.731
BG_SLH14081	BDBG_06812	2589	272179	274767	-	GMP synthase	16	PF00117.23	16	1	1	922462	32.2044	922.461
BG_SLH14081	BDBG_02875	3343	1884186	1887528	+	golgi complex component Cog3	4	PF04136.10	4	7	1874989	2779198	30.8571	904.209
BG_SLH14081	BDBG_09532	2186	10265	12450	-	golgi matrix protein	54	PF10375.4	54	1	1	121697	29.7093	121.696
BG_SLH14081	BDBG_07818	6745	1193922	1200666	+	GPI-anchored cell surface glycoprotein	20		20	6	924190	1194072	29.4106	269.882
BG_SLH14081	BDBG_09455	3988	100482	104469	+	GPR/FUN34 family protein	43	PF01184.14	43	1	1	221036	30.5167	221.035
BG_SLH14081	BDBG_09452	1822	17082	18903	-	Gpr1 family protein	43	PF01184.14	43	1	1	221036	30.5167	221.035
BG_SLH14081	BDBG_07831	2896	27358	30253	+	GTP cyclohydrolase II	21	PF00925.15,PF12471.3	21	1	1	59436	32.4028	59.435
BG_SLH14081	BDBG_05225	1946	1158986	1160931	-	GTP-binding nuclear protein GSP1/Ran	10	TIGR00231,PF00071.17,PF08477.8,PF00025.16	10	5	932143	1159420	30.1093	227.277
BG_SLH14081	BDBG_03597	3072	3490442	3493513	+	GTP-binding protein	5	PF01926.18,TIGR03598,PF04548.11	5	14	3243924	3573394	30.3393	329.47
BG_SLH14081	BDBG_08634	2012	535966	537977	+	GTP-binding protein	25	PF08438.5,PF01926.18	25	3	348912	732172	31.1908	383.26
BG_SLH14081	BDBG_04693	3161	1845154	1848314	+	GTP-binding protein EsdC	9		9	9	1281007	1954167	29.9715	673.16
BG_SLH14081	BDBG_08801	5352	245949	251300	-	GTPase activating protein	29	PF00566.13	29	1	1	265669	29.8944	265.668
BG_SLH14081	BDBG_07809	4279	907427	911705	-	guanine nucleotide-binding protein subunit beta	20	PF00400.27	20	5	845252	918858	29.9437	73.606
BG_SLH14081	BDBG_09531	1334	8393	9776	-	guanylate kinase	54	PF00625.16,PF13671.1,PF01926.18,TIGR03263,PF13191.1	54	1	1	121697	29.7093	121.696
BG_SLH14081	BDBG_08633	879	533964	534842	+	H/ACA ribonucleoprotein complex subunit 2	25	PF01248.21	25	3	348912	732172	31.1908	383.26
BG_SLH14081	BDBG_02518	1244	4905424	4906667	-	haloacid dehalogenase, type II	3	TIGR01428,PF13419.1,TIGR01493	3	13	4599635	4905761	31.4492	306.126
BG_SLH14081	BDBG_01652	2360	6786205	6788564	-	high affinity copper transporter	2	PF04145.10	2	23	6581929	6962603	32.1437	380.674
BG_SLH14081	BDBG_08658	3269	27042	30310	-	histone-lysine N-methyltransferase Bre2	27		27	1	1	27771	30.67	27.77
BG_SLH14081	BDBG_04528	3782	636706	640487	-	HLH transcription factor	9	PF00010.21	9	5	601675	636824	28.52	35.149
BG_SLH14081	BDBG_05905	5997	1373281	1379277	-	HLH transcription factor	12	PF00010.21	12	7	1307072	1374273	28.73	67.201
BG_SLH14081	BDBG_09384	4058	27290	31347	-	homoaconitase, mitochondrial	41	TIGR00139,PF00330.15,PF00694.14	41	1	1	33248	33.31	33.247
BG_SLH14081	BDBG_03441	3187	2393672	2396858	+	homogentisate 1,2-dioxygenase	5	TIGR01015,PF04209.8	5	10	2080541	2566100	31.2012	485.559
BG_SLH14081	BDBG_04854	1985	761948	763932	+	homoserine kinase	8	TIGR00191,PF00288.21	8	3	288655	795964	30.2589	507.309
BG_SLH14081	BDBG_00001	974	20687	21660	+	hypothetical protein	1		1	1	1	205800	31.7122	205.799
BG_SLH14081	BDBG_00007	2059	83904	85962	-	hypothetical protein	1	PF00209.13	1	1	1	205800	31.7122	205.799
BG_SLH14081	BDBG_00010	4674	205273	209946	-	hypothetical protein	1	PF08241.7	1	1	1	205800	31.7122	205.799
BG_SLH14081	BDBG_00161	375	953419	953793	+	hypothetical protein	1		1	2	697943	1112525	29.8398	414.582
BG_SLH14081	BDBG_00163	577	1075380	1075956	+	hypothetical protein	1		1	2	697943	1112525	29.8398	414.582
BG_SLH14081	BDBG_00182	1485	1286813	1288297	-	hypothetical protein	1		1	3	1162297	1303407	30.9624	141.11
BG_SLH14081	BDBG_00243	2563	1647244	1649806	+	hypothetical protein	1		1	4	1521574	1701917	30.1907	180.343
BG_SLH14081	BDBG_00244	2619	1650660	1653278	+	hypothetical protein	1		1	4	1521574	1701917	30.1907	180.343
BG_SLH14081	BDBG_00245	812	1653177	1653988	-	hypothetical protein	1		1	4	1521574	1701917	30.1907	180.343
BG_SLH14081	BDBG_00351	420	2497200	2497619	+	hypothetical protein	1		1	7	2278779	2806708	30.4851	527.929
BG_SLH14081	BDBG_00356	432	2677581	2678012	-	hypothetical protein	1		1	7	2278779	2806708	30.4851	527.929
BG_SLH14081	BDBG_00357	5415	2685679	2691259	+	hypothetical protein	1	PF09431.5	1	7	2278779	2806708	30.4851	527.929
BG_SLH14081	BDBG_00494	231	3258426	3258656	+	hypothetical protein	1		1	8	3223931	3504456	29.6228	280.525
BG_SLH14081	BDBG_00496	4002	3327563	3331564	+	hypothetical protein	1		1	8	3223931	3504456	29.6228	280.525
BG_SLH14081	BDBG_00497	407	3407163	3407569	-	hypothetical protein	1		1	8	3223931	3504456	29.6228	280.525
BG_SLH14081	BDBG_00498	254	3452336	3452589	-	hypothetical protein	1		1	8	3223931	3504456	29.6228	280.525
BG_SLH14081	BDBG_00512	513	3609263	3609775	-	hypothetical protein	1		1	9	3541352	4937121	30.3927	1395.77
BG_SLH14081	BDBG_00513	414	3622932	3623345	-	hypothetical protein	1		1	9	3541352	4937121	30.3927	1395.77
BG_SLH14081	BDBG_00514	225	3639322	3639546	-	hypothetical protein	1		1	9	3541352	4937121	30.3927	1395.77
BG_SLH14081	BDBG_00516	3696	3678758	3682453	+	hypothetical protein	1	PF07716.10	1	9	3541352	4937121	30.3927	1395.77
BG_SLH14081	BDBG_00519	2252	3712564	3714815	-	hypothetical protein	1		1	9	3541352	4937121	30.3927	1395.77
BG_SLH14081	BDBG_00520	5169	3714826	3719994	-	hypothetical protein	1		1	9	3541352	4937121	30.3927	1395.77
BG_SLH14081	BDBG_00522	1249	3721582	3722830	+	hypothetical protein	1		1	9	3541352	4937121	30.3927	1395.77
BG_SLH14081	BDBG_00527	1263	4155469	4156731	-	hypothetical protein	1	PF01263.15	1	9	3541352	4937121	30.3927	1395.77
BG_SLH14081	BDBG_00530	4863	4253800	4258662	+	hypothetical protein	1		1	9	3541352	4937121	30.3927	1395.77
BG_SLH14081	BDBG_00532	1616	4324091	4325706	-	hypothetical protein	1		1	9	3541352	4937121	30.3927	1395.77
BG_SLH14081	BDBG_00537	3266	4597334	4600599	+	hypothetical protein	1	PF10165.4	1	9	3541352	4937121	30.3927	1395.77
BG_SLH14081	BDBG_00577	769	5104771	5105539	+	hypothetical protein	1		1	10	5074503	5492029	30.4495	417.526
BG_SLH14081	BDBG_00579	762	5173340	5174101	-	hypothetical protein	1		1	10	5074503	5492029	30.4495	417.526
BG_SLH14081	BDBG_00580	2577	5200755	5203659	-	hypothetical protein	1		1	10	5074503	5492029	30.4495	417.526
BG_SLH14081	BDBG_00581	1571	5206300	5207870	+	hypothetical protein	1		1	10	5074503	5492029	30.4495	417.526
BG_SLH14081	BDBG_00583	533	5302044	5302576	-	hypothetical protein	1		1	10	5074503	5492029	30.4495	417.526
BG_SLH14081	BDBG_00585	803	5443482	5444284	-	hypothetical protein	1		1	10	5074503	5492029	30.4495	417.526
BG_SLH14081	BDBG_00586	1437	5449743	5451179	+	hypothetical protein	1		1	10	5074503	5492029	30.4495	417.526
BG_SLH14081	BDBG_00589	294	5455139	5455432	+	hypothetical protein	1		1	10	5074503	5492029	30.4495	417.526
BG_SLH14081	BDBG_00598	444	5625528	5625971	-	hypothetical protein	1		1	11	5530228	5684995	28.2126	154.767
BG_SLH14081	BDBG_00615	679	5859641	5860319	-	hypothetical protein	1		1	12	5730403	6022518	29.8347	292.115
BG_SLH14081	BDBG_00618	1233	5873977	5875209	+	hypothetical protein	1		1	12	5730403	6022518	29.8347	292.115
BG_SLH14081	BDBG_00620	729	5899408	5900136	-	hypothetical protein	1		1	12	5730403	6022518	29.8347	292.115
BG_SLH14081	BDBG_00621	518	6000553	6001070	-	hypothetical protein	1		1	12	5730403	6022518	29.8347	292.115
BG_SLH14081	BDBG_00659	1650	6145863	6147512	-	hypothetical protein	1		1	13	6117285	6322159	30.0135	204.874
BG_SLH14081	BDBG_00660	2907	6148008	6150914	-	hypothetical protein	1	PF13481.1,PF08423.6	1	13	6117285	6322159	30.0135	204.874
BG_SLH14081	BDBG_00661	632	6251852	6252483	+	hypothetical protein	1		1	13	6117285	6322159	30.0135	204.874
BG_SLH14081	BDBG_00678	1268	6387526	6388793	+	hypothetical protein	1	PF13380.1	1	14	6382144	6490470	29.0192	108.326
BG_SLH14081	BDBG_00698	1002	6597786	6598787	+	hypothetical protein	1		1	15	6583673	6616135	30.23	32.462
BG_SLH14081	BDBG_00718	180	6724354	6724533	-	hypothetical protein	1		1	16	6673136	6776524	28.5904	103.388
BG_SLH14081	BDBG_00735	1092	6860628	6861719	+	hypothetical protein	1		1	17	6814480	6996573	30.3549	182.093
BG_SLH14081	BDBG_00736	1783	6861234	6863016	-	hypothetical protein	1		1	17	6814480	6996573	30.3549	182.093
BG_SLH14081	BDBG_00813	4773	7465978	7470750	+	hypothetical protein	1		1	21	7435090	7881310	31.6344	446.22
BG_SLH14081	BDBG_00819	713	7583746	7584458	-	hypothetical protein	1		1	21	7435090	7881310	31.6344	446.22
BG_SLH14081	BDBG_00820	885	7631352	7632236	-	hypothetical protein	1		1	21	7435090	7881310	31.6344	446.22
BG_SLH14081	BDBG_00821	2843	7632973	7635815	-	hypothetical protein	1		1	21	7435090	7881310	31.6344	446.22
BG_SLH14081	BDBG_00826	2178	7747057	7749234	-	hypothetical protein	1		1	21	7435090	7881310	31.6344	446.22
BG_SLH14081	BDBG_00827	2820	7798030	7800849	+	hypothetical protein	1		1	21	7435090	7881310	31.6344	446.22
BG_SLH14081	BDBG_00829	2763	7801211	7803973	-	hypothetical protein	1	PF09496.5	1	21	7435090	7881310	31.6344	446.22
BG_SLH14081	BDBG_00883	558	8045313	8045870	-	hypothetical protein	1		1	22	8027125	8174884	28.4059	147.759
BG_SLH14081	BDBG_00884	255	57609	57863	-	hypothetical protein	2		2	1	1	463552	31.0085	463.551
BG_SLH14081	BDBG_00885	1654	143871	145524	-	hypothetical protein	2	PF02816.13	2	1	1	463552	31.0085	463.551
BG_SLH14081	BDBG_00886	381	145784	146164	+	hypothetical protein	2		2	1	1	463552	31.0085	463.551
BG_SLH14081	BDBG_00889	2059	190706	192764	-	hypothetical protein	2		2	1	1	463552	31.0085	463.551
BG_SLH14081	BDBG_00896	585	292088	292672	+	hypothetical protein	2		2	1	1	463552	31.0085	463.551
BG_SLH14081	BDBG_00899	1604	328183	329786	-	hypothetical protein	2	PF08655.5	2	1	1	463552	31.0085	463.551
BG_SLH14081	BDBG_00903	385	493808	494192	+	hypothetical protein	2		2	2	467544	510026	27.3558	42.482
BG_SLH14081	BDBG_01036	874	1389824	1390697	+	hypothetical protein	2		2	6	1321537	1440625	28.5971	119.088
BG_SLH14081	BDBG_01135	1211	2033773	2034983	-	hypothetical protein	2		2	10	2026517	2107855	28.76	81.338
BG_SLH14081	BDBG_01180	1583	2524737	2526319	+	hypothetical protein	2	PF07985.7	2	11	2235672	2609426	30.0513	373.754
BG_SLH14081	BDBG_01252	4407	2891725	2896131	-	hypothetical protein	2		2	14	2896044	4196276	30.3076	1300.23
BG_SLH14081	BDBG_01253	240	3024350	3024589	+	hypothetical protein	2		2	14	2896044	4196276	30.3076	1300.23
BG_SLH14081	BDBG_01255	2676	3270170	3272845	+	hypothetical protein	2	PF01636.18	2	14	2896044	4196276	30.3076	1300.23
BG_SLH14081	BDBG_01257	945	3504730	3505674	+	hypothetical protein	2		2	14	2896044	4196276	30.3076	1300.23
BG_SLH14081	BDBG_01434	897	4740420	4741316	-	hypothetical protein	2		2	15	4735944	4836089	28.347	100.145
BG_SLH14081	BDBG_01478	444	5136944	5137387	-	hypothetical protein	2		2	17	5111022	5203742	34.1758	92.72
BG_SLH14081	BDBG_01482	423	5186459	5186881	+	hypothetical protein	2		2	17	5111022	5203742	34.1758	92.72
BG_SLH14081	BDBG_01494	373	5241909	5242281	-	hypothetical protein	2		2	18	5242208	5483514	30.5465	241.306
BG_SLH14081	BDBG_01495	189	5334906	5335094	-	hypothetical protein	2		2	18	5242208	5483514	30.5465	241.306
BG_SLH14081	BDBG_01498	1421	5391912	5393332	+	hypothetical protein	2		2	18	5242208	5483514	30.5465	241.306
BG_SLH14081	BDBG_01499	474	5396639	5397112	-	hypothetical protein	2		2	18	5242208	5483514	30.5465	241.306
BG_SLH14081	BDBG_01524	846	5650315	5651160	-	hypothetical protein	2		2	19	5562044	5782896	29.1648	220.852
BG_SLH14081	BDBG_01548	2085	5986983	5989067	-	hypothetical protein	2	PF05495.7	2	20	5846576	6127898	30.87	281.322
BG_SLH14081	BDBG_01551	435	6041186	6041620	-	hypothetical protein	2		2	20	5846576	6127898	30.87	281.322
BG_SLH14081	BDBG_01552	231	6101019	6101249	-	hypothetical protein	2		2	20	5846576	6127898	30.87	281.322
BG_SLH14081	BDBG_01570	231	6180340	6180570	-	hypothetical protein	2		2	21	6168018	6268150	30.9852	100.132
BG_SLH14081	BDBG_01631	1496	6457070	6458565	+	hypothetical protein	2		2	22	6458261	6548009	31.0803	89.748
BG_SLH14081	BDBG_01646	435	6613919	6614353	-	hypothetical protein	2		2	23	6581929	6962603	32.1437	380.674
BG_SLH14081	BDBG_01647	996	6655379	6656374	-	hypothetical protein	2		2	23	6581929	6962603	32.1437	380.674
BG_SLH14081	BDBG_01648	231	6665826	6666056	+	hypothetical protein	2		2	23	6581929	6962603	32.1437	380.674
BG_SLH14081	BDBG_01658	435	6993434	6993868	+	hypothetical protein	2		2	24	6970008	7103958	31.9884	133.95
BG_SLH14081	BDBG_01662	458	7101566	7102023	-	hypothetical protein	2	PF00125.19	2	24	6970008	7103958	31.9884	133.95
BG_SLH14081	BDBG_01666	1472	174125	175596	-	hypothetical protein	3		3	1	1	405002	31.5344	405.001
BG_SLH14081	BDBG_01667	980	175982	176961	+	hypothetical protein	3		3	1	1	405002	31.5344	405.001
BG_SLH14081	BDBG_01668	306	177363	177668	-	hypothetical protein	3		3	1	1	405002	31.5344	405.001
BG_SLH14081	BDBG_01673	551	213640	214190	-	hypothetical protein	3		3	1	1	405002	31.5344	405.001
BG_SLH14081	BDBG_02183	1989	2103802	2105790	+	hypothetical protein	3	PF02441.14	3	4	2105764	2140721	31.43	34.957
BG_SLH14081	BDBG_02243	1855	2478240	2480094	-	hypothetical protein	3	PF08571.5	3	7	2474054	2968089	31.1072	494.035
BG_SLH14081	BDBG_02245	2661	2481863	2484523	-	hypothetical protein	3	PF04912.9	3	7	2474054	2968089	31.1072	494.035
BG_SLH14081	BDBG_02248	2385	2584401	2586785	+	hypothetical protein	3		3	7	2474054	2968089	31.1072	494.035
BG_SLH14081	BDBG_02256	1412	2712833	2714244	-	hypothetical protein	3	PF13279.1	3	7	2474054	2968089	31.1072	494.035
BG_SLH14081	BDBG_02258	2702	2861337	2864038	+	hypothetical protein	3		3	7	2474054	2968089	31.1072	494.035
BG_SLH14081	BDBG_02309	417	3222752	3223168	+	hypothetical protein	3		3	9	3208018	3267429	30.47	59.411
BG_SLH14081	BDBG_02340	352	3488117	3488468	-	hypothetical protein	3		3	10	3359307	3571100	30.707	211.793
BG_SLH14081	BDBG_02341	441	3488963	3489403	-	hypothetical protein	3	PF13695.1	3	10	3359307	3571100	30.707	211.793
BG_SLH14081	BDBG_02408	2546	3791120	3793665	+	hypothetical protein	3	PF12697.2,PF12695.2,PF07859.8	3	11	3750760	3842583	31.05	91.823
BG_SLH14081	BDBG_02410	1150	3797603	3798752	+	hypothetical protein	3		3	11	3750760	3842583	31.05	91.823
BG_SLH14081	BDBG_02446	1385	4098930	4100314	+	hypothetical protein	3	PF12697.2,PF12695.2	3	12	3935550	4410426	29.8744	474.876
BG_SLH14081	BDBG_02448	858	4342307	4343164	+	hypothetical protein	3		3	12	3935550	4410426	29.8744	474.876
BG_SLH14081	BDBG_02449	1828	4342343	4344894	-	hypothetical protein	3		3	12	3935550	4410426	29.8744	474.876
BG_SLH14081	BDBG_02509	2391	4713201	4715591	+	hypothetical protein	3		3	13	4599635	4905761	31.4492	306.126
BG_SLH14081	BDBG_02512	3964	4834747	4838710	+	hypothetical protein	3	PF12658.2	3	13	4599635	4905761	31.4492	306.126
BG_SLH14081	BDBG_02517	2335	4854011	4856345	-	hypothetical protein	3		3	13	4599635	4905761	31.4492	306.126
BG_SLH14081	BDBG_02542	228	5005399	5005626	-	hypothetical protein	3		3	14	4979160	5011125	31.36	31.965
BG_SLH14081	BDBG_02556	1978	5188214	5190191	+	hypothetical protein	3	PF01636.18	3	15	5047952	5389341	29.8208	341.389
BG_SLH14081	BDBG_02557	1538	5187989	5191225	-	hypothetical protein	3		3	15	5047952	5389341	29.8208	341.389
BG_SLH14081	BDBG_02558	2801	5190800	5193600	+	hypothetical protein	3		3	15	5047952	5389341	29.8208	341.389
BG_SLH14081	BDBG_02559	1150	5193133	5194282	-	hypothetical protein	3		3	15	5047952	5389341	29.8208	341.389
BG_SLH14081	BDBG_02560	451	5194658	5195108	+	hypothetical protein	3		3	15	5047952	5389341	29.8208	341.389
BG_SLH14081	BDBG_02576	3723	5531189	5534911	+	hypothetical protein	3		3	16	5457509	6206047	30.0788	748.538
BG_SLH14081	BDBG_02579	1651	5589438	5591088	-	hypothetical protein	3		3	16	5457509	6206047	30.0788	748.538
BG_SLH14081	BDBG_02582	497	5645907	5646403	+	hypothetical protein	3	PF10937.3	3	16	5457509	6206047	30.0788	748.538
BG_SLH14081	BDBG_02585	407	5664198	5664604	+	hypothetical protein	3		3	16	5457509	6206047	30.0788	748.538
BG_SLH14081	BDBG_02586	650	5690030	5690679	+	hypothetical protein	3		3	16	5457509	6206047	30.0788	748.538
BG_SLH14081	BDBG_02589	772	6049810	6050581	-	hypothetical protein	3		3	16	5457509	6206047	30.0788	748.538
BG_SLH14081	BDBG_02590	231	6160288	6160518	-	hypothetical protein	3		3	16	5457509	6206047	30.0788	748.538
BG_SLH14081	BDBG_02654	1666	342426	344091	-	hypothetical protein	4	PF12754.2	4	1	1	765050	31.9961	765.049
BG_SLH14081	BDBG_02657	742	352211	352952	+	hypothetical protein	4		4	1	1	765050	31.9961	765.049
BG_SLH14081	BDBG_02661	772	420621	421392	+	hypothetical protein	4		4	1	1	765050	31.9961	765.049
BG_SLH14081	BDBG_02662	535	430940	431474	-	hypothetical protein	4		4	1	1	765050	31.9961	765.049
BG_SLH14081	BDBG_02666	342	500327	500668	+	hypothetical protein	4		4	1	1	765050	31.9961	765.049
BG_SLH14081	BDBG_02667	699	501241	501939	+	hypothetical protein	4		4	1	1	765050	31.9961	765.049
BG_SLH14081	BDBG_02671	4084	507940	512023	-	hypothetical protein	4		4	1	1	765050	31.9961	765.049
BG_SLH14081	BDBG_02676	931	661769	662699	+	hypothetical protein	4		4	1	1	765050	31.9961	765.049
BG_SLH14081	BDBG_02679	5066	736182	742397	-	hypothetical protein	4		4	1	1	765050	31.9961	765.049
BG_SLH14081	BDBG_02778	1038	1170328	1171365	-	hypothetical protein	4		4	3	1117541	1194963	29.7226	77.422
BG_SLH14081	BDBG_02844	483	1544482	1544964	-	hypothetical protein	4		4	5	1494730	1677845	30.6515	183.115
BG_SLH14081	BDBG_02846	1374	1646748	1648121	+	hypothetical protein	4		4	5	1494730	1677845	30.6515	183.115
BG_SLH14081	BDBG_02860	4138	1717865	1722002	+	hypothetical protein	4		4	6	1721842	1832446	29.4331	110.604
BG_SLH14081	BDBG_02861	414	1755024	1755437	+	hypothetical protein	4		4	6	1721842	1832446	29.4331	110.604
BG_SLH14081	BDBG_02877	661	1893394	1894054	-	hypothetical protein	4		4	7	1874989	2779198	30.8571	904.209
BG_SLH14081	BDBG_02884	572	2197161	2197732	+	hypothetical protein	4		4	7	1874989	2779198	30.8571	904.209
BG_SLH14081	BDBG_02887	288	2230762	2231049	-	hypothetical protein	4		4	7	1874989	2779198	30.8571	904.209
BG_SLH14081	BDBG_02889	679	2352170	2352848	+	hypothetical protein	4		4	7	1874989	2779198	30.8571	904.209
BG_SLH14081	BDBG_02891	939	2398200	2399138	+	hypothetical protein	4		4	7	1874989	2779198	30.8571	904.209
BG_SLH14081	BDBG_02893	1248	2437892	2439139	-	hypothetical protein	4		4	7	1874989	2779198	30.8571	904.209
BG_SLH14081	BDBG_02895	1977	2529081	2531057	-	hypothetical protein	4		4	7	1874989	2779198	30.8571	904.209
BG_SLH14081	BDBG_02897	1017	2589910	2590926	-	hypothetical protein	4		4	7	1874989	2779198	30.8571	904.209
BG_SLH14081	BDBG_02970	4136	3197178	3201313	-	hypothetical protein	4		4	9	3178088	3884634	30.7175	706.546
BG_SLH14081	BDBG_02971	769	3200292	3201060	+	hypothetical protein	4		4	9	3178088	3884634	30.7175	706.546
BG_SLH14081	BDBG_02974	771	3310916	3311686	-	hypothetical protein	4		4	9	3178088	3884634	30.7175	706.546
BG_SLH14081	BDBG_02977	283	3345133	3345415	-	hypothetical protein	4		4	9	3178088	3884634	30.7175	706.546
BG_SLH14081	BDBG_02979	775	3524303	3525077	-	hypothetical protein	4		4	9	3178088	3884634	30.7175	706.546
BG_SLH14081	BDBG_02980	573	3541409	3541981	-	hypothetical protein	4		4	9	3178088	3884634	30.7175	706.546
BG_SLH14081	BDBG_02981	1233	3552296	3553528	-	hypothetical protein	4		4	9	3178088	3884634	30.7175	706.546
BG_SLH14081	BDBG_02984	342	3611560	3611901	-	hypothetical protein	4		4	9	3178088	3884634	30.7175	706.546
BG_SLH14081	BDBG_02987	403	3786595	3786997	+	hypothetical protein	4		4	9	3178088	3884634	30.7175	706.546
BG_SLH14081	BDBG_02989	592	3821608	3822199	+	hypothetical protein	4		4	9	3178088	3884634	30.7175	706.546
BG_SLH14081	BDBG_03099	894	4268279	4269172	+	hypothetical protein	4		4	11	4254688	4339176	30.09	84.488
BG_SLH14081	BDBG_03100	552	4269725	4270276	+	hypothetical protein	4		4	11	4254688	4339176	30.09	84.488
BG_SLH14081	BDBG_03168	3479	4602700	4606178	+	hypothetical protein	4		4	12	4563070	4607093	28.4249	44.023
BG_SLH14081	BDBG_03182	500	171210	171709	-	hypothetical protein	5		5	2	140028	234125	28.5288	94.097
BG_SLH14081	BDBG_03213	240	442380	442619	-	hypothetical protein	5		5	3	332875	502060	31.439	169.185
BG_SLH14081	BDBG_03214	728	453321	454048	+	hypothetical protein	5		5	3	332875	502060	31.439	169.185
BG_SLH14081	BDBG_03215	630	454322	454951	+	hypothetical protein	5		5	3	332875	502060	31.439	169.185
BG_SLH14081	BDBG_03216	801	455067	455867	+	hypothetical protein	5		5	3	332875	502060	31.439	169.185
BG_SLH14081	BDBG_03218	615	457594	458208	+	hypothetical protein	5		5	3	332875	502060	31.439	169.185
BG_SLH14081	BDBG_03219	3716	459090	462992	+	hypothetical protein	5		5	3	332875	502060	31.439	169.185
BG_SLH14081	BDBG_03222	447	468032	468478	-	hypothetical protein	5		5	3	332875	502060	31.439	169.185
BG_SLH14081	BDBG_03223	589	499504	500092	+	hypothetical protein	5		5	3	332875	502060	31.439	169.185
BG_SLH14081	BDBG_03224	3068	500344	503411	-	hypothetical protein	5	PF12520.3	5	3	332875	502060	31.439	169.185
BG_SLH14081	BDBG_03279	922	673334	674255	-	hypothetical protein	5	PF13847.1,PF08241.7,PF12847.2,PF13649.1	5	4	663756	743145	30.73	79.389
BG_SLH14081	BDBG_03281	2694	742893	745586	-	hypothetical protein	5	PF14369.1,PF13639.1,PF13920.1,PF12678.2,PF13923.1,PF00097.20	5	4	663756	743145	30.73	79.389
BG_SLH14081	BDBG_03327	2808	1155795	1158602	+	hypothetical protein	5		5	6	1158237	1302029	29.7542	143.792
BG_SLH14081	BDBG_03328	934	1217369	1218302	-	hypothetical protein	5		5	6	1158237	1302029	29.7542	143.792
BG_SLH14081	BDBG_03331	654	1301884	1302537	-	hypothetical protein	5		5	6	1158237	1302029	29.7542	143.792
BG_SLH14081	BDBG_03353	1561	1363514	1365074	+	hypothetical protein	5	PF12273.3	5	7	1364791	1526301	29.1253	161.51
BG_SLH14081	BDBG_03354	295	1459635	1459929	-	hypothetical protein	5		5	7	1364791	1526301	29.1253	161.51
BG_SLH14081	BDBG_03386	375	1727392	1727766	-	hypothetical protein	5		5	9	1670072	1972258	30.5279	302.186
BG_SLH14081	BDBG_03388	1255	1755613	1756867	-	hypothetical protein	5		5	9	1670072	1972258	30.5279	302.186
BG_SLH14081	BDBG_03389	706	1757249	1757954	-	hypothetical protein	5		5	9	1670072	1972258	30.5279	302.186
BG_SLH14081	BDBG_03391	828	1761086	1761913	+	hypothetical protein	5		5	9	1670072	1972258	30.5279	302.186
BG_SLH14081	BDBG_03393	1433	1778740	1780172	+	hypothetical protein	5		5	9	1670072	1972258	30.5279	302.186
BG_SLH14081	BDBG_03431	1121	2080335	2081455	+	hypothetical protein	5		5	10	2080541	2566100	31.2012	485.559
BG_SLH14081	BDBG_03433	1154	2254926	2256079	-	hypothetical protein	5		5	10	2080541	2566100	31.2012	485.559
BG_SLH14081	BDBG_03436	3232	2259118	2262349	+	hypothetical protein	5		5	10	2080541	2566100	31.2012	485.559
BG_SLH14081	BDBG_03437	1077	2261273	2262349	-	hypothetical protein	5		5	10	2080541	2566100	31.2012	485.559
BG_SLH14081	BDBG_03440	461	2393106	2393566	+	hypothetical protein	5		5	10	2080541	2566100	31.2012	485.559
BG_SLH14081	BDBG_03442	1410	2395471	2396880	-	hypothetical protein	5		5	10	2080541	2566100	31.2012	485.559
BG_SLH14081	BDBG_03444	1848	2399404	2401251	-	hypothetical protein	5		5	10	2080541	2566100	31.2012	485.559
BG_SLH14081	BDBG_03445	493	2401415	2401907	+	hypothetical protein	5		5	10	2080541	2566100	31.2012	485.559
BG_SLH14081	BDBG_03446	4730	2401916	2406645	-	hypothetical protein	5		5	10	2080541	2566100	31.2012	485.559
BG_SLH14081	BDBG_03448	1478	2409866	2411343	-	hypothetical protein	5		5	10	2080541	2566100	31.2012	485.559
BG_SLH14081	BDBG_03457	1724	2483727	2485450	+	hypothetical protein	5	PF13639.1	5	10	2080541	2566100	31.2012	485.559
BG_SLH14081	BDBG_03569	497	3039595	3040091	-	hypothetical protein	5		5	12	3027307	3098120	28.7748	70.813
BG_SLH14081	BDBG_03594	276	3347299	3347574	+	hypothetical protein	5		5	14	3243924	3573394	30.3393	329.47
BG_SLH14081	BDBG_03596	249	3363620	3363868	-	hypothetical protein	5		5	14	3243924	3573394	30.3393	329.47
BG_SLH14081	BDBG_03600	686	3534627	3535312	-	hypothetical protein	5		5	14	3243924	3573394	30.3393	329.47
BG_SLH14081	BDBG_03634	928	31420	32347	-	hypothetical protein	6		6	1	1	247474	30.7567	247.473
BG_SLH14081	BDBG_03639	1563	141285	142847	-	hypothetical protein	6		6	1	1	247474	30.7567	247.473
BG_SLH14081	BDBG_03640	989	142728	143716	+	hypothetical protein	6		6	1	1	247474	30.7567	247.473
BG_SLH14081	BDBG_03677	690	434649	435338	+	hypothetical protein	6		6	2	354878	657092	31.8928	302.214
BG_SLH14081	BDBG_03678	976	437337	438312	+	hypothetical protein	6		6	2	354878	657092	31.8928	302.214
BG_SLH14081	BDBG_03679	508	472882	473389	+	hypothetical protein	6		6	2	354878	657092	31.8928	302.214
BG_SLH14081	BDBG_03683	595	481139	481733	+	hypothetical protein	6		6	2	354878	657092	31.8928	302.214
BG_SLH14081	BDBG_03684	2395	482012	484406	-	hypothetical protein	6	PF12520.3	6	2	354878	657092	31.8928	302.214
BG_SLH14081	BDBG_03688	830	490717	491546	+	hypothetical protein	6		6	2	354878	657092	31.8928	302.214
BG_SLH14081	BDBG_03689	1056	503502	504557	-	hypothetical protein	6		6	2	354878	657092	31.8928	302.214
BG_SLH14081	BDBG_03690	3018	504439	507456	+	hypothetical protein	6		6	2	354878	657092	31.8928	302.214
BG_SLH14081	BDBG_03691	1100	506019	507118	-	hypothetical protein	6	PF01636.18	6	2	354878	657092	31.8928	302.214
BG_SLH14081	BDBG_03692	717	507855	508571	-	hypothetical protein	6		6	2	354878	657092	31.8928	302.214
BG_SLH14081	BDBG_03695	2740	513958	516697	-	hypothetical protein	6	PF11917.3	6	2	354878	657092	31.8928	302.214
BG_SLH14081	BDBG_03890	498	1350055	1350552	-	hypothetical protein	6		6	3	1207192	1700659	30.8009	493.467
BG_SLH14081	BDBG_03893	192	1385720	1385911	+	hypothetical protein	6		6	3	1207192	1700659	30.8009	493.467
BG_SLH14081	BDBG_03895	473	1423112	1423584	+	hypothetical protein	6		6	3	1207192	1700659	30.8009	493.467
BG_SLH14081	BDBG_03896	424	1445234	1445657	+	hypothetical protein	6		6	3	1207192	1700659	30.8009	493.467
BG_SLH14081	BDBG_03897	1029	1445677	1446705	-	hypothetical protein	6		6	3	1207192	1700659	30.8009	493.467
BG_SLH14081	BDBG_03900	786	1545978	1546763	+	hypothetical protein	6		6	3	1207192	1700659	30.8009	493.467
BG_SLH14081	BDBG_03901	1065	1623162	1624226	+	hypothetical protein	6	PF12520.3	6	3	1207192	1700659	30.8009	493.467
BG_SLH14081	BDBG_03902	636	1625082	1625717	+	hypothetical protein	6		6	3	1207192	1700659	30.8009	493.467
BG_SLH14081	BDBG_03990	1369	2121068	2122436	+	hypothetical protein	6		6	5	2117830	2437806	29.9355	319.976
BG_SLH14081	BDBG_03991	1247	2122287	2123533	-	hypothetical protein	6		6	5	2117830	2437806	29.9355	319.976
BG_SLH14081	BDBG_03993	3648	2176656	2180303	-	hypothetical protein	6	PF00083.19,PF07690.11,TIGR00880	6	5	2117830	2437806	29.9355	319.976
BG_SLH14081	BDBG_03994	2774	2180435	2183208	-	hypothetical protein	6		6	5	2117830	2437806	29.9355	319.976
BG_SLH14081	BDBG_03997	450	2375248	2375697	+	hypothetical protein	6		6	5	2117830	2437806	29.9355	319.976
BG_SLH14081	BDBG_04006	1033	2539908	2540940	-	hypothetical protein	6	PF00398.15,PF12847.2,PF10294.4	6	6	2460407	2767290	31.3311	306.883
BG_SLH14081	BDBG_04015	1008	2675451	2676458	+	hypothetical protein	6		6	6	2460407	2767290	31.3311	306.883
BG_SLH14081	BDBG_04016	186	2678501	2678686	-	hypothetical protein	6		6	6	2460407	2767290	31.3311	306.883
BG_SLH14081	BDBG_04018	2089	2755170	2757258	+	hypothetical protein	6		6	6	2460407	2767290	31.3311	306.883
BG_SLH14081	BDBG_04019	870	2758215	2759084	+	hypothetical protein	6		6	6	2460407	2767290	31.3311	306.883
BG_SLH14081	BDBG_04020	1845	2759119	2760963	+	hypothetical protein	6		6	6	2460407	2767290	31.3311	306.883
BG_SLH14081	BDBG_04026	1079	2856720	2857798	+	hypothetical protein	6		6	8	2811385	2923047	33.7588	111.662
BG_SLH14081	BDBG_04028	4736	2873492	2878227	+	hypothetical protein	6	PF01636.18	6	8	2811385	2923047	33.7588	111.662
BG_SLH14081	BDBG_04029	717	2874871	2875587	-	hypothetical protein	6		6	8	2811385	2923047	33.7588	111.662
BG_SLH14081	BDBG_04030	1626	2876855	2878480	-	hypothetical protein	6		6	8	2811385	2923047	33.7588	111.662
BG_SLH14081	BDBG_04031	1083	2882070	2883152	+	hypothetical protein	6	PF00004.24	6	8	2811385	2923047	33.7588	111.662
BG_SLH14081	BDBG_04050	1154	3272772	3273925	+	hypothetical protein	6		6	9	2966493	3389499	29.495	423.006
BG_SLH14081	BDBG_04051	4099	3276593	3280691	+	hypothetical protein	6		6	9	2966493	3389499	29.495	423.006
BG_SLH14081	BDBG_04054	1043	3360296	3361338	-	hypothetical protein	6		6	9	2966493	3389499	29.495	423.006
BG_SLH14081	BDBG_04063	172	3453437	3453608	-	hypothetical protein	6		6	10	3408641	3465563	27.6849	56.922
BG_SLH14081	BDBG_04074	3401	80614	84014	-	hypothetical protein	7	PF10382.4	7	2	83997	205781	28.4325	121.784
BG_SLH14081	BDBG_04105	571	363431	364001	+	hypothetical protein	7		7	3	312065	658617	29.5127	346.552
BG_SLH14081	BDBG_04163	426	854008	854433	+	hypothetical protein	7		7	4	829002	918423	27.8781	89.421
BG_SLH14081	BDBG_04199	2769	1085658	1088426	+	hypothetical protein	7		7	6	1088158	1211240	29.6017	123.082
BG_SLH14081	BDBG_04206	3059	1243817	1246875	-	hypothetical protein	7		7	7	1224533	1352500	32.8618	127.967
BG_SLH14081	BDBG_04208	3680	1265876	1269555	+	hypothetical protein	7	PF10384.4	7	7	1224533	1352500	32.8618	127.967
BG_SLH14081	BDBG_04210	2847	1269670	1272516	+	hypothetical protein	7	PF02636.12	7	7	1224533	1352500	32.8618	127.967
BG_SLH14081	BDBG_04211	651	1332352	1333002	-	hypothetical protein	7		7	7	1224533	1352500	32.8618	127.967
BG_SLH14081	BDBG_04212	774	1333605	1334378	-	hypothetical protein	7	PF00646.28,PF12937.2	7	7	1224533	1352500	32.8618	127.967
BG_SLH14081	BDBG_04214	3826	1337445	1341270	+	hypothetical protein	7		7	7	1224533	1352500	32.8618	127.967
BG_SLH14081	BDBG_04215	1888	1338327	1340214	-	hypothetical protein	7		7	7	1224533	1352500	32.8618	127.967
BG_SLH14081	BDBG_04216	713	1340846	1341558	-	hypothetical protein	7		7	7	1224533	1352500	32.8618	127.967
BG_SLH14081	BDBG_04252	4374	1442086	1446459	+	hypothetical protein	7		7	8	1444518	1480166	28.07	35.648
BG_SLH14081	BDBG_04284	4170	1619619	1623788	-	hypothetical protein	7	PF11913.3	7	10	1595541	1619956	29.66	24.415
BG_SLH14081	BDBG_04309	3163	1734676	1737838	+	hypothetical protein	7		7	12	1737748	2118774	30.5442	381.026
BG_SLH14081	BDBG_04310	1204	1740875	1742078	-	hypothetical protein	7		7	12	1737748	2118774	30.5442	381.026
BG_SLH14081	BDBG_04312	4430	1742954	1747383	-	hypothetical protein	7	PF12720.2	7	12	1737748	2118774	30.5442	381.026
BG_SLH14081	BDBG_04313	1702	1747480	1749181	-	hypothetical protein	7	PF09749.4	7	12	1737748	2118774	30.5442	381.026
BG_SLH14081	BDBG_04316	3222	1866481	1869702	+	hypothetical protein	7	PF08316.6	7	12	1737748	2118774	30.5442	381.026
BG_SLH14081	BDBG_04318	967	1974748	1975714	+	hypothetical protein	7		7	12	1737748	2118774	30.5442	381.026
BG_SLH14081	BDBG_04324	984	2211661	2212644	-	hypothetical protein	7	PF12511.3	7	13	2172602	2297747	33.1223	125.145
BG_SLH14081	BDBG_04327	607	2244093	2244699	+	hypothetical protein	7	PF00125.19	7	13	2172602	2297747	33.1223	125.145
BG_SLH14081	BDBG_04328	1518	2251382	2252899	+	hypothetical protein	7		7	13	2172602	2297747	33.1223	125.145
BG_SLH14081	BDBG_04346	435	2390707	2391141	-	hypothetical protein	7		7	14	2361336	2725655	34.0878	364.319
BG_SLH14081	BDBG_04350	1002	2438250	2439251	-	hypothetical protein	7		7	14	2361336	2725655	34.0878	364.319
BG_SLH14081	BDBG_04355	2592	2475075	2477666	+	hypothetical protein	7		7	14	2361336	2725655	34.0878	364.319
BG_SLH14081	BDBG_04358	318	2516416	2516733	+	hypothetical protein	7		7	14	2361336	2725655	34.0878	364.319
BG_SLH14081	BDBG_04360	3362	2579533	2582894	-	hypothetical protein	7		7	14	2361336	2725655	34.0878	364.319
BG_SLH14081	BDBG_04361	435	2591960	2592394	+	hypothetical protein	7		7	14	2361336	2725655	34.0878	364.319
BG_SLH14081	BDBG_04362	234	2602237	2602470	-	hypothetical protein	7		7	14	2361336	2725655	34.0878	364.319
BG_SLH14081	BDBG_04363	672	2624044	2624715	-	hypothetical protein	7		7	14	2361336	2725655	34.0878	364.319
BG_SLH14081	BDBG_04494	6684	313505	320188	-	hypothetical protein	9		9	3	283517	313807	29.3192	30.29
BG_SLH14081	BDBG_04505	1874	521758	523631	+	hypothetical protein	9		9	4	332718	547910	29.6887	215.192
BG_SLH14081	BDBG_04622	4294	1010951	1015244	+	hypothetical protein	9		9	7	1015098	1067522	29.56	52.424
BG_SLH14081	BDBG_04684	1987	1436938	1438924	-	hypothetical protein	9		9	9	1281007	1954167	29.9715	673.16
BG_SLH14081	BDBG_04686	2253	1441986	1444238	-	hypothetical protein	9	PF04568.7	9	9	1281007	1954167	29.9715	673.16
BG_SLH14081	BDBG_04689	525	1522393	1522917	-	hypothetical protein	9		9	9	1281007	1954167	29.9715	673.16
BG_SLH14081	BDBG_04694	261	1884435	1884695	-	hypothetical protein	9		9	9	1281007	1954167	29.9715	673.16
BG_SLH14081	BDBG_04717	1022	2101700	2102721	+	hypothetical protein	9		9	10	2033273	2130564	29.2151	97.291
BG_SLH14081	BDBG_04718	3288	2130358	2133645	-	hypothetical protein	9		9	10	2033273	2130564	29.2151	97.291
BG_SLH14081	BDBG_04835	249	258235	258483	-	hypothetical protein	8		8	2	215390	271830	28.6575	56.44
BG_SLH14081	BDBG_04847	768	552308	553075	+	hypothetical protein	8		8	3	288655	795964	30.2589	507.309
BG_SLH14081	BDBG_04848	2692	600149	602840	-	hypothetical protein	8		8	3	288655	795964	30.2589	507.309
BG_SLH14081	BDBG_04849	676	631818	632493	+	hypothetical protein	8		8	3	288655	795964	30.2589	507.309
BG_SLH14081	BDBG_04850	1033	693561	694593	+	hypothetical protein	8		8	3	288655	795964	30.2589	507.309
BG_SLH14081	BDBG_04851	399	694928	695326	-	hypothetical protein	8		8	3	288655	795964	30.2589	507.309
BG_SLH14081	BDBG_04856	824	768679	769502	-	hypothetical protein	8		8	3	288655	795964	30.2589	507.309
BG_SLH14081	BDBG_04857	2837	772009	774845	-	hypothetical protein	8		8	3	288655	795964	30.2589	507.309
BG_SLH14081	BDBG_04894	231	1008919	1009149	-	hypothetical protein	8		8	5	983332	1066208	30.1173	82.876
BG_SLH14081	BDBG_04907	197	1158141	1158337	+	hypothetical protein	8		8	6	1110993	1755792	29.7246	644.799
BG_SLH14081	BDBG_04908	1542	1230369	1231910	-	hypothetical protein	8	PF04082.13	8	6	1110993	1755792	29.7246	644.799
BG_SLH14081	BDBG_04913	1494	1574910	1576403	+	hypothetical protein	8		8	6	1110993	1755792	29.7246	644.799
BG_SLH14081	BDBG_04914	1206	1576073	1577278	-	hypothetical protein	8		8	6	1110993	1755792	29.7246	644.799
BG_SLH14081	BDBG_05058	345	2369004	2369348	-	hypothetical protein	8		8	10	2366889	2427325	29.0469	60.436
BG_SLH14081	BDBG_05078	246	155458	155703	-	hypothetical protein	10		10	2	119535	175344	28.63	55.809
BG_SLH14081	BDBG_05134	3700	387586	391285	+	hypothetical protein	10	PF03126.13	10	3	350717	623571	31.0679	272.854
BG_SLH14081	BDBG_05135	5367	391329	396695	+	hypothetical protein	10	PF09444.5	10	3	350717	623571	31.0679	272.854
BG_SLH14081	BDBG_05136	7428	391416	398843	-	hypothetical protein	10		10	3	350717	623571	31.0679	272.854
BG_SLH14081	BDBG_05137	2753	398834	401586	+	hypothetical protein	10	PF13242.1	10	3	350717	623571	31.0679	272.854
BG_SLH14081	BDBG_05139	2117	402028	404144	+	hypothetical protein	10	PF02290.10	10	3	350717	623571	31.0679	272.854
BG_SLH14081	BDBG_05140	3353	402875	406227	-	hypothetical protein	10	PF12634.2	10	3	350717	623571	31.0679	272.854
BG_SLH14081	BDBG_05142	2644	409098	411741	-	hypothetical protein	10		10	3	350717	623571	31.0679	272.854
BG_SLH14081	BDBG_05145	240	545125	545364	+	hypothetical protein	10		10	3	350717	623571	31.0679	272.854
BG_SLH14081	BDBG_05217	774	977831	978604	-	hypothetical protein	10		10	5	932143	1159420	30.1093	227.277
BG_SLH14081	BDBG_05219	416	1032917	1033332	-	hypothetical protein	10		10	5	932143	1159420	30.1093	227.277
BG_SLH14081	BDBG_05220	3086	1042333	1045418	+	hypothetical protein	10	PF00069.20,PF01636.18	10	5	932143	1159420	30.1093	227.277
BG_SLH14081	BDBG_05222	4206	1103602	1107807	-	hypothetical protein	10	PF04082.13,PF00172.13	10	5	932143	1159420	30.1093	227.277
BG_SLH14081	BDBG_05223	1603	1108799	1110401	-	hypothetical protein	10		10	5	932143	1159420	30.1093	227.277
BG_SLH14081	BDBG_05249	783	1245269	1246051	-	hypothetical protein	10		10	6	1231457	1462114	30.0711	230.657
BG_SLH14081	BDBG_05250	2179	1323418	1325596	-	hypothetical protein	10		10	6	1231457	1462114	30.0711	230.657
BG_SLH14081	BDBG_05251	1940	1327234	1329173	-	hypothetical protein	10		10	6	1231457	1462114	30.0711	230.657
BG_SLH14081	BDBG_05253	702	1357699	1358400	+	hypothetical protein	10		10	6	1231457	1462114	30.0711	230.657
BG_SLH14081	BDBG_05254	2178	1360095	1362272	-	hypothetical protein	10		10	6	1231457	1462114	30.0711	230.657
BG_SLH14081	BDBG_05262	246	1558361	1558606	-	hypothetical protein	10		10	7	1494262	1696889	29.9066	202.627
BG_SLH14081	BDBG_05281	3650	1735739	1739388	+	hypothetical protein	10		10	8	1739060	1837991	29.5742	98.931
BG_SLH14081	BDBG_05282	249	1752076	1752324	+	hypothetical protein	10		10	8	1739060	1837991	29.5742	98.931
BG_SLH14081	BDBG_05283	1570	1797681	1799250	-	hypothetical protein	10	PF01636.18	10	8	1739060	1837991	29.5742	98.931
BG_SLH14081	BDBG_05284	417	1805362	1805778	-	hypothetical protein	10		10	8	1739060	1837991	29.5742	98.931
BG_SLH14081	BDBG_05349	1917	6071	7987	-	hypothetical protein	11	PF02037.22	11	1	1	184250	29.4748	184.249
BG_SLH14081	BDBG_05451	1617	793066	794682	+	hypothetical protein	11		11	4	757056	889943	31.766	132.887
BG_SLH14081	BDBG_05453	3053	829790	832889	+	hypothetical protein	11		11	4	757056	889943	31.766	132.887
BG_SLH14081	BDBG_05454	3167	863856	867022	-	hypothetical protein	11		11	4	757056	889943	31.766	132.887
BG_SLH14081	BDBG_05456	750	866978	867727	+	hypothetical protein	11		11	4	757056	889943	31.766	132.887
BG_SLH14081	BDBG_05458	455	886729	887183	+	hypothetical protein	11		11	4	757056	889943	31.766	132.887
BG_SLH14081	BDBG_05799	429	36203	36631	+	hypothetical protein	12		12	1	1	245514	30.0393	245.513
BG_SLH14081	BDBG_05802	2683	241169	243851	+	hypothetical protein	12	PF02213.11	12	1	1	245514	30.0393	245.513
BG_SLH14081	BDBG_05809	719	287228	287946	+	hypothetical protein	12		12	2	255967	605395	32.0517	349.428
BG_SLH14081	BDBG_05810	1226	288271	289496	-	hypothetical protein	12		12	2	255967	605395	32.0517	349.428
BG_SLH14081	BDBG_05811	965	289613	290577	-	hypothetical protein	12		12	2	255967	605395	32.0517	349.428
BG_SLH14081	BDBG_05814	4596	331117	335712	+	hypothetical protein	12		12	2	255967	605395	32.0517	349.428
BG_SLH14081	BDBG_05815	3378	335780	339157	+	hypothetical protein	12	PF00397.21	12	2	255967	605395	32.0517	349.428
BG_SLH14081	BDBG_05819	4878	341356	346233	-	hypothetical protein	12		12	2	255967	605395	32.0517	349.428
BG_SLH14081	BDBG_05822	3415	423049	426463	-	hypothetical protein	12	PF01284.18	12	2	255967	605395	32.0517	349.428
BG_SLH14081	BDBG_05825	417	555656	556072	-	hypothetical protein	12		12	2	255967	605395	32.0517	349.428
BG_SLH14081	BDBG_05842	249	757629	757877	-	hypothetical protein	12		12	4	720498	795504	28.0478	75.006
BG_SLH14081	BDBG_05865	2769	1049851	1052619	+	hypothetical protein	12		12	6	870071	1190313	31.5524	320.242
BG_SLH14081	BDBG_05866	2924	1134937	1137860	+	hypothetical protein	12		12	6	870071	1190313	31.5524	320.242
BG_SLH14081	BDBG_05871	2303	1190297	1192599	+	hypothetical protein	12	TIGR02452,PF10021.4	12	6	870071	1190313	31.5524	320.242
BG_SLH14081	BDBG_05923	411	1465475	1465885	+	hypothetical protein	12		12	8	1415273	1654313	28.9421	239.04
BG_SLH14081	BDBG_05987	1858	1857681	1859538	+	hypothetical protein	12		12	9	1839057	1879881	27.46	40.824
BG_SLH14081	BDBG_05988	2030	1858817	1860846	-	hypothetical protein	12		12	9	1839057	1879881	27.46	40.824
BG_SLH14081	BDBG_06102	1372	307139	308510	-	hypothetical protein	15	TIGR00106,PF01910.12	15	2	306991	349469	29.61	42.478
BG_SLH14081	BDBG_06134	1812	434835	436646	+	hypothetical protein	15		15	3	435863	957594	30.6439	521.731
BG_SLH14081	BDBG_06135	1737	437140	438876	-	hypothetical protein	15	PF06726.7	15	3	435863	957594	30.6439	521.731
BG_SLH14081	BDBG_06136	6209	438816	445024	+	hypothetical protein	15		15	3	435863	957594	30.6439	521.731
BG_SLH14081	BDBG_06139	519	519396	519914	-	hypothetical protein	15		15	3	435863	957594	30.6439	521.731
BG_SLH14081	BDBG_06142	1015	524115	525129	-	hypothetical protein	15		15	3	435863	957594	30.6439	521.731
BG_SLH14081	BDBG_06143	890	525571	526460	+	hypothetical protein	15		15	3	435863	957594	30.6439	521.731
BG_SLH14081	BDBG_06146	992	644437	645428	-	hypothetical protein	15	PF12271.3	15	3	435863	957594	30.6439	521.731
BG_SLH14081	BDBG_06148	237	682725	682961	+	hypothetical protein	15		15	3	435863	957594	30.6439	521.731
BG_SLH14081	BDBG_06150	2211	796725	798935	-	hypothetical protein	15		15	3	435863	957594	30.6439	521.731
BG_SLH14081	BDBG_06151	498	799554	800051	+	hypothetical protein	15		15	3	435863	957594	30.6439	521.731
BG_SLH14081	BDBG_06152	612	807455	808066	-	hypothetical protein	15		15	3	435863	957594	30.6439	521.731
BG_SLH14081	BDBG_06159	231	928034	928264	-	hypothetical protein	15		15	3	435863	957594	30.6439	521.731
BG_SLH14081	BDBG_06170	445	1002453	1002897	-	hypothetical protein	15		15	4	997417	1114009	28.1484	116.592
BG_SLH14081	BDBG_06172	231	1031798	1032028	+	hypothetical protein	15		15	4	997417	1114009	28.1484	116.592
BG_SLH14081	BDBG_06182	1949	1292884	1294832	+	hypothetical protein	15		15	5	1140573	1573088	29.4737	432.515
BG_SLH14081	BDBG_06184	309	1339404	1339712	+	hypothetical protein	15		15	5	1140573	1573088	29.4737	432.515
BG_SLH14081	BDBG_06185	351	1436697	1437047	-	hypothetical protein	15		15	5	1140573	1573088	29.4737	432.515
BG_SLH14081	BDBG_06186	493	1511927	1512419	+	hypothetical protein	15		15	5	1140573	1573088	29.4737	432.515
BG_SLH14081	BDBG_06188	1104	1564060	1565163	-	hypothetical protein	15		15	5	1140573	1573088	29.4737	432.515
BG_SLH14081	BDBG_06189	1315	1565868	1567182	+	hypothetical protein	15		15	5	1140573	1573088	29.4737	432.515
BG_SLH14081	BDBG_06340	817	901798	902614	+	hypothetical protein	13		13	4	738432	1162893	29.9979	424.461
BG_SLH14081	BDBG_06342	516	961955	962470	+	hypothetical protein	13		13	4	738432	1162893	29.9979	424.461
BG_SLH14081	BDBG_06343	6158	1030365	1036522	+	hypothetical protein	13		13	4	738432	1162893	29.9979	424.461
BG_SLH14081	BDBG_06347	3117	1070006	1073122	-	hypothetical protein	13	PF11917.3	13	4	738432	1162893	29.9979	424.461
BG_SLH14081	BDBG_06348	240	1098328	1098567	-	hypothetical protein	13		13	4	738432	1162893	29.9979	424.461
BG_SLH14081	BDBG_06472	989	16995	17983	+	hypothetical protein	14	PF13095.1,PF00069.20	14	1	1	189186	29.4496	189.185
BG_SLH14081	BDBG_06473	712	19625	20336	+	hypothetical protein	14		14	1	1	189186	29.4496	189.185
BG_SLH14081	BDBG_06559	2495	557173	559667	-	hypothetical protein	14		14	2	451023	760992	29.0564	309.969
BG_SLH14081	BDBG_06560	5527	557606	563154	+	hypothetical protein	14		14	2	451023	760992	29.0564	309.969
BG_SLH14081	BDBG_06643	273	1011971	1012243	+	hypothetical protein	14		14	3	996317	1035271	29	38.954
BG_SLH14081	BDBG_06644	555	1013468	1014022	-	hypothetical protein	14		14	3	996317	1035271	29	38.954
BG_SLH14081	BDBG_06711	297	1264084	1264380	-	hypothetical protein	14		14	4	1204099	1265729	29.7	61.63
BG_SLH14081	BDBG_06789	2250	1579716	1581965	+	hypothetical protein	14		14	5	1502016	1667257	33.4846	165.241
BG_SLH14081	BDBG_06793	2182	1589270	1591451	-	hypothetical protein	14	PF05057.9	14	5	1502016	1667257	33.4846	165.241
BG_SLH14081	BDBG_06799	1238	1656233	1657470	-	hypothetical protein	14		14	5	1502016	1667257	33.4846	165.241
BG_SLH14081	BDBG_06805	1453	6049	7501	-	hypothetical protein	16		16	1	1	922462	32.2044	922.461
BG_SLH14081	BDBG_06806	2570	168354	170923	+	hypothetical protein	16		16	1	1	922462	32.2044	922.461
BG_SLH14081	BDBG_06814	2642	278149	280790	+	hypothetical protein	16		16	1	1	922462	32.2044	922.461
BG_SLH14081	BDBG_06815	682	286982	287663	-	hypothetical protein	16		16	1	1	922462	32.2044	922.461
BG_SLH14081	BDBG_06816	965	314999	315963	+	hypothetical protein	16		16	1	1	922462	32.2044	922.461
BG_SLH14081	BDBG_06817	1037	323259	324295	-	hypothetical protein	16		16	1	1	922462	32.2044	922.461
BG_SLH14081	BDBG_06819	3049	419624	422672	+	hypothetical protein	16		16	1	1	922462	32.2044	922.461
BG_SLH14081	BDBG_06824	4627	498836	503462	+	hypothetical protein	16		16	1	1	922462	32.2044	922.461
BG_SLH14081	BDBG_06827	3120	567418	570537	-	hypothetical protein	16	PF00012.15	16	1	1	922462	32.2044	922.461
BG_SLH14081	BDBG_06828	4511	568868	573378	+	hypothetical protein	16		16	1	1	922462	32.2044	922.461
BG_SLH14081	BDBG_06831	738	656817	657554	+	hypothetical protein	16		16	1	1	922462	32.2044	922.461
BG_SLH14081	BDBG_06855	2110	990296	992405	+	hypothetical protein	16	PF03795.9	16	2	961684	1204370	32.0325	242.686
BG_SLH14081	BDBG_06861	716	1005705	1006420	-	hypothetical protein	16	PF06985.6	16	2	961684	1204370	32.0325	242.686
BG_SLH14081	BDBG_06863	339	1122311	1122649	+	hypothetical protein	16		16	2	961684	1204370	32.0325	242.686
BG_SLH14081	BDBG_06865	1803	1144653	1146455	-	hypothetical protein	16		16	2	961684	1204370	32.0325	242.686
BG_SLH14081	BDBG_06866	396	1147344	1147739	-	hypothetical protein	16		16	2	961684	1204370	32.0325	242.686
BG_SLH14081	BDBG_06867	435	1160587	1161021	+	hypothetical protein	16		16	2	961684	1204370	32.0325	242.686
BG_SLH14081	BDBG_06934	1290	1471020	1472309	+	hypothetical protein	16		16	3	1440252	1506340	28.9098	66.088
BG_SLH14081	BDBG_06953	3143	46757	49911	-	hypothetical protein	17		17	1	1	80000	28.6225	79.999
BG_SLH14081	BDBG_06983	357	198398	198754	+	hypothetical protein	17		17	2	175543	216876	30.3636	41.333
BG_SLH14081	BDBG_06995	312	269186	269497	-	hypothetical protein	17		17	3	256048	297502	29.44	41.454
BG_SLH14081	BDBG_07052	366	614231	614596	-	hypothetical protein	17		17	5	552882	667259	32.2417	114.377
BG_SLH14081	BDBG_07054	3729	618742	622470	-	hypothetical protein	17	PF01073.14,PF05368.8,PF13460.1	17	5	552882	667259	32.2417	114.377
BG_SLH14081	BDBG_07057	777	627791	628567	-	hypothetical protein	17		17	5	552882	667259	32.2417	114.377
BG_SLH14081	BDBG_07058	552	629552	630103	-	hypothetical protein	17		17	5	552882	667259	32.2417	114.377
BG_SLH14081	BDBG_07061	1901	635665	637565	+	hypothetical protein	17	PF11001.3	17	5	552882	667259	32.2417	114.377
BG_SLH14081	BDBG_07062	1281	636972	638252	-	hypothetical protein	17		17	5	552882	667259	32.2417	114.377
BG_SLH14081	BDBG_07110	216	966184	966399	+	hypothetical protein	17		17	6	799406	988704	29.3141	189.298
BG_SLH14081	BDBG_07166	527	1204156	1204682	-	hypothetical protein	17		17	7	1170802	1437317	30.2379	266.515
BG_SLH14081	BDBG_07171	1347	1401291	1402637	+	hypothetical protein	17		17	7	1170802	1437317	30.2379	266.515
BG_SLH14081	BDBG_07196	452	1512766	1513217	+	hypothetical protein	17		17	8	1512285	1573144	29.1492	60.859
BG_SLH14081	BDBG_07203	2689	171807	175233	-	hypothetical protein	18		18	1	1	452247	30.6097	452.246
BG_SLH14081	BDBG_07204	3406	174147	177552	+	hypothetical protein	18	PF10349.4	18	1	1	452247	30.6097	452.246
BG_SLH14081	BDBG_07207	566	188486	189051	-	hypothetical protein	18		18	1	1	452247	30.6097	452.246
BG_SLH14081	BDBG_07209	1905	378021	379925	+	hypothetical protein	18		18	1	1	452247	30.6097	452.246
BG_SLH14081	BDBG_07211	1732	391428	393159	+	hypothetical protein	18		18	1	1	452247	30.6097	452.246
BG_SLH14081	BDBG_07240	861	547526	548386	+	hypothetical protein	18		18	2	532149	548981	31.59	16.832
BG_SLH14081	BDBG_07308	1212	945120	946331	+	hypothetical protein	18		18	7	935783	1140531	31.777	204.748
BG_SLH14081	BDBG_07309	345	948472	948816	+	hypothetical protein	18		18	7	935783	1140531	31.777	204.748
BG_SLH14081	BDBG_07311	2065	958878	960942	+	hypothetical protein	18		18	7	935783	1140531	31.777	204.748
BG_SLH14081	BDBG_07312	4190	957650	961839	-	hypothetical protein	18		18	7	935783	1140531	31.777	204.748
BG_SLH14081	BDBG_07315	1520	966552	968071	+	hypothetical protein	18		18	7	935783	1140531	31.777	204.748
BG_SLH14081	BDBG_07316	3068	968411	971478	+	hypothetical protein	18		18	7	935783	1140531	31.777	204.748
BG_SLH14081	BDBG_07318	210	995527	995736	+	hypothetical protein	18		18	7	935783	1140531	31.777	204.748
BG_SLH14081	BDBG_07319	988	997595	998582	-	hypothetical protein	18		18	7	935783	1140531	31.777	204.748
BG_SLH14081	BDBG_07321	739	999900	1000638	+	hypothetical protein	18		18	7	935783	1140531	31.777	204.748
BG_SLH14081	BDBG_07323	745	1010563	1011307	-	hypothetical protein	18		18	7	935783	1140531	31.777	204.748
BG_SLH14081	BDBG_07394	360	28853	29212	+	hypothetical protein	19		19	1	1	117988	30.0336	117.987
BG_SLH14081	BDBG_07395	228	61308	61535	-	hypothetical protein	19		19	1	1	117988	30.0336	117.987
BG_SLH14081	BDBG_07396	2501	114048	116548	+	hypothetical protein	19		19	1	1	117988	30.0336	117.987
BG_SLH14081	BDBG_07422	2880	241472	244351	+	hypothetical protein	19		19	2	209208	278107	34.11	68.899
BG_SLH14081	BDBG_07424	3110	244863	247972	+	hypothetical protein	19	PF10281.4	19	2	209208	278107	34.11	68.899
BG_SLH14081	BDBG_07426	3288	249167	252488	+	hypothetical protein	19		19	2	209208	278107	34.11	68.899
BG_SLH14081	BDBG_07427	385	252636	253020	-	hypothetical protein	19	PF09072.5	19	2	209208	278107	34.11	68.899
BG_SLH14081	BDBG_07430	5068	277741	282808	+	hypothetical protein	19		19	2	209208	278107	34.11	68.899
BG_SLH14081	BDBG_07453	1614	353466	355079	+	hypothetical protein	19	PF00651.26	19	3	340763	538521	30.3022	197.758
BG_SLH14081	BDBG_07454	628	379033	379660	+	hypothetical protein	19		19	3	340763	538521	30.3022	197.758
BG_SLH14081	BDBG_07456	2675	384120	386794	-	hypothetical protein	19	PF00004.24	19	3	340763	538521	30.3022	197.758
BG_SLH14081	BDBG_07457	959	388173	389131	-	hypothetical protein	19		19	3	340763	538521	30.3022	197.758
BG_SLH14081	BDBG_07458	537	389742	390278	+	hypothetical protein	19		19	3	340763	538521	30.3022	197.758
BG_SLH14081	BDBG_07508	240	694942	695181	+	hypothetical protein	19		19	4	667663	754123	30.18	86.46
BG_SLH14081	BDBG_07644	255	1285310	1285564	-	hypothetical protein	19		19	5	1163466	1330405	30.1715	166.939
BG_SLH14081	BDBG_07646	240	1311645	1311884	+	hypothetical protein	19		19	5	1163466	1330405	30.1715	166.939
BG_SLH14081	BDBG_07780	850	621648	622497	+	hypothetical protein	20		20	3	593682	713095	28.9153	119.413
BG_SLH14081	BDBG_07781	684	622827	623510	-	hypothetical protein	20		20	3	593682	713095	28.9153	119.413
BG_SLH14081	BDBG_07792	1017	786340	787356	-	hypothetical protein	20		20	4	740619	796426	32.26	55.807
BG_SLH14081	BDBG_07810	3034	913479	916512	+	hypothetical protein	20		20	5	845252	918858	29.9437	73.606
BG_SLH14081	BDBG_07812	822	967209	968030	+	hypothetical protein	20		20	6	924190	1194072	29.4106	269.882
BG_SLH14081	BDBG_07813	2489	985202	987690	-	hypothetical protein	20		20	6	924190	1194072	29.4106	269.882
BG_SLH14081	BDBG_07814	506	1012278	1012783	-	hypothetical protein	20		20	6	924190	1194072	29.4106	269.882
BG_SLH14081	BDBG_07830	501	1230843	1231343	+	hypothetical protein	20		20	7	1227843	1293227	29.1165	65.384
BG_SLH14081	BDBG_07835	881	35349	36229	+	hypothetical protein	21	PF08293.6	21	1	1	59436	32.4028	59.435
BG_SLH14081	BDBG_07837	657	38774	39430	-	hypothetical protein	21		21	1	1	59436	32.4028	59.435
BG_SLH14081	BDBG_07839	963	39581	40543	+	hypothetical protein	21		21	1	1	59436	32.4028	59.435
BG_SLH14081	BDBG_07855	407	154657	155063	+	hypothetical protein	21		21	2	112052	265688	31.0275	153.636
BG_SLH14081	BDBG_07856	623	169475	170097	+	hypothetical protein	21		21	2	112052	265688	31.0275	153.636
BG_SLH14081	BDBG_07858	1543	189198	190740	+	hypothetical protein	21	PF00069.20,PF06293.9	21	2	112052	265688	31.0275	153.636
BG_SLH14081	BDBG_07860	429	193468	193896	+	hypothetical protein	21		21	2	112052	265688	31.0275	153.636
BG_SLH14081	BDBG_07861	774	194956	195729	-	hypothetical protein	21		21	2	112052	265688	31.0275	153.636
BG_SLH14081	BDBG_07862	2346	196432	198777	-	hypothetical protein	21		21	2	112052	265688	31.0275	153.636
BG_SLH14081	BDBG_07863	2931	198668	201598	+	hypothetical protein	21		21	2	112052	265688	31.0275	153.636
BG_SLH14081	BDBG_07866	240	252888	253127	+	hypothetical protein	21		21	2	112052	265688	31.0275	153.636
BG_SLH14081	BDBG_07912	3140	430073	433212	+	hypothetical protein	21	PF00096.21	21	3	390309	477781	28.9588	87.472
BG_SLH14081	BDBG_07913	3004	430209	433212	-	hypothetical protein	21		21	3	390309	477781	28.9588	87.472
BG_SLH14081	BDBG_08026	777	810	1586	+	hypothetical protein	22		22	1	1	38616	28.98	38.615
BG_SLH14081	BDBG_08027	3046	38499	41544	-	hypothetical protein	22	PF12855.2	22	1	1	38616	28.98	38.615
BG_SLH14081	BDBG_08144	354	385150	385503	-	hypothetical protein	22		22	2	376998	408395	27.91	31.397
BG_SLH14081	BDBG_08434	6410	29870	36279	-	hypothetical protein	24		24	1	1	30408	27.23	30.407
BG_SLH14081	BDBG_08476	2074	203489	205562	+	hypothetical protein	24		24	3	202388	236130	33.21	33.742
BG_SLH14081	BDBG_08478	1007	208743	209749	+	hypothetical protein	24		24	3	202388	236130	33.21	33.742
BG_SLH14081	BDBG_08538	907	635536	636442	+	hypothetical protein	24		24	6	598007	640899	33.5323	42.892
BG_SLH14081	BDBG_08621	2727	364866	367592	-	hypothetical protein	25	PF00959.14	25	3	348912	732172	31.1908	383.26
BG_SLH14081	BDBG_08623	4217	395826	400042	+	hypothetical protein	25	PF11312.3	25	3	348912	732172	31.1908	383.26
BG_SLH14081	BDBG_08624	4190	395547	399736	-	hypothetical protein	25		25	3	348912	732172	31.1908	383.26
BG_SLH14081	BDBG_08626	2798	402466	405263	-	hypothetical protein	25		25	3	348912	732172	31.1908	383.26
BG_SLH14081	BDBG_08635	231	538262	538492	-	hypothetical protein	25		25	3	348912	732172	31.1908	383.26
BG_SLH14081	BDBG_08636	987	539693	540679	-	hypothetical protein	25		25	3	348912	732172	31.1908	383.26
BG_SLH14081	BDBG_08638	460	571211	571670	-	hypothetical protein	25		25	3	348912	732172	31.1908	383.26
BG_SLH14081	BDBG_08639	659	610716	611374	+	hypothetical protein	25		25	3	348912	732172	31.1908	383.26
BG_SLH14081	BDBG_08645	1790	132348	134137	-	hypothetical protein	26		26	1	1	691870	30.6414	691.869
BG_SLH14081	BDBG_08646	246	146636	146881	-	hypothetical protein	26		26	1	1	691870	30.6414	691.869
BG_SLH14081	BDBG_08650	1246	442627	443872	+	hypothetical protein	26		26	1	1	691870	30.6414	691.869
BG_SLH14081	BDBG_08652	414	568086	568499	+	hypothetical protein	26		26	1	1	691870	30.6414	691.869
BG_SLH14081	BDBG_08653	240	593622	593861	-	hypothetical protein	26		26	1	1	691870	30.6414	691.869
BG_SLH14081	BDBG_08655	438	677413	677850	+	hypothetical protein	26		26	1	1	691870	30.6414	691.869
BG_SLH14081	BDBG_08656	1011	678712	679722	-	hypothetical protein	26		26	1	1	691870	30.6414	691.869
BG_SLH14081	BDBG_08670	2061	59177	61237	+	hypothetical protein	27	PF13847.1,PF08241.7,PF13649.1,PF12847.2	27	2	61135	97295	31.43	36.16
BG_SLH14081	BDBG_08673	722	97230	97951	-	hypothetical protein	27		27	2	61135	97295	31.43	36.16
BG_SLH14081	BDBG_08745	558	439503	440060	-	hypothetical protein	27		27	4	427168	600889	31.0516	173.721
BG_SLH14081	BDBG_08748	314	535331	535644	-	hypothetical protein	27		27	4	427168	600889	31.0516	173.721
BG_SLH14081	BDBG_08754	2778	616523	619300	+	hypothetical protein	27	PF01544.13	27	5	619175	684207	31.86	65.032
BG_SLH14081	BDBG_08758	1385	7842	9226	+	hypothetical protein	28		28	1	1	111213	29.3515	111.212
BG_SLH14081	BDBG_08759	1469	57406	58874	-	hypothetical protein	28		28	1	1	111213	29.3515	111.212
BG_SLH14081	BDBG_08764	1745	176132	177876	+	hypothetical protein	28		28	2	121328	380386	29.7549	259.058
BG_SLH14081	BDBG_08766	4606	312004	316636	+	hypothetical protein	28		28	2	121328	380386	29.7549	259.058
BG_SLH14081	BDBG_08798	3662	131086	134747	-	hypothetical protein	29		29	1	1	265669	29.8944	265.668
BG_SLH14081	BDBG_08836	2759	502773	505531	+	hypothetical protein	29	PF12861.2,PF13639.1,PF13920.1,PF13923.1,PF00097.20	29	3	424182	532080	29.83	107.898
BG_SLH14081	BDBG_08846	356	8573	8928	+	hypothetical protein	30		30	1	1	249318	30.1954	249.317
BG_SLH14081	BDBG_08847	993	10135	11127	-	hypothetical protein	30		30	1	1	249318	30.1954	249.317
BG_SLH14081	BDBG_08848	501	46234	46734	+	hypothetical protein	30		30	1	1	249318	30.1954	249.317
BG_SLH14081	BDBG_08851	1315	51705	53019	+	hypothetical protein	30		30	1	1	249318	30.1954	249.317
BG_SLH14081	BDBG_08852	318	56027	56344	-	hypothetical protein	30		30	1	1	249318	30.1954	249.317
BG_SLH14081	BDBG_08855	289	62749	63037	+	hypothetical protein	30		30	1	1	249318	30.1954	249.317
BG_SLH14081	BDBG_08866	4089	309878	313966	-	hypothetical protein	30		30	2	279625	565568	29.3035	285.943
BG_SLH14081	BDBG_08867	1653	314219	315871	+	hypothetical protein	30		30	2	279625	565568	29.3035	285.943
BG_SLH14081	BDBG_08868	858	316659	317516	-	hypothetical protein	30		30	2	279625	565568	29.3035	285.943
BG_SLH14081	BDBG_08869	452	361714	362165	-	hypothetical protein	30		30	2	279625	565568	29.3035	285.943
BG_SLH14081	BDBG_08872	2094	78203	80296	+	hypothetical protein	31		31	1	1	226711	30.7744	226.71
BG_SLH14081	BDBG_08873	834	80608	81441	-	hypothetical protein	31		31	1	1	226711	30.7744	226.71
BG_SLH14081	BDBG_08876	1095	137235	138329	-	hypothetical protein	31	PF07914.6,PF01636.18	31	1	1	226711	30.7744	226.71
BG_SLH14081	BDBG_08877	818	141137	141954	+	hypothetical protein	31		31	1	1	226711	30.7744	226.71
BG_SLH14081	BDBG_08879	773	147069	147841	-	hypothetical protein	31	PF00385.19	31	1	1	226711	30.7744	226.71
BG_SLH14081	BDBG_08881	528	174618	175145	+	hypothetical protein	31		31	1	1	226711	30.7744	226.71
BG_SLH14081	BDBG_08936	1076	516109	517184	-	hypothetical protein	31	PF01633.15,PF01636.18	31	3	429479	517258	29.3488	87.779
BG_SLH14081	BDBG_08937	843	38137	38979	+	hypothetical protein	32		32	1	1	47144	30.6236	47.143
BG_SLH14081	BDBG_08938	764	40078	40841	-	hypothetical protein	32		32	1	1	47144	30.6236	47.143
BG_SLH14081	BDBG_08939	1281	41505	42785	+	hypothetical protein	32		32	1	1	47144	30.6236	47.143
BG_SLH14081	BDBG_08941	2327	45843	48169	-	hypothetical protein	32		32	1	1	47144	30.6236	47.143
BG_SLH14081	BDBG_08958	1905	182834	184738	+	hypothetical protein	32		32	2	110396	206740	31.5649	96.344
BG_SLH14081	BDBG_08959	3264	184108	187479	-	hypothetical protein	32		32	2	110396	206740	31.5649	96.344
BG_SLH14081	BDBG_09010	324	112088	112411	-	hypothetical protein	33		33	2	89057	238679	29.3015	149.622
BG_SLH14081	BDBG_09011	360	117589	117948	-	hypothetical protein	33		33	2	89057	238679	29.3015	149.622
BG_SLH14081	BDBG_09056	2045	27272	29316	-	hypothetical protein	34		34	1	1	36677	36.47	36.676
BG_SLH14081	BDBG_09057	6129	27578	33706	+	hypothetical protein	34		34	1	1	36677	36.47	36.676
BG_SLH14081	BDBG_09058	412	33790	34201	-	hypothetical protein	34		34	1	1	36677	36.47	36.676
BG_SLH14081	BDBG_09059	1136	34424	35559	-	hypothetical protein	34		34	1	1	36677	36.47	36.676
BG_SLH14081	BDBG_09061	2242	35698	37970	-	hypothetical protein	34		34	1	1	36677	36.47	36.676
BG_SLH14081	BDBG_09081	231	203453	203683	+	hypothetical protein	35		35	2	176681	208846	28.03	32.165
BG_SLH14081	BDBG_09112	4516	394824	399339	+	hypothetical protein	35	PF10214.4	35	3	278552	475140	31.6534	196.588
BG_SLH14081	BDBG_09114	1149	402320	403468	-	hypothetical protein	35	PF05347.10	35	3	278552	475140	31.6534	196.588
BG_SLH14081	BDBG_09115	4657	403592	408248	+	hypothetical protein	35	PF10056.4	35	3	278552	475140	31.6534	196.588
BG_SLH14081	BDBG_09116	2030	407743	409772	-	hypothetical protein	35	PF00403.21	35	3	278552	475140	31.6534	196.588
BG_SLH14081	BDBG_09117	719	410041	410759	-	hypothetical protein	35		35	3	278552	475140	31.6534	196.588
BG_SLH14081	BDBG_09202	953	365820	366777	+	hypothetical protein	36		36	2	354551	452761	29.3584	98.21
BG_SLH14081	BDBG_09203	1635	366366	368000	-	hypothetical protein	36		36	2	354551	452761	29.3584	98.21
BG_SLH14081	BDBG_09274	493	76827	77319	-	hypothetical protein	38		38	2	67207	159344	29.3792	92.137
BG_SLH14081	BDBG_09300	2906	310554	313459	+	hypothetical protein	38		38	4	300495	362769	34.54	62.274
BG_SLH14081	BDBG_09304	1358	322557	323914	-	hypothetical protein	38		38	4	300495	362769	34.54	62.274
BG_SLH14081	BDBG_09352	2264	203830	206093	+	hypothetical protein	39		39	2	205740	299772	28.2292	94.032
BG_SLH14081	BDBG_09380	1940	201532	204311	+	hypothetical protein	40		40	2	119453	295940	28.233	176.487
BG_SLH14081	BDBG_09383	755	27228	27982	+	hypothetical protein	41		41	1	1	33248	33.31	33.247
BG_SLH14081	BDBG_09442	1034	8619	9652	-	hypothetical protein	44	PF04628.8	44	1	1	229925	28.7022	229.924
BG_SLH14081	BDBG_09459	333	4987	5319	+	hypothetical protein	45		45	1	1	149530	29.5888	149.529
BG_SLH14081	BDBG_09472	586	133898	134483	-	hypothetical protein	47		47	2	90152	191390	31.2066	101.238
BG_SLH14081	BDBG_09507	2287	37249	39535	+	hypothetical protein	50	PF01636.18	50	1	1	145419	32.7368	145.418
BG_SLH14081	BDBG_09509	589	105890	106478	-	hypothetical protein	50		50	1	1	145419	32.7368	145.418
BG_SLH14081	BDBG_09510	798	106765	107562	+	hypothetical protein	50		50	1	1	145419	32.7368	145.418
BG_SLH14081	BDBG_09511	231	108111	108341	-	hypothetical protein	50		50	1	1	145419	32.7368	145.418
BG_SLH14081	BDBG_09513	1102	111360	112461	-	hypothetical protein	50		50	1	1	145419	32.7368	145.418
BG_SLH14081	BDBG_09516	1684	56058	57741	-	hypothetical protein	55	PF09949.4	55	1	1	125085	28.4193	125.084
BG_SLH14081	BDBG_09524	2018	54586	56603	-	hypothetical protein	52	PF12697.2,PF12695.2,PF02230.11	52	1	1	80124	32.9574	80.123
BG_SLH14081	BDBG_09530	231	2859	3089	+	hypothetical protein	54		54	1	1	121697	29.7093	121.696
BG_SLH14081	BDBG_09543	2690	59462	62151	+	hypothetical protein	56	PF12855.2	56	2	59455	116552	31.4377	57.097
BG_SLH14081	BDBG_09544	3135	62703	65837	-	hypothetical protein	56		56	2	59455	116552	31.4377	57.097
BG_SLH14081	BDBG_09545	1041	65891	66931	-	hypothetical protein	56	PF08654.5	56	2	59455	116552	31.4377	57.097
BG_SLH14081	BDBG_09547	4551	67178	71728	-	hypothetical protein	56	PF07491.6	56	2	59455	116552	31.4377	57.097
BG_SLH14081	BDBG_09552	453	2610	3062	+	hypothetical protein	73		73	1	1	23174	26.6465	23.173
BG_SLH14081	BDBG_09553	2100	351	2450	+	hypothetical protein	78		78	1	1	11700	33.26	11.699
BG_SLH14081	BDBG_09554	522	3112	3633	+	hypothetical protein	78		78	1	1	11700	33.26	11.699
BG_SLH14081	BDBG_09555	2183	1203	3385	+	hypothetical protein	92	PF00069.20	92	1	1	6325	34.83	6.324
BG_SLH14081	BDBG_16033	169	7607	7775	-	hypothetical protein	1		1	1	1	205800	31.7122	205.799
BG_SLH14081	BDBG_16034	979	59810	60788	-	hypothetical protein	1		1	1	1	205800	31.7122	205.799
BG_SLH14081	BDBG_16035	395	61633	62027	-	hypothetical protein	1		1	1	1	205800	31.7122	205.799
BG_SLH14081	BDBG_16036	539	64293	64831	-	hypothetical protein	1		1	1	1	205800	31.7122	205.799
BG_SLH14081	BDBG_16037	4980	75655	80634	+	hypothetical protein	1	PF00067.17,PF12706.2,PF07522.9	1	1	1	205800	31.7122	205.799
BG_SLH14081	BDBG_16056	894	966176	967069	-	hypothetical protein	1		1	2	697943	1112525	29.8398	414.582
BG_SLH14081	BDBG_16057	1011	1017828	1018838	+	hypothetical protein	1		1	2	697943	1112525	29.8398	414.582
BG_SLH14081	BDBG_16058	679	1058320	1058998	+	hypothetical protein	1		1	2	697943	1112525	29.8398	414.582
BG_SLH14081	BDBG_16063	679	1181751	1182429	-	hypothetical protein	1		1	3	1162297	1303407	30.9624	141.11
BG_SLH14081	BDBG_16065	291	1292688	1292978	+	hypothetical protein	1		1	3	1162297	1303407	30.9624	141.11
BG_SLH14081	BDBG_16066	453	1299126	1299578	-	hypothetical protein	1		1	3	1162297	1303407	30.9624	141.11
BG_SLH14081	BDBG_16077	2170	1937973	1940142	-	hypothetical protein	1		1	5	1817170	1949151	30.76	131.981
BG_SLH14081	BDBG_16087	186	2126632	2126817	+	hypothetical protein	1		1	6	2124287	2267226	29.2013	142.939
BG_SLH14081	BDBG_16090	1597	2206909	2208505	-	hypothetical protein	1		1	6	2124287	2267226	29.2013	142.939
BG_SLH14081	BDBG_16091	231	2303634	2303864	-	hypothetical protein	1		1	7	2278779	2806708	30.4851	527.929
BG_SLH14081	BDBG_16092	249	2380413	2380661	+	hypothetical protein	1		1	7	2278779	2806708	30.4851	527.929
BG_SLH14081	BDBG_16093	315	2392779	2393093	-	hypothetical protein	1	PF07983.8	1	7	2278779	2806708	30.4851	527.929
BG_SLH14081	BDBG_16094	1606	2393119	2394724	-	hypothetical protein	1	PF03198.9	1	7	2278779	2806708	30.4851	527.929
BG_SLH14081	BDBG_16095	193	2427146	2427338	-	hypothetical protein	1		1	7	2278779	2806708	30.4851	527.929
BG_SLH14081	BDBG_16096	551	2464796	2465346	-	hypothetical protein	1		1	7	2278779	2806708	30.4851	527.929
BG_SLH14081	BDBG_16099	231	2599374	2599604	-	hypothetical protein	1		1	7	2278779	2806708	30.4851	527.929
BG_SLH14081	BDBG_16100	255	2629604	2629858	+	hypothetical protein	1		1	7	2278779	2806708	30.4851	527.929
BG_SLH14081	BDBG_16116	273	3500614	3500886	+	hypothetical protein	1		1	8	3223931	3504456	29.6228	280.525
BG_SLH14081	BDBG_16119	213	3575221	3575433	+	hypothetical protein	1		1	9	3541352	4937121	30.3927	1395.77
BG_SLH14081	BDBG_16121	189	3840034	3840222	-	hypothetical protein	1		1	9	3541352	4937121	30.3927	1395.77
BG_SLH14081	BDBG_16123	204	3857941	3858144	+	hypothetical protein	1		1	9	3541352	4937121	30.3927	1395.77
BG_SLH14081	BDBG_16124	231	3878593	3878823	+	hypothetical protein	1		1	9	3541352	4937121	30.3927	1395.77
BG_SLH14081	BDBG_16125	456	3951829	3952284	+	hypothetical protein	1		1	9	3541352	4937121	30.3927	1395.77
BG_SLH14081	BDBG_16126	302	3973403	3973704	+	hypothetical protein	1		1	9	3541352	4937121	30.3927	1395.77
BG_SLH14081	BDBG_16127	201	4167624	4167824	-	hypothetical protein	1		1	9	3541352	4937121	30.3927	1395.77
BG_SLH14081	BDBG_16128	252	4188735	4188986	-	hypothetical protein	1		1	9	3541352	4937121	30.3927	1395.77
BG_SLH14081	BDBG_16130	585	4538504	4539088	+	hypothetical protein	1		1	9	3541352	4937121	30.3927	1395.77
BG_SLH14081	BDBG_16133	447	4792119	4792565	+	hypothetical protein	1		1	9	3541352	4937121	30.3927	1395.77
BG_SLH14081	BDBG_16134	167	4818754	4818920	+	hypothetical protein	1		1	9	3541352	4937121	30.3927	1395.77
BG_SLH14081	BDBG_16135	1168	4825747	4826914	-	hypothetical protein	1		1	9	3541352	4937121	30.3927	1395.77
BG_SLH14081	BDBG_16136	231	4849195	4849425	-	hypothetical protein	1		1	9	3541352	4937121	30.3927	1395.77
BG_SLH14081	BDBG_16141	252	5085317	5085568	+	hypothetical protein	1		1	10	5074503	5492029	30.4495	417.526
BG_SLH14081	BDBG_16142	225	5145521	5145745	-	hypothetical protein	1		1	10	5074503	5492029	30.4495	417.526
BG_SLH14081	BDBG_16143	231	5233511	5233741	-	hypothetical protein	1		1	10	5074503	5492029	30.4495	417.526
BG_SLH14081	BDBG_16144	1707	5236011	5237717	+	hypothetical protein	1		1	10	5074503	5492029	30.4495	417.526
BG_SLH14081	BDBG_16146	255	5297669	5297923	-	hypothetical protein	1		1	10	5074503	5492029	30.4495	417.526
BG_SLH14081	BDBG_16147	399	5395829	5396227	+	hypothetical protein	1		1	10	5074503	5492029	30.4495	417.526
BG_SLH14081	BDBG_16148	231	5438295	5438525	-	hypothetical protein	1		1	10	5074503	5492029	30.4495	417.526
BG_SLH14081	BDBG_16149	2751	5451430	5454180	-	hypothetical protein	1		1	10	5074503	5492029	30.4495	417.526
BG_SLH14081	BDBG_16153	2222	5748064	5750285	-	hypothetical protein	1		1	12	5730403	6022518	29.8347	292.115
BG_SLH14081	BDBG_16154	585	5748242	5748826	+	hypothetical protein	1		1	12	5730403	6022518	29.8347	292.115
BG_SLH14081	BDBG_16155	216	5756422	5756637	+	hypothetical protein	1		1	12	5730403	6022518	29.8347	292.115
BG_SLH14081	BDBG_16156	544	5762003	5762546	+	hypothetical protein	1		1	12	5730403	6022518	29.8347	292.115
BG_SLH14081	BDBG_16157	349	5803676	5804024	-	hypothetical protein	1		1	12	5730403	6022518	29.8347	292.115
BG_SLH14081	BDBG_16158	569	5911416	5911984	+	hypothetical protein	1		1	12	5730403	6022518	29.8347	292.115
BG_SLH14081	BDBG_16159	189	5950136	5950324	-	hypothetical protein	1		1	12	5730403	6022518	29.8347	292.115
BG_SLH14081	BDBG_16164	679	6188270	6188948	+	hypothetical protein	1		1	13	6117285	6322159	30.0135	204.874
BG_SLH14081	BDBG_16165	249	6201155	6201403	+	hypothetical protein	1		1	13	6117285	6322159	30.0135	204.874
BG_SLH14081	BDBG_16166	1283	6249722	6251125	+	hypothetical protein	1	PF13391.1	1	13	6117285	6322159	30.0135	204.874
BG_SLH14081	BDBG_16167	312	6296880	6297191	+	hypothetical protein	1		1	13	6117285	6322159	30.0135	204.874
BG_SLH14081	BDBG_16169	180	6428286	6428465	-	hypothetical protein	1		1	14	6382144	6490470	29.0192	108.326
BG_SLH14081	BDBG_16170	210	6442059	6442268	+	hypothetical protein	1		1	14	6382144	6490470	29.0192	108.326
BG_SLH14081	BDBG_16175	501	6683939	6684439	+	hypothetical protein	1		1	16	6673136	6776524	28.5904	103.388
BG_SLH14081	BDBG_16177	885	6731464	6732348	+	hypothetical protein	1		1	16	6673136	6776524	28.5904	103.388
BG_SLH14081	BDBG_16178	272	6738311	6738582	-	hypothetical protein	1		1	16	6673136	6776524	28.5904	103.388
BG_SLH14081	BDBG_16185	186	6846623	6846808	+	hypothetical protein	1		1	17	6814480	6996573	30.3549	182.093
BG_SLH14081	BDBG_16187	186	6895743	6895928	-	hypothetical protein	1		1	17	6814480	6996573	30.3549	182.093
BG_SLH14081	BDBG_16188	492	6903617	6904108	+	hypothetical protein	1		1	17	6814480	6996573	30.3549	182.093
BG_SLH14081	BDBG_16190	204	7084573	7084776	-	hypothetical protein	1		1	18	7057157	7091022	30.71	33.865
BG_SLH14081	BDBG_16196	420	7140660	7141079	-	hypothetical protein	1		1	19	7112711	7150106	29.572	37.395
BG_SLH14081	BDBG_16198	578	7325201	7325778	+	hypothetical protein	1		1	20	7231361	7363291	29.8971	131.93
BG_SLH14081	BDBG_16200	1108	7492253	7493360	-	hypothetical protein	1		1	21	7435090	7881310	31.6344	446.22
BG_SLH14081	BDBG_16201	462	7522017	7522478	-	hypothetical protein	1		1	21	7435090	7881310	31.6344	446.22
BG_SLH14081	BDBG_16202	337	7533019	7533355	-	hypothetical protein	1		1	21	7435090	7881310	31.6344	446.22
BG_SLH14081	BDBG_16203	904	7630718	7631621	+	hypothetical protein	1	PF01636.18	1	21	7435090	7881310	31.6344	446.22
BG_SLH14081	BDBG_16204	1499	7632519	7634017	+	hypothetical protein	1		1	21	7435090	7881310	31.6344	446.22
BG_SLH14081	BDBG_16205	406	7767952	7768357	+	hypothetical protein	1		1	21	7435090	7881310	31.6344	446.22
BG_SLH14081	BDBG_16206	234	7808806	7809039	-	hypothetical protein	1		1	21	7435090	7881310	31.6344	446.22
BG_SLH14081	BDBG_16213	1146	8060418	8061563	-	hypothetical protein	1		1	22	8027125	8174884	28.4059	147.759
BG_SLH14081	BDBG_16214	270	8112221	8112490	+	hypothetical protein	1		1	22	8027125	8174884	28.4059	147.759
BG_SLH14081	BDBG_16215	829	8122940	8123768	-	hypothetical protein	1		1	22	8027125	8174884	28.4059	147.759
BG_SLH14081	BDBG_16216	723	8131930	8132652	+	hypothetical protein	1		1	22	8027125	8174884	28.4059	147.759
BG_SLH14081	BDBG_16217	171	8163475	8163645	-	hypothetical protein	1		1	22	8027125	8174884	28.4059	147.759
BG_SLH14081	BDBG_16218	174	7668	7841	+	hypothetical protein	2		2	1	1	463552	31.0085	463.551
BG_SLH14081	BDBG_16219	1004	13996	14999	+	hypothetical protein	2		2	1	1	463552	31.0085	463.551
BG_SLH14081	BDBG_16220	1172	37456	38627	+	hypothetical protein	2		2	1	1	463552	31.0085	463.551
BG_SLH14081	BDBG_16222	1596	232834	234429	+	hypothetical protein	2		2	1	1	463552	31.0085	463.551
BG_SLH14081	BDBG_16223	213	234772	234984	+	hypothetical protein	2		2	1	1	463552	31.0085	463.551
BG_SLH14081	BDBG_16224	3232	322515	325746	+	hypothetical protein	2	PF00412.17	2	1	1	463552	31.0085	463.551
BG_SLH14081	BDBG_16225	783	325754	326536	+	hypothetical protein	2	PF00620.22	2	1	1	463552	31.0085	463.551
BG_SLH14081	BDBG_16226	487	335823	336309	-	hypothetical protein	2		2	1	1	463552	31.0085	463.551
BG_SLH14081	BDBG_16229	1024	473245	474268	+	hypothetical protein	2		2	2	467544	510026	27.3558	42.482
BG_SLH14081	BDBG_16230	204	476983	477186	+	hypothetical protein	2		2	2	467544	510026	27.3558	42.482
BG_SLH14081	BDBG_16236	471	676885	677355	+	hypothetical protein	2		2	3	569044	764779	30.1086	195.735
BG_SLH14081	BDBG_16237	279	688322	688600	-	hypothetical protein	2		2	3	569044	764779	30.1086	195.735
BG_SLH14081	BDBG_16238	240	735725	735964	+	hypothetical protein	2		2	3	569044	764779	30.1086	195.735
BG_SLH14081	BDBG_16241	240	850597	850836	-	hypothetical protein	2		2	4	836819	883029	27.2112	46.21
BG_SLH14081	BDBG_16242	581	868607	869187	+	hypothetical protein	2		2	4	836819	883029	27.2112	46.21
BG_SLH14081	BDBG_16246	1287	924343	925629	-	hypothetical protein	2		2	5	924316	1100666	29.6725	176.35
BG_SLH14081	BDBG_16247	414	925633	926046	-	hypothetical protein	2		2	5	924316	1100666	29.6725	176.35
BG_SLH14081	BDBG_16248	483	926062	926544	-	hypothetical protein	2		2	5	924316	1100666	29.6725	176.35
BG_SLH14081	BDBG_16249	287	934828	935114	-	hypothetical protein	2		2	5	924316	1100666	29.6725	176.35
BG_SLH14081	BDBG_16250	283	940411	940693	+	hypothetical protein	2		2	5	924316	1100666	29.6725	176.35
BG_SLH14081	BDBG_16251	176	948186	948361	-	hypothetical protein	2		2	5	924316	1100666	29.6725	176.35
BG_SLH14081	BDBG_16252	189	1000675	1000863	-	hypothetical protein	2		2	5	924316	1100666	29.6725	176.35
BG_SLH14081	BDBG_16253	193	1019204	1019396	-	hypothetical protein	2		2	5	924316	1100666	29.6725	176.35
BG_SLH14081	BDBG_16254	428	1031401	1031828	-	hypothetical protein	2		2	5	924316	1100666	29.6725	176.35
BG_SLH14081	BDBG_16255	1183	1051343	1052525	-	hypothetical protein	2		2	5	924316	1100666	29.6725	176.35
BG_SLH14081	BDBG_16256	183	1061106	1061288	+	hypothetical protein	2		2	5	924316	1100666	29.6725	176.35
BG_SLH14081	BDBG_16257	1171	1066123	1067293	+	hypothetical protein	2		2	5	924316	1100666	29.6725	176.35
BG_SLH14081	BDBG_16258	453	1093950	1094402	+	hypothetical protein	2		2	5	924316	1100666	29.6725	176.35
BG_SLH14081	BDBG_16259	341	1096841	1097181	-	hypothetical protein	2		2	5	924316	1100666	29.6725	176.35
BG_SLH14081	BDBG_16273	435	1564151	1564585	-	hypothetical protein	2		2	7	1537770	1658462	29.233	120.692
BG_SLH14081	BDBG_16298	888	1956954	1957841	-	hypothetical protein	2		2	9	1943080	1984321	28.09	41.241
BG_SLH14081	BDBG_16307	159	2254927	2255085	+	hypothetical protein	2		2	11	2235672	2609426	30.0513	373.754
BG_SLH14081	BDBG_16308	408	2265721	2266128	-	hypothetical protein	2		2	11	2235672	2609426	30.0513	373.754
BG_SLH14081	BDBG_16310	863	2379531	2380393	-	hypothetical protein	2		2	11	2235672	2609426	30.0513	373.754
BG_SLH14081	BDBG_16311	481	2381372	2381852	+	hypothetical protein	2		2	11	2235672	2609426	30.0513	373.754
BG_SLH14081	BDBG_16312	189	2383234	2383422	-	hypothetical protein	2		2	11	2235672	2609426	30.0513	373.754
BG_SLH14081	BDBG_16313	192	2419810	2420001	-	hypothetical protein	2		2	11	2235672	2609426	30.0513	373.754
BG_SLH14081	BDBG_16314	1452	2468556	2470007	+	hypothetical protein	2		2	11	2235672	2609426	30.0513	373.754
BG_SLH14081	BDBG_16329	467	2898566	2899032	+	hypothetical protein	2		2	14	2896044	4196276	30.3076	1300.23
BG_SLH14081	BDBG_16334	156	3234226	3234381	-	hypothetical protein	2		2	14	2896044	4196276	30.3076	1300.23
BG_SLH14081	BDBG_16337	417	3541413	3541829	-	hypothetical protein	2		2	14	2896044	4196276	30.3076	1300.23
BG_SLH14081	BDBG_16339	210	3579413	3579622	+	hypothetical protein	2		2	14	2896044	4196276	30.3076	1300.23
BG_SLH14081	BDBG_16340	312	3671571	3671882	+	hypothetical protein	2		2	14	2896044	4196276	30.3076	1300.23
BG_SLH14081	BDBG_16342	189	3939416	3939604	-	hypothetical protein	2		2	14	2896044	4196276	30.3076	1300.23
BG_SLH14081	BDBG_16343	1480	4041717	4043196	+	hypothetical protein	2		2	14	2896044	4196276	30.3076	1300.23
BG_SLH14081	BDBG_16344	354	4087691	4088044	-	hypothetical protein	2		2	14	2896044	4196276	30.3076	1300.23
BG_SLH14081	BDBG_16345	186	4105756	4105941	+	hypothetical protein	2		2	14	2896044	4196276	30.3076	1300.23
BG_SLH14081	BDBG_16346	576	4106044	4106619	+	hypothetical protein	2		2	14	2896044	4196276	30.3076	1300.23
BG_SLH14081	BDBG_16366	349	4740043	4740391	-	hypothetical protein	2		2	15	4735944	4836089	28.347	100.145
BG_SLH14081	BDBG_16367	978	4783166	4784143	-	hypothetical protein	2		2	15	4735944	4836089	28.347	100.145
BG_SLH14081	BDBG_16368	219	4802386	4802604	+	hypothetical protein	2		2	15	4735944	4836089	28.347	100.145
BG_SLH14081	BDBG_16369	283	4802971	4803253	+	hypothetical protein	2		2	15	4735944	4836089	28.347	100.145
BG_SLH14081	BDBG_16370	184	4818941	4819124	-	hypothetical protein	2		2	15	4735944	4836089	28.347	100.145
BG_SLH14081	BDBG_16378	255	4895282	4895536	+	hypothetical protein	2		2	16	4881183	5025635	29.6769	144.452
BG_SLH14081	BDBG_16379	646	4903679	4904324	+	hypothetical protein	2		2	16	4881183	5025635	29.6769	144.452
BG_SLH14081	BDBG_16387	491	5270191	5270681	+	hypothetical protein	2		2	18	5242208	5483514	30.5465	241.306
BG_SLH14081	BDBG_16388	1163	5293190	5294352	-	hypothetical protein	2		2	18	5242208	5483514	30.5465	241.306
BG_SLH14081	BDBG_16389	235	5318361	5318595	-	hypothetical protein	2		2	18	5242208	5483514	30.5465	241.306
BG_SLH14081	BDBG_16391	690	5383696	5384385	+	hypothetical protein	2	PF07819.8,PF05057.9	2	18	5242208	5483514	30.5465	241.306
BG_SLH14081	BDBG_16392	4065	5384389	5388453	+	hypothetical protein	2	PF05729.7,PF00400.27	2	18	5242208	5483514	30.5465	241.306
BG_SLH14081	BDBG_16393	366	5388861	5389226	-	hypothetical protein	2		2	18	5242208	5483514	30.5465	241.306
BG_SLH14081	BDBG_16394	266	5389446	5389711	-	hypothetical protein	2		2	18	5242208	5483514	30.5465	241.306
BG_SLH14081	BDBG_16395	243	5396386	5396628	-	hypothetical protein	2		2	18	5242208	5483514	30.5465	241.306
BG_SLH14081	BDBG_16396	273	5397322	5397594	+	hypothetical protein	2		2	18	5242208	5483514	30.5465	241.306
BG_SLH14081	BDBG_16397	1614	5397826	5399439	-	hypothetical protein	2	PF13391.1	2	18	5242208	5483514	30.5465	241.306
BG_SLH14081	BDBG_16398	327	5406253	5406579	-	hypothetical protein	2		2	18	5242208	5483514	30.5465	241.306
BG_SLH14081	BDBG_16399	1298	5479490	5480787	+	hypothetical protein	2		2	18	5242208	5483514	30.5465	241.306
BG_SLH14081	BDBG_16404	290	5657282	5657571	-	hypothetical protein	2		2	19	5562044	5782896	29.1648	220.852
BG_SLH14081	BDBG_16405	311	5689476	5689786	-	hypothetical protein	2		2	19	5562044	5782896	29.1648	220.852
BG_SLH14081	BDBG_16406	749	5708668	5709416	-	hypothetical protein	2		2	19	5562044	5782896	29.1648	220.852
BG_SLH14081	BDBG_16407	193	5719330	5719522	-	hypothetical protein	2		2	19	5562044	5782896	29.1648	220.852
BG_SLH14081	BDBG_16408	551	5724621	5725171	+	hypothetical protein	2		2	19	5562044	5782896	29.1648	220.852
BG_SLH14081	BDBG_16412	354	5856300	5856653	-	hypothetical protein	2		2	20	5846576	6127898	30.87	281.322
BG_SLH14081	BDBG_16414	350	5995062	5995411	+	hypothetical protein	2	PF02737.13	2	20	5846576	6127898	30.87	281.322
BG_SLH14081	BDBG_16415	468	5995473	5995940	+	hypothetical protein	2		2	20	5846576	6127898	30.87	281.322
BG_SLH14081	BDBG_16418	219	6003155	6003373	-	hypothetical protein	2		2	20	5846576	6127898	30.87	281.322
BG_SLH14081	BDBG_16419	985	6083172	6084156	+	hypothetical protein	2		2	20	5846576	6127898	30.87	281.322
BG_SLH14081	BDBG_16423	392	6173546	6173937	-	hypothetical protein	2		2	21	6168018	6268150	30.9852	100.132
BG_SLH14081	BDBG_16424	252	6195271	6195522	+	hypothetical protein	2		2	21	6168018	6268150	30.9852	100.132
BG_SLH14081	BDBG_16432	659	6483951	6484609	-	hypothetical protein	2		2	22	6458261	6548009	31.0803	89.748
BG_SLH14081	BDBG_16435	816	6736238	6737053	-	hypothetical protein	2		2	23	6581929	6962603	32.1437	380.674
BG_SLH14081	BDBG_16436	295	6752254	6752548	-	hypothetical protein	2		2	23	6581929	6962603	32.1437	380.674
BG_SLH14081	BDBG_16437	273	6752565	6752837	+	hypothetical protein	2		2	23	6581929	6962603	32.1437	380.674
BG_SLH14081	BDBG_16438	228	6826142	6826369	+	hypothetical protein	2		2	23	6581929	6962603	32.1437	380.674
BG_SLH14081	BDBG_16439	775	6830564	6831338	+	hypothetical protein	2		2	23	6581929	6962603	32.1437	380.674
BG_SLH14081	BDBG_16441	435	7020839	7021273	+	hypothetical protein	2		2	24	6970008	7103958	31.9884	133.95
BG_SLH14081	BDBG_16442	479	7058157	7058635	-	hypothetical protein	2		2	24	6970008	7103958	31.9884	133.95
BG_SLH14081	BDBG_16444	252	7089276	7089527	-	hypothetical protein	2		2	24	6970008	7103958	31.9884	133.95
BG_SLH14081	BDBG_16445	252	56180	56431	-	hypothetical protein	3		3	1	1	405002	31.5344	405.001
BG_SLH14081	BDBG_16446	1071	93382	94452	-	hypothetical protein	3		3	1	1	405002	31.5344	405.001
BG_SLH14081	BDBG_16447	231	112994	113224	+	hypothetical protein	3		3	1	1	405002	31.5344	405.001
BG_SLH14081	BDBG_16449	1501	168952	170452	+	hypothetical protein	3		3	1	1	405002	31.5344	405.001
BG_SLH14081	BDBG_16450	723	170504	171226	+	hypothetical protein	3	PF11917.3	3	1	1	405002	31.5344	405.001
BG_SLH14081	BDBG_16451	255	171290	171544	+	hypothetical protein	3		3	1	1	405002	31.5344	405.001
BG_SLH14081	BDBG_16452	270	193688	193957	-	hypothetical protein	3		3	1	1	405002	31.5344	405.001
BG_SLH14081	BDBG_16454	213	204602	204814	-	hypothetical protein	3		3	1	1	405002	31.5344	405.001
BG_SLH14081	BDBG_16455	225	229194	229418	+	hypothetical protein	3		3	1	1	405002	31.5344	405.001
BG_SLH14081	BDBG_16457	433	255155	255587	+	hypothetical protein	3		3	1	1	405002	31.5344	405.001
BG_SLH14081	BDBG_16464	469	646165	646633	+	hypothetical protein	3		3	2	624624	659305	29.76	34.681
BG_SLH14081	BDBG_16490	753	1774355	1775107	+	hypothetical protein	3		3	3	1754755	1876059	29.7629	121.304
BG_SLH14081	BDBG_16491	183	1812338	1812520	+	hypothetical protein	3		3	3	1754755	1876059	29.7629	121.304
BG_SLH14081	BDBG_16492	240	1863353	1863592	-	hypothetical protein	3		3	3	1754755	1876059	29.7629	121.304
BG_SLH14081	BDBG_16501	772	2119571	2120342	-	hypothetical protein	3		3	4	2105764	2140721	31.43	34.957
BG_SLH14081	BDBG_16503	529	2140449	2140977	-	hypothetical protein	3		3	4	2105764	2140721	31.43	34.957
BG_SLH14081	BDBG_16509	608	2277718	2278325	+	hypothetical protein	3		3	5	2257518	2335830	31.38	78.312
BG_SLH14081	BDBG_16510	1576	2278363	2279938	+	hypothetical protein	3		3	5	2257518	2335830	31.38	78.312
BG_SLH14081	BDBG_16511	267	2296850	2297116	-	hypothetical protein	3		3	5	2257518	2335830	31.38	78.312
BG_SLH14081	BDBG_16512	225	2321639	2321863	-	hypothetical protein	3		3	5	2257518	2335830	31.38	78.312
BG_SLH14081	BDBG_16513	859	2394306	2395164	-	hypothetical protein	3		3	6	2381475	2464973	29.1122	83.498
BG_SLH14081	BDBG_16514	193	2412026	2412218	-	hypothetical protein	3		3	6	2381475	2464973	29.1122	83.498
BG_SLH14081	BDBG_16515	197	2437354	2437550	-	hypothetical protein	3		3	6	2381475	2464973	29.1122	83.498
BG_SLH14081	BDBG_16516	507	2439030	2439536	+	hypothetical protein	3		3	6	2381475	2464973	29.1122	83.498
BG_SLH14081	BDBG_16519	798	2481213	2482010	+	hypothetical protein	3		3	7	2474054	2968089	31.1072	494.035
BG_SLH14081	BDBG_16520	210	2510989	2511198	-	hypothetical protein	3		3	7	2474054	2968089	31.1072	494.035
BG_SLH14081	BDBG_16521	679	2606723	2607401	+	hypothetical protein	3		3	7	2474054	2968089	31.1072	494.035
BG_SLH14081	BDBG_16523	432	2670300	2670731	+	hypothetical protein	3		3	7	2474054	2968089	31.1072	494.035
BG_SLH14081	BDBG_16527	772	2923296	2924067	+	hypothetical protein	3		3	7	2474054	2968089	31.1072	494.035
BG_SLH14081	BDBG_16538	195	3090828	3091022	-	hypothetical protein	3		3	8	3074302	3163341	30.0664	89.039
BG_SLH14081	BDBG_16544	550	3361573	3362122	+	hypothetical protein	3		3	10	3359307	3571100	30.707	211.793
BG_SLH14081	BDBG_16545	282	3386140	3386421	-	hypothetical protein	3		3	10	3359307	3571100	30.707	211.793
BG_SLH14081	BDBG_16547	558	3407856	3408413	-	hypothetical protein	3		3	10	3359307	3571100	30.707	211.793
BG_SLH14081	BDBG_16550	4786	3483291	3488076	+	hypothetical protein	3	PF01636.18,PF11917.3	3	10	3359307	3571100	30.707	211.793
BG_SLH14081	BDBG_16551	225	3517680	3517904	+	hypothetical protein	3		3	10	3359307	3571100	30.707	211.793
BG_SLH14081	BDBG_16558	273	3805305	3805577	-	hypothetical protein	3		3	11	3750760	3842583	31.05	91.823
BG_SLH14081	BDBG_16563	772	3937574	3938345	-	hypothetical protein	3		3	12	3935550	4410426	29.8744	474.876
BG_SLH14081	BDBG_16565	231	4111991	4112221	-	hypothetical protein	3		3	12	3935550	4410426	29.8744	474.876
BG_SLH14081	BDBG_16566	291	4137662	4137952	-	hypothetical protein	3		3	12	3935550	4410426	29.8744	474.876
BG_SLH14081	BDBG_16567	165	4176885	4177049	-	hypothetical protein	3		3	12	3935550	4410426	29.8744	474.876
BG_SLH14081	BDBG_16569	285	4262194	4262478	-	hypothetical protein	3		3	12	3935550	4410426	29.8744	474.876
BG_SLH14081	BDBG_16570	390	4316036	4316425	-	hypothetical protein	3		3	12	3935550	4410426	29.8744	474.876
BG_SLH14081	BDBG_16571	210	4340933	4341142	+	hypothetical protein	3		3	12	3935550	4410426	29.8744	474.876
BG_SLH14081	BDBG_16572	345	4341265	4341609	+	hypothetical protein	3		3	12	3935550	4410426	29.8744	474.876
BG_SLH14081	BDBG_16573	423	4361351	4361773	+	hypothetical protein	3		3	12	3935550	4410426	29.8744	474.876
BG_SLH14081	BDBG_16575	561	4400371	4400931	+	hypothetical protein	3		3	12	3935550	4410426	29.8744	474.876
BG_SLH14081	BDBG_16576	778	4410425	4411202	+	hypothetical protein	3		3	12	3935550	4410426	29.8744	474.876
BG_SLH14081	BDBG_16584	207	4606186	4606392	-	hypothetical protein	3		3	13	4599635	4905761	31.4492	306.126
BG_SLH14081	BDBG_16585	437	4639220	4639656	+	hypothetical protein	3		3	13	4599635	4905761	31.4492	306.126
BG_SLH14081	BDBG_16587	461	4761807	4762267	+	hypothetical protein	3		3	13	4599635	4905761	31.4492	306.126
BG_SLH14081	BDBG_16588	169	4781611	4781779	-	hypothetical protein	3		3	13	4599635	4905761	31.4492	306.126
BG_SLH14081	BDBG_16589	342	4805412	4805753	-	hypothetical protein	3		3	13	4599635	4905761	31.4492	306.126
BG_SLH14081	BDBG_16592	1749	4852546	4854294	+	hypothetical protein	3		3	13	4599635	4905761	31.4492	306.126
BG_SLH14081	BDBG_16597	540	5060926	5061465	+	hypothetical protein	3		3	15	5047952	5389341	29.8208	341.389
BG_SLH14081	BDBG_16600	354	5207935	5208288	+	hypothetical protein	3		3	15	5047952	5389341	29.8208	341.389
BG_SLH14081	BDBG_16601	193	5222924	5223116	+	hypothetical protein	3		3	15	5047952	5389341	29.8208	341.389
BG_SLH14081	BDBG_16602	195	5254242	5254436	-	hypothetical protein	3		3	15	5047952	5389341	29.8208	341.389
BG_SLH14081	BDBG_16603	197	5274720	5274916	-	hypothetical protein	3		3	15	5047952	5389341	29.8208	341.389
BG_SLH14081	BDBG_16604	859	5292139	5292997	-	hypothetical protein	3		3	15	5047952	5389341	29.8208	341.389
BG_SLH14081	BDBG_16605	909	5310261	5311169	-	hypothetical protein	3		3	15	5047952	5389341	29.8208	341.389
BG_SLH14081	BDBG_16607	192	5369855	5370046	+	hypothetical protein	3		3	15	5047952	5389341	29.8208	341.389
BG_SLH14081	BDBG_16608	899	5487286	5488184	+	hypothetical protein	3		3	16	5457509	6206047	30.0788	748.538
BG_SLH14081	BDBG_16609	814	5528798	5529611	-	hypothetical protein	3		3	16	5457509	6206047	30.0788	748.538
BG_SLH14081	BDBG_16610	213	5530670	5530882	-	hypothetical protein	3		3	16	5457509	6206047	30.0788	748.538
BG_SLH14081	BDBG_16612	1513	5644559	5646071	-	hypothetical protein	3		3	16	5457509	6206047	30.0788	748.538
BG_SLH14081	BDBG_16613	165	5703216	5703380	+	hypothetical protein	3		3	16	5457509	6206047	30.0788	748.538
BG_SLH14081	BDBG_16615	865	5741502	5742366	-	hypothetical protein	3		3	16	5457509	6206047	30.0788	748.538
BG_SLH14081	BDBG_16617	279	5757858	5758136	-	hypothetical protein	3		3	16	5457509	6206047	30.0788	748.538
BG_SLH14081	BDBG_16618	281	5758906	5759186	-	hypothetical protein	3		3	16	5457509	6206047	30.0788	748.538
BG_SLH14081	BDBG_16619	529	5786961	5787489	-	hypothetical protein	3		3	16	5457509	6206047	30.0788	748.538
BG_SLH14081	BDBG_16620	942	5799288	5800229	+	hypothetical protein	3		3	16	5457509	6206047	30.0788	748.538
BG_SLH14081	BDBG_16621	820	5811082	5811901	-	hypothetical protein	3		3	16	5457509	6206047	30.0788	748.538
BG_SLH14081	BDBG_16622	1181	5826696	5827876	-	hypothetical protein	3		3	16	5457509	6206047	30.0788	748.538
BG_SLH14081	BDBG_16623	365	5854488	5854852	-	hypothetical protein	3		3	16	5457509	6206047	30.0788	748.538
BG_SLH14081	BDBG_16624	529	5922284	5922812	+	hypothetical protein	3		3	16	5457509	6206047	30.0788	748.538
BG_SLH14081	BDBG_16628	414	6194724	6195137	-	hypothetical protein	3		3	16	5457509	6206047	30.0788	748.538
BG_SLH14081	BDBG_16630	1522	701	2222	+	hypothetical protein	4	PF01633.15,PF01636.18	4	1	1	765050	31.9961	765.049
BG_SLH14081	BDBG_16631	417	8339	8755	-	hypothetical protein	4		4	1	1	765050	31.9961	765.049
BG_SLH14081	BDBG_16632	180	101878	102057	+	hypothetical protein	4		4	1	1	765050	31.9961	765.049
BG_SLH14081	BDBG_16634	472	237458	237929	-	hypothetical protein	4		4	1	1	765050	31.9961	765.049
BG_SLH14081	BDBG_16635	497	288663	289159	-	hypothetical protein	4		4	1	1	765050	31.9961	765.049
BG_SLH14081	BDBG_16637	561	356307	356867	-	hypothetical protein	4		4	1	1	765050	31.9961	765.049
BG_SLH14081	BDBG_16638	244	380927	381170	-	hypothetical protein	4		4	1	1	765050	31.9961	765.049
BG_SLH14081	BDBG_16640	169	495938	496106	+	hypothetical protein	4		4	1	1	765050	31.9961	765.049
BG_SLH14081	BDBG_16641	612	640236	640847	+	hypothetical protein	4		4	1	1	765050	31.9961	765.049
BG_SLH14081	BDBG_16642	450	651842	652291	+	hypothetical protein	4		4	1	1	765050	31.9961	765.049
BG_SLH14081	BDBG_16643	246	757891	758136	+	hypothetical protein	4		4	1	1	765050	31.9961	765.049
BG_SLH14081	BDBG_16651	426	1160096	1160521	+	hypothetical protein	4		4	3	1117541	1194963	29.7226	77.422
BG_SLH14081	BDBG_16652	248	1183696	1183943	-	hypothetical protein	4		4	3	1117541	1194963	29.7226	77.422
BG_SLH14081	BDBG_16656	564	1277358	1277921	+	hypothetical protein	4		4	4	1221245	1299074	29.5079	77.829
BG_SLH14081	BDBG_16662	216	1519128	1519343	-	hypothetical protein	4		4	5	1494730	1677845	30.6515	183.115
BG_SLH14081	BDBG_16664	246	1741521	1741766	+	hypothetical protein	4		4	6	1721842	1832446	29.4331	110.604
BG_SLH14081	BDBG_16666	563	1820398	1820960	+	hypothetical protein	4		4	6	1721842	1832446	29.4331	110.604
BG_SLH14081	BDBG_16669	752	1933991	1934742	-	hypothetical protein	4		4	7	1874989	2779198	30.8571	904.209
BG_SLH14081	BDBG_16671	469	1958036	1958504	+	hypothetical protein	4		4	7	1874989	2779198	30.8571	904.209
BG_SLH14081	BDBG_16677	204	2350271	2350474	-	hypothetical protein	4		4	7	1874989	2779198	30.8571	904.209
BG_SLH14081	BDBG_16679	422	2370098	2370519	-	hypothetical protein	4		4	7	1874989	2779198	30.8571	904.209
BG_SLH14081	BDBG_16681	246	2404059	2404304	-	hypothetical protein	4		4	7	1874989	2779198	30.8571	904.209
BG_SLH14081	BDBG_16682	261	2422474	2422734	+	hypothetical protein	4		4	7	1874989	2779198	30.8571	904.209
BG_SLH14081	BDBG_16684	240	2537466	2537705	+	hypothetical protein	4		4	7	1874989	2779198	30.8571	904.209
BG_SLH14081	BDBG_16685	467	2741547	2742013	-	hypothetical protein	4		4	7	1874989	2779198	30.8571	904.209
BG_SLH14081	BDBG_16686	324	2753672	2753995	+	hypothetical protein	4		4	7	1874989	2779198	30.8571	904.209
BG_SLH14081	BDBG_16694	3231	2964630	2967860	-	hypothetical protein	4		4	8	2964630	3124709	30.5209	160.079
BG_SLH14081	BDBG_16695	258	3010871	3011128	+	hypothetical protein	4		4	8	2964630	3124709	30.5209	160.079
BG_SLH14081	BDBG_16696	1045	3014843	3015887	+	hypothetical protein	4		4	8	2964630	3124709	30.5209	160.079
BG_SLH14081	BDBG_16697	339	3015963	3016301	+	hypothetical protein	4		4	8	2964630	3124709	30.5209	160.079
BG_SLH14081	BDBG_16698	613	3016508	3017120	-	hypothetical protein	4		4	8	2964630	3124709	30.5209	160.079
BG_SLH14081	BDBG_16699	231	3041152	3041382	+	hypothetical protein	4		4	8	2964630	3124709	30.5209	160.079
BG_SLH14081	BDBG_16705	396	3178428	3178823	-	hypothetical protein	4		4	9	3178088	3884634	30.7175	706.546
BG_SLH14081	BDBG_16706	639	3178907	3179545	-	hypothetical protein	4		4	9	3178088	3884634	30.7175	706.546
BG_SLH14081	BDBG_16708	468	3213916	3214383	-	hypothetical protein	4		4	9	3178088	3884634	30.7175	706.546
BG_SLH14081	BDBG_16709	497	3261595	3262091	+	hypothetical protein	4		4	9	3178088	3884634	30.7175	706.546
BG_SLH14081	BDBG_16711	594	3316178	3316771	+	hypothetical protein	4		4	9	3178088	3884634	30.7175	706.546
BG_SLH14081	BDBG_16712	212	3316948	3317159	-	hypothetical protein	4		4	9	3178088	3884634	30.7175	706.546
BG_SLH14081	BDBG_16713	337	3324370	3324706	+	hypothetical protein	4		4	9	3178088	3884634	30.7175	706.546
BG_SLH14081	BDBG_16714	171	3335311	3335481	-	hypothetical protein	4		4	9	3178088	3884634	30.7175	706.546
BG_SLH14081	BDBG_16715	277	3345951	3346227	+	hypothetical protein	4		4	9	3178088	3884634	30.7175	706.546
BG_SLH14081	BDBG_16716	180	3378527	3378706	-	hypothetical protein	4		4	9	3178088	3884634	30.7175	706.546
BG_SLH14081	BDBG_16717	283	3389839	3390121	-	hypothetical protein	4		4	9	3178088	3884634	30.7175	706.546
BG_SLH14081	BDBG_16718	462	3393329	3393790	+	hypothetical protein	4		4	9	3178088	3884634	30.7175	706.546
BG_SLH14081	BDBG_16719	297	3415605	3415901	+	hypothetical protein	4		4	9	3178088	3884634	30.7175	706.546
BG_SLH14081	BDBG_16720	537	3507648	3508184	-	hypothetical protein	4		4	9	3178088	3884634	30.7175	706.546
BG_SLH14081	BDBG_16722	442	3575592	3576033	-	hypothetical protein	4		4	9	3178088	3884634	30.7175	706.546
BG_SLH14081	BDBG_16723	180	3612044	3612223	-	hypothetical protein	4		4	9	3178088	3884634	30.7175	706.546
BG_SLH14081	BDBG_16726	1411	3809459	3810869	+	hypothetical protein	4	PF00611.18	4	9	3178088	3884634	30.7175	706.546
BG_SLH14081	BDBG_16727	1827	3810871	3812697	+	hypothetical protein	4	PF10291.4	4	9	3178088	3884634	30.7175	706.546
BG_SLH14081	BDBG_16728	204	3830805	3831008	+	hypothetical protein	4		4	9	3178088	3884634	30.7175	706.546
BG_SLH14081	BDBG_16742	534	4084584	4085117	+	hypothetical protein	4		4	10	4064086	4091778	29.79	27.692
BG_SLH14081	BDBG_16749	941	4253928	4254868	+	hypothetical protein	4		4	11	4254688	4339176	30.09	84.488
BG_SLH14081	BDBG_16750	539	4270344	4270882	+	hypothetical protein	4		4	11	4254688	4339176	30.09	84.488
BG_SLH14081	BDBG_16751	679	4275940	4276618	+	hypothetical protein	4		4	11	4254688	4339176	30.09	84.488
BG_SLH14081	BDBG_16752	187	4279338	4279524	-	hypothetical protein	4		4	11	4254688	4339176	30.09	84.488
BG_SLH14081	BDBG_16756	349	377	725	-	hypothetical protein	5		5	1	1	86599	27.9835	86.598
BG_SLH14081	BDBG_16757	315	60451	60765	-	hypothetical protein	5		5	1	1	86599	27.9835	86.598
BG_SLH14081	BDBG_16759	210	182967	183176	-	hypothetical protein	5		5	2	140028	234125	28.5288	94.097
BG_SLH14081	BDBG_16767	384	452046	452429	+	hypothetical protein	5		5	3	332875	502060	31.439	169.185
BG_SLH14081	BDBG_16768	665	484714	485378	-	hypothetical protein	5		5	3	332875	502060	31.439	169.185
BG_SLH14081	BDBG_16778	240	671919	672158	+	hypothetical protein	5		5	4	663756	743145	30.73	79.389
BG_SLH14081	BDBG_16779	660	672260	672919	+	hypothetical protein	5		5	4	663756	743145	30.73	79.389
BG_SLH14081	BDBG_16780	912	678095	679006	+	hypothetical protein	5	PF01633.15,PF01636.18	5	4	663756	743145	30.73	79.389
BG_SLH14081	BDBG_16781	273	679300	679572	+	hypothetical protein	5		5	4	663756	743145	30.73	79.389
BG_SLH14081	BDBG_16782	1029	708476	709504	+	hypothetical protein	5		5	4	663756	743145	30.73	79.389
BG_SLH14081	BDBG_16786	210	907415	907624	+	hypothetical protein	5		5	5	804193	1082870	29.2178	278.677
BG_SLH14081	BDBG_16787	741	911684	912424	+	hypothetical protein	5		5	5	804193	1082870	29.2178	278.677
BG_SLH14081	BDBG_16788	589	943900	944488	-	hypothetical protein	5		5	5	804193	1082870	29.2178	278.677
BG_SLH14081	BDBG_16789	575	962895	963469	+	hypothetical protein	5		5	5	804193	1082870	29.2178	278.677
BG_SLH14081	BDBG_16790	169	971424	971592	-	hypothetical protein	5		5	5	804193	1082870	29.2178	278.677
BG_SLH14081	BDBG_16791	324	1029374	1029697	+	hypothetical protein	5		5	5	804193	1082870	29.2178	278.677
BG_SLH14081	BDBG_16792	273	1035303	1035575	+	hypothetical protein	5		5	5	804193	1082870	29.2178	278.677
BG_SLH14081	BDBG_16793	431	1067065	1067495	-	hypothetical protein	5		5	5	804193	1082870	29.2178	278.677
BG_SLH14081	BDBG_16798	252	1430182	1430433	-	hypothetical protein	5		5	7	1364791	1526301	29.1253	161.51
BG_SLH14081	BDBG_16799	994	1441334	1442327	+	hypothetical protein	5		5	7	1364791	1526301	29.1253	161.51
BG_SLH14081	BDBG_16804	1110	1609279	1610388	+	hypothetical protein	5		5	8	1588983	1645410	28.71	56.427
BG_SLH14081	BDBG_16809	518	1670145	1670662	-	hypothetical protein	5		5	9	1670072	1972258	30.5279	302.186
BG_SLH14081	BDBG_16810	1598	1670905	1672502	-	hypothetical protein	5		5	9	1670072	1972258	30.5279	302.186
BG_SLH14081	BDBG_16813	477	1691735	1692211	+	hypothetical protein	5		5	9	1670072	1972258	30.5279	302.186
BG_SLH14081	BDBG_16814	488	1715846	1716333	+	hypothetical protein	5		5	9	1670072	1972258	30.5279	302.186
BG_SLH14081	BDBG_16815	531	1733700	1734230	-	hypothetical protein	5		5	9	1670072	1972258	30.5279	302.186
BG_SLH14081	BDBG_16816	159	1805457	1805615	+	hypothetical protein	5		5	9	1670072	1972258	30.5279	302.186
BG_SLH14081	BDBG_16817	1106	1850029	1851134	+	hypothetical protein	5		5	9	1670072	1972258	30.5279	302.186
BG_SLH14081	BDBG_16821	364	2175048	2175411	+	hypothetical protein	5		5	10	2080541	2566100	31.2012	485.559
BG_SLH14081	BDBG_16824	282	2256424	2256705	-	hypothetical protein	5		5	10	2080541	2566100	31.2012	485.559
BG_SLH14081	BDBG_16825	972	2256799	2257770	-	hypothetical protein	5	PF00004.24,PF08740.6	5	10	2080541	2566100	31.2012	485.559
BG_SLH14081	BDBG_16826	342	2401914	2402255	+	hypothetical protein	5		5	10	2080541	2566100	31.2012	485.559
BG_SLH14081	BDBG_16827	972	2424527	2425498	-	hypothetical protein	5		5	10	2080541	2566100	31.2012	485.559
BG_SLH14081	BDBG_16828	467	2440783	2441249	-	hypothetical protein	5		5	10	2080541	2566100	31.2012	485.559
BG_SLH14081	BDBG_16829	231	2534786	2535016	+	hypothetical protein	5		5	10	2080541	2566100	31.2012	485.559
BG_SLH14081	BDBG_16845	548	3121451	3121998	-	hypothetical protein	5		5	13	3114607	3181866	29.6045	67.259
BG_SLH14081	BDBG_16852	335	3365323	3365657	+	hypothetical protein	5		5	14	3243924	3573394	30.3393	329.47
BG_SLH14081	BDBG_16853	267	3410824	3411090	+	hypothetical protein	5		5	14	3243924	3573394	30.3393	329.47
BG_SLH14081	BDBG_16854	189	3474531	3474719	+	hypothetical protein	5		5	14	3243924	3573394	30.3393	329.47
BG_SLH14081	BDBG_16855	240	3537500	3537739	+	hypothetical protein	5		5	14	3243924	3573394	30.3393	329.47
BG_SLH14081	BDBG_16858	516	3714787	3715302	+	hypothetical protein	5		5	15	3610555	3911039	30.3719	300.484
BG_SLH14081	BDBG_16859	672	3772292	3772963	-	hypothetical protein	5		5	15	3610555	3911039	30.3719	300.484
BG_SLH14081	BDBG_16860	679	3847811	3848489	-	hypothetical protein	5		5	15	3610555	3911039	30.3719	300.484
BG_SLH14081	BDBG_16861	395	3849306	3849700	+	hypothetical protein	5		5	15	3610555	3911039	30.3719	300.484
BG_SLH14081	BDBG_16864	216	4085793	4086008	+	hypothetical protein	5		5	16	3975741	4121631	30.767	145.89
BG_SLH14081	BDBG_16865	153	7191	7343	+	hypothetical protein	6		6	1	1	247474	30.7567	247.473
BG_SLH14081	BDBG_16870	282	375775	376056	-	hypothetical protein	6		6	2	354878	657092	31.8928	302.214
BG_SLH14081	BDBG_16871	460	432095	432554	+	hypothetical protein	6	PF13641.1,PF13506.1,PF00535.21	6	2	354878	657092	31.8928	302.214
BG_SLH14081	BDBG_16872	1667	432864	434530	+	hypothetical protein	6	PF10373.4	6	2	354878	657092	31.8928	302.214
BG_SLH14081	BDBG_16873	204	435508	435711	+	hypothetical protein	6		6	2	354878	657092	31.8928	302.214
BG_SLH14081	BDBG_16874	5317	475314	480630	+	hypothetical protein	6		6	2	354878	657092	31.8928	302.214
BG_SLH14081	BDBG_16875	2624	486503	489126	+	hypothetical protein	6		6	2	354878	657092	31.8928	302.214
BG_SLH14081	BDBG_16876	786	489693	490478	+	hypothetical protein	6		6	2	354878	657092	31.8928	302.214
BG_SLH14081	BDBG_16877	319	502921	503239	+	hypothetical protein	6		6	2	354878	657092	31.8928	302.214
BG_SLH14081	BDBG_16878	569	511918	512486	-	hypothetical protein	6		6	2	354878	657092	31.8928	302.214
BG_SLH14081	BDBG_16879	543	512662	513204	-	hypothetical protein	6		6	2	354878	657092	31.8928	302.214
BG_SLH14081	BDBG_16880	252	513285	513536	-	hypothetical protein	6		6	2	354878	657092	31.8928	302.214
BG_SLH14081	BDBG_16882	222	615957	616178	-	hypothetical protein	6		6	2	354878	657092	31.8928	302.214
BG_SLH14081	BDBG_16899	437	1229318	1229754	+	hypothetical protein	6		6	3	1207192	1700659	30.8009	493.467
BG_SLH14081	BDBG_16901	231	1320484	1320714	+	hypothetical protein	6		6	3	1207192	1700659	30.8009	493.467
BG_SLH14081	BDBG_16902	578	1342886	1343463	-	hypothetical protein	6		6	3	1207192	1700659	30.8009	493.467
BG_SLH14081	BDBG_16903	1623	1351008	1352630	+	hypothetical protein	6		6	3	1207192	1700659	30.8009	493.467
BG_SLH14081	BDBG_16904	1105	1352655	1353759	+	hypothetical protein	6		6	3	1207192	1700659	30.8009	493.467
BG_SLH14081	BDBG_16905	207	1385141	1385347	-	hypothetical protein	6		6	3	1207192	1700659	30.8009	493.467
BG_SLH14081	BDBG_16906	681	1401110	1401790	-	hypothetical protein	6		6	3	1207192	1700659	30.8009	493.467
BG_SLH14081	BDBG_16908	461	1410152	1410612	-	hypothetical protein	6		6	3	1207192	1700659	30.8009	493.467
BG_SLH14081	BDBG_16909	455	1440212	1440666	+	hypothetical protein	6		6	3	1207192	1700659	30.8009	493.467
BG_SLH14081	BDBG_16910	192	1455430	1455621	+	hypothetical protein	6		6	3	1207192	1700659	30.8009	493.467
BG_SLH14081	BDBG_16911	420	1571141	1571560	-	hypothetical protein	6		6	3	1207192	1700659	30.8009	493.467
BG_SLH14081	BDBG_16913	231	1633175	1633405	+	hypothetical protein	6		6	3	1207192	1700659	30.8009	493.467
BG_SLH14081	BDBG_16926	1002	1986881	1987882	+	hypothetical protein	6		6	4	1936840	2109581	29.7828	172.741
BG_SLH14081	BDBG_16927	186	2101114	2101299	+	hypothetical protein	6		6	4	1936840	2109581	29.7828	172.741
BG_SLH14081	BDBG_16928	231	2102515	2102745	+	hypothetical protein	6		6	4	1936840	2109581	29.7828	172.741
BG_SLH14081	BDBG_16931	924	2118177	2119100	-	hypothetical protein	6		6	5	2117830	2437806	29.9355	319.976
BG_SLH14081	BDBG_16933	780	2158135	2158914	-	hypothetical protein	6		6	5	2117830	2437806	29.9355	319.976
BG_SLH14081	BDBG_16934	412	2160173	2160584	+	hypothetical protein	6		6	5	2117830	2437806	29.9355	319.976
BG_SLH14081	BDBG_16941	231	2612486	2612716	+	hypothetical protein	6		6	6	2460407	2767290	31.3311	306.883
BG_SLH14081	BDBG_16944	461	2791398	2791858	-	hypothetical protein	6		6	7	2770109	2806045	29.5352	35.936
BG_SLH14081	BDBG_16946	952	2886787	2887738	-	hypothetical protein	6		6	8	2811385	2923047	33.7588	111.662
BG_SLH14081	BDBG_16947	495	2888141	2888635	-	hypothetical protein	6		6	8	2811385	2923047	33.7588	111.662
BG_SLH14081	BDBG_16948	675	2902825	2903499	-	hypothetical protein	6		6	8	2811385	2923047	33.7588	111.662
BG_SLH14081	BDBG_16949	293	2917642	2917934	-	hypothetical protein	6	PF11917.3	6	8	2811385	2923047	33.7588	111.662
BG_SLH14081	BDBG_16952	231	3090049	3090279	+	hypothetical protein	6		6	9	2966493	3389499	29.495	423.006
BG_SLH14081	BDBG_16954	225	3165379	3165603	+	hypothetical protein	6		6	9	2966493	3389499	29.495	423.006
BG_SLH14081	BDBG_16956	494	3260969	3261462	+	hypothetical protein	6		6	9	2966493	3389499	29.495	423.006
BG_SLH14081	BDBG_16957	231	3420037	3420267	-	hypothetical protein	6		6	10	3408641	3465563	27.6849	56.922
BG_SLH14081	BDBG_16959	240	417773	418012	-	hypothetical protein	7		7	3	312065	658617	29.5127	346.552
BG_SLH14081	BDBG_16960	1312	519866	521177	-	hypothetical protein	7		7	3	312065	658617	29.5127	346.552
BG_SLH14081	BDBG_16961	283	568947	569229	+	hypothetical protein	7		7	3	312065	658617	29.5127	346.552
BG_SLH14081	BDBG_16962	676	578264	578939	-	hypothetical protein	7		7	3	312065	658617	29.5127	346.552
BG_SLH14081	BDBG_16964	1494	601142	602635	+	hypothetical protein	7		7	3	312065	658617	29.5127	346.552
BG_SLH14081	BDBG_16965	364	615022	615385	-	hypothetical protein	7		7	3	312065	658617	29.5127	346.552
BG_SLH14081	BDBG_16966	731	624862	625592	-	hypothetical protein	7		7	3	312065	658617	29.5127	346.552
BG_SLH14081	BDBG_16967	780	626632	627411	+	hypothetical protein	7		7	3	312065	658617	29.5127	346.552
BG_SLH14081	BDBG_16979	1659	969506	971164	+	hypothetical protein	7		7	5	955185	1004822	29.33	49.637
BG_SLH14081	BDBG_16983	551	1203056	1203606	-	hypothetical protein	7		7	6	1088158	1211240	29.6017	123.082
BG_SLH14081	BDBG_16984	867	1334954	1335820	-	hypothetical protein	7		7	7	1224533	1352500	32.8618	127.967
BG_SLH14081	BDBG_16985	1189	1335860	1337048	-	hypothetical protein	7		7	7	1224533	1352500	32.8618	127.967
BG_SLH14081	BDBG_16986	189	1340214	1340402	-	hypothetical protein	7		7	7	1224533	1352500	32.8618	127.967
BG_SLH14081	BDBG_16989	853	1453718	1454570	+	hypothetical protein	7		7	8	1444518	1480166	28.07	35.648
BG_SLH14081	BDBG_16997	1317	1742735	1744051	+	hypothetical protein	7		7	12	1737748	2118774	30.5442	381.026
BG_SLH14081	BDBG_16998	258	1744702	1744959	+	hypothetical protein	7		7	12	1737748	2118774	30.5442	381.026
BG_SLH14081	BDBG_17001	677	1907376	1908052	-	hypothetical protein	7		7	12	1737748	2118774	30.5442	381.026
BG_SLH14081	BDBG_17002	225	1959264	1959488	+	hypothetical protein	7		7	12	1737748	2118774	30.5442	381.026
BG_SLH14081	BDBG_17003	773	1984021	1984793	-	hypothetical protein	7		7	12	1737748	2118774	30.5442	381.026
BG_SLH14081	BDBG_17004	494	2049394	2049887	+	hypothetical protein	7		7	12	1737748	2118774	30.5442	381.026
BG_SLH14081	BDBG_17020	484	2213124	2213607	-	hypothetical protein	7		7	13	2172602	2297747	33.1223	125.145
BG_SLH14081	BDBG_17021	267	2228022	2228288	+	hypothetical protein	7		7	13	2172602	2297747	33.1223	125.145
BG_SLH14081	BDBG_17022	772	2242685	2243456	-	hypothetical protein	7		7	13	2172602	2297747	33.1223	125.145
BG_SLH14081	BDBG_17023	271	2259036	2259306	+	hypothetical protein	7		7	13	2172602	2297747	33.1223	125.145
BG_SLH14081	BDBG_17024	1713	2384023	2385735	+	hypothetical protein	7	PF12511.3	7	14	2361336	2725655	34.0878	364.319
BG_SLH14081	BDBG_17025	312	2426975	2427286	+	hypothetical protein	7		7	14	2361336	2725655	34.0878	364.319
BG_SLH14081	BDBG_17026	1183	2440854	2442036	-	hypothetical protein	7		7	14	2361336	2725655	34.0878	364.319
BG_SLH14081	BDBG_17030	486	2578365	2578850	+	hypothetical protein	7		7	14	2361336	2725655	34.0878	364.319
BG_SLH14081	BDBG_17044	369	2840024	2840392	-	hypothetical protein	7		7	15	2818546	2905350	30.1358	86.804
BG_SLH14081	BDBG_17045	305	2855225	2855529	+	hypothetical protein	7		7	15	2818546	2905350	30.1358	86.804
BG_SLH14081	BDBG_17047	520	2881057	2881576	-	hypothetical protein	7		7	15	2818546	2905350	30.1358	86.804
BG_SLH14081	BDBG_17055	231	3046414	3046644	-	hypothetical protein	7		7	16	3040903	3077101	29.64	36.198
BG_SLH14081	BDBG_17058	1002	3175252	3176253	+	hypothetical protein	7		7	17	3107131	3179325	31.4038	72.194
BG_SLH14081	BDBG_17060	1677	53490	55166	-	hypothetical protein	8		8	1	55040	98312	33.74	43.272
BG_SLH14081	BDBG_17061	878	68991	69868	-	hypothetical protein	8		8	1	55040	98312	33.74	43.272
BG_SLH14081	BDBG_17067	183	253332	253514	-	hypothetical protein	8		8	2	215390	271830	28.6575	56.44
BG_SLH14081	BDBG_17074	514	579820	580333	-	hypothetical protein	8		8	3	288655	795964	30.2589	507.309
BG_SLH14081	BDBG_17075	312	674587	674898	+	hypothetical protein	8		8	3	288655	795964	30.2589	507.309
BG_SLH14081	BDBG_17077	789	770980	771768	+	hypothetical protein	8		8	3	288655	795964	30.2589	507.309
BG_SLH14081	BDBG_17083	616	859190	859805	-	hypothetical protein	8		8	4	830635	877104	28.74	46.469
BG_SLH14081	BDBG_17088	378	1163469	1163846	-	hypothetical protein	8		8	6	1110993	1755792	29.7246	644.799
BG_SLH14081	BDBG_17090	282	1218291	1218572	+	hypothetical protein	8		8	6	1110993	1755792	29.7246	644.799
BG_SLH14081	BDBG_17091	693	1229220	1229912	-	hypothetical protein	8		8	6	1110993	1755792	29.7246	644.799
BG_SLH14081	BDBG_17092	246	1234607	1234852	+	hypothetical protein	8		8	6	1110993	1755792	29.7246	644.799
BG_SLH14081	BDBG_17093	273	1456770	1457042	+	hypothetical protein	8		8	6	1110993	1755792	29.7246	644.799
BG_SLH14081	BDBG_17094	462	1476971	1477432	+	hypothetical protein	8		8	6	1110993	1755792	29.7246	644.799
BG_SLH14081	BDBG_17096	320	1596109	1596428	+	hypothetical protein	8		8	6	1110993	1755792	29.7246	644.799
BG_SLH14081	BDBG_17103	280	1915668	1915947	+	hypothetical protein	8	PF01885.11	8	7	1897320	1916198	33.12	18.878
BG_SLH14081	BDBG_17108	3274	1988763	1992036	+	hypothetical protein	8	PF00023.25,PF12796.2,PF13857.1,PF13606.1,PF13637.1	8	8	1949253	2036238	30.2197	86.985
BG_SLH14081	BDBG_17109	1656	1992320	1993975	+	hypothetical protein	8		8	8	1949253	2036238	30.2197	86.985
BG_SLH14081	BDBG_17112	225	2154513	2154737	-	hypothetical protein	8		8	9	2122073	2216545	29.0177	94.472
BG_SLH14081	BDBG_17118	315	2402662	2402976	-	hypothetical protein	8		8	10	2366889	2427325	29.0469	60.436
BG_SLH14081	BDBG_17120	252	2409820	2410071	-	hypothetical protein	8		8	10	2366889	2427325	29.0469	60.436
BG_SLH14081	BDBG_17121	175	2420618	2420792	+	hypothetical protein	8		8	10	2366889	2427325	29.0469	60.436
BG_SLH14081	BDBG_17122	204	22543	22746	+	hypothetical protein	9		9	1	1	55606	28.3549	55.605
BG_SLH14081	BDBG_17123	196	49580	49775	-	hypothetical protein	9		9	1	1	55606	28.3549	55.605
BG_SLH14081	BDBG_17124	285	51154	51438	+	hypothetical protein	9		9	1	1	55606	28.3549	55.605
BG_SLH14081	BDBG_17128	1646	385462	387107	-	hypothetical protein	9	PF00069.20	9	4	332718	547910	29.6887	215.192
BG_SLH14081	BDBG_17129	180	415210	415389	+	hypothetical protein	9		9	4	332718	547910	29.6887	215.192
BG_SLH14081	BDBG_17130	324	459533	459856	+	hypothetical protein	9		9	4	332718	547910	29.6887	215.192
BG_SLH14081	BDBG_17131	279	510364	510642	-	hypothetical protein	9		9	4	332718	547910	29.6887	215.192
BG_SLH14081	BDBG_17132	372	518619	518990	+	hypothetical protein	9	PF00083.19,PF07690.11	9	4	332718	547910	29.6887	215.192
BG_SLH14081	BDBG_17133	726	519205	519930	+	hypothetical protein	9		9	4	332718	547910	29.6887	215.192
BG_SLH14081	BDBG_17134	171	539518	539688	+	hypothetical protein	9		9	4	332718	547910	29.6887	215.192
BG_SLH14081	BDBG_17150	354	1040196	1040549	-	hypothetical protein	9		9	7	1015098	1067522	29.56	52.424
BG_SLH14081	BDBG_17151	222	1062821	1063042	+	hypothetical protein	9		9	7	1015098	1067522	29.56	52.424
BG_SLH14081	BDBG_17157	246	1303990	1304235	-	hypothetical protein	9		9	9	1281007	1954167	29.9715	673.16
BG_SLH14081	BDBG_17158	270	1316677	1316946	+	hypothetical protein	9		9	9	1281007	1954167	29.9715	673.16
BG_SLH14081	BDBG_17159	520	1449137	1449656	+	hypothetical protein	9		9	9	1281007	1954167	29.9715	673.16
BG_SLH14081	BDBG_17160	231	1503347	1503577	+	hypothetical protein	9		9	9	1281007	1954167	29.9715	673.16
BG_SLH14081	BDBG_17163	207	1725436	1725642	+	hypothetical protein	9		9	9	1281007	1954167	29.9715	673.16
BG_SLH14081	BDBG_17164	443	1736859	1737301	-	hypothetical protein	9		9	9	1281007	1954167	29.9715	673.16
BG_SLH14081	BDBG_17165	207	1755895	1756101	+	hypothetical protein	9		9	9	1281007	1954167	29.9715	673.16
BG_SLH14081	BDBG_17166	1177	1897906	1899082	-	hypothetical protein	9		9	9	1281007	1954167	29.9715	673.16
BG_SLH14081	BDBG_17167	219	1913958	1914176	+	hypothetical protein	9		9	9	1281007	1954167	29.9715	673.16
BG_SLH14081	BDBG_17184	964	2388334	2389297	-	hypothetical protein	9		9	12	2386350	2435518	28.8607	49.168
BG_SLH14081	BDBG_17185	173	2402156	2402328	-	hypothetical protein	9		9	12	2386350	2435518	28.8607	49.168
BG_SLH14081	BDBG_17186	548	2430625	2431172	-	hypothetical protein	9		9	12	2386350	2435518	28.8607	49.168
BG_SLH14081	BDBG_17187	426	2272	2697	-	hypothetical protein	10		10	1	1	77783	29.367	77.782
BG_SLH14081	BDBG_17194	453	373849	374301	-	hypothetical protein	10		10	3	350717	623571	31.0679	272.854
BG_SLH14081	BDBG_17195	478	476398	476875	+	hypothetical protein	10		10	3	350717	623571	31.0679	272.854
BG_SLH14081	BDBG_17196	287	495710	495996	-	hypothetical protein	10		10	3	350717	623571	31.0679	272.854
BG_SLH14081	BDBG_17197	840	507199	508038	+	hypothetical protein	10		10	3	350717	623571	31.0679	272.854
BG_SLH14081	BDBG_17198	437	587379	587815	+	hypothetical protein	10		10	3	350717	623571	31.0679	272.854
BG_SLH14081	BDBG_17200	825	609329	610153	-	hypothetical protein	10		10	3	350717	623571	31.0679	272.854
BG_SLH14081	BDBG_17206	1479	806369	807847	-	hypothetical protein	10		10	4	805720	894046	30.14	88.326
BG_SLH14081	BDBG_17207	765	841418	842182	-	hypothetical protein	10		10	4	805720	894046	30.14	88.326
BG_SLH14081	BDBG_17208	264	853415	853678	-	hypothetical protein	10		10	4	805720	894046	30.14	88.326
BG_SLH14081	BDBG_17209	246	882873	883118	-	hypothetical protein	10		10	4	805720	894046	30.14	88.326
BG_SLH14081	BDBG_17210	240	889897	890136	+	hypothetical protein	10		10	4	805720	894046	30.14	88.326
BG_SLH14081	BDBG_17218	820	960889	961708	+	hypothetical protein	10		10	5	932143	1159420	30.1093	227.277
BG_SLH14081	BDBG_17220	679	1021416	1022094	-	hypothetical protein	10		10	5	932143	1159420	30.1093	227.277
BG_SLH14081	BDBG_17221	1094	1044924	1046017	-	hypothetical protein	10		10	5	932143	1159420	30.1093	227.277
BG_SLH14081	BDBG_17222	240	1095537	1095776	+	hypothetical protein	10		10	5	932143	1159420	30.1093	227.277
BG_SLH14081	BDBG_17224	1047	1128918	1129964	-	hypothetical protein	10		10	5	932143	1159420	30.1093	227.277
BG_SLH14081	BDBG_17225	1106	1147663	1148768	-	hypothetical protein	10		10	5	932143	1159420	30.1093	227.277
BG_SLH14081	BDBG_17226	324	1355011	1355334	+	hypothetical protein	10		10	6	1231457	1462114	30.0711	230.657
BG_SLH14081	BDBG_17227	778	1355337	1356114	+	hypothetical protein	10	PF00069.20	10	6	1231457	1462114	30.0711	230.657
BG_SLH14081	BDBG_17228	840	1356460	1357299	-	hypothetical protein	10		10	6	1231457	1462114	30.0711	230.657
BG_SLH14081	BDBG_17229	531	1359251	1359781	+	hypothetical protein	10		10	6	1231457	1462114	30.0711	230.657
BG_SLH14081	BDBG_17230	992	1393111	1394102	+	hypothetical protein	10		10	6	1231457	1462114	30.0711	230.657
BG_SLH14081	BDBG_17231	327	1409160	1409486	-	hypothetical protein	10		10	6	1231457	1462114	30.0711	230.657
BG_SLH14081	BDBG_17233	283	1445113	1445395	-	hypothetical protein	10		10	6	1231457	1462114	30.0711	230.657
BG_SLH14081	BDBG_17234	440	1501046	1501485	-	hypothetical protein	10		10	7	1494262	1696889	29.9066	202.627
BG_SLH14081	BDBG_17235	525	1539492	1540016	-	hypothetical protein	10		10	7	1494262	1696889	29.9066	202.627
BG_SLH14081	BDBG_17236	638	1540152	1540789	-	hypothetical protein	10		10	7	1494262	1696889	29.9066	202.627
BG_SLH14081	BDBG_17238	231	1613274	1613504	+	hypothetical protein	10		10	7	1494262	1696889	29.9066	202.627
BG_SLH14081	BDBG_17241	231	1777986	1778216	+	hypothetical protein	10		10	8	1739060	1837991	29.5742	98.931
BG_SLH14081	BDBG_17251	342	63316	63657	+	hypothetical protein	11		11	1	1	184250	29.4748	184.249
BG_SLH14081	BDBG_17252	324	89150	89473	+	hypothetical protein	11		11	1	1	184250	29.4748	184.249
BG_SLH14081	BDBG_17253	1000	94408	95407	+	hypothetical protein	11		11	1	1	184250	29.4748	184.249
BG_SLH14081	BDBG_17254	240	178431	178670	-	hypothetical protein	11		11	1	1	184250	29.4748	184.249
BG_SLH14081	BDBG_17257	1224	399506	400729	-	hypothetical protein	11		11	2	198762	431046	28.9859	232.284
BG_SLH14081	BDBG_17258	240	429033	429272	-	hypothetical protein	11		11	2	198762	431046	28.9859	232.284
BG_SLH14081	BDBG_17259	328	490243	490570	-	hypothetical protein	11		11	3	449054	492992	29.1	43.938
BG_SLH14081	BDBG_17267	353	818154	818506	+	hypothetical protein	11		11	4	757056	889943	31.766	132.887
BG_SLH14081	BDBG_17273	252	1126683	1126934	+	hypothetical protein	11		11	5	1120278	1182754	30.53	62.476
BG_SLH14081	BDBG_17275	833	1175116	1175948	+	hypothetical protein	11		11	5	1120278	1182754	30.53	62.476
BG_SLH14081	BDBG_17302	792	244723	245514	+	hypothetical protein	12		12	1	1	245514	30.0393	245.513
BG_SLH14081	BDBG_17306	488	327971	328458	+	hypothetical protein	12		12	2	255967	605395	32.0517	349.428
BG_SLH14081	BDBG_17307	737	328541	329277	+	hypothetical protein	12	PF14342.1	12	2	255967	605395	32.0517	349.428
BG_SLH14081	BDBG_17308	419	330433	330851	+	hypothetical protein	12		12	2	255967	605395	32.0517	349.428
BG_SLH14081	BDBG_17309	435	414338	414772	+	hypothetical protein	12		12	2	255967	605395	32.0517	349.428
BG_SLH14081	BDBG_17310	2452	418182	420633	+	hypothetical protein	12	PF12763.2	12	2	255967	605395	32.0517	349.428
BG_SLH14081	BDBG_17311	1773	420650	422422	+	hypothetical protein	12		12	2	255967	605395	32.0517	349.428
BG_SLH14081	BDBG_17312	456	440899	441354	+	hypothetical protein	12		12	2	255967	605395	32.0517	349.428
BG_SLH14081	BDBG_17313	396	442687	443082	-	hypothetical protein	12		12	2	255967	605395	32.0517	349.428
BG_SLH14081	BDBG_17314	526	454865	455390	+	hypothetical protein	12		12	2	255967	605395	32.0517	349.428
BG_SLH14081	BDBG_17316	233	530165	530397	+	hypothetical protein	12		12	2	255967	605395	32.0517	349.428
BG_SLH14081	BDBG_17322	844	968088	968931	-	hypothetical protein	12		12	6	870071	1190313	31.5524	320.242
BG_SLH14081	BDBG_17323	853	974914	975766	-	hypothetical protein	12		12	6	870071	1190313	31.5524	320.242
BG_SLH14081	BDBG_17324	650	1054527	1055176	-	hypothetical protein	12		12	6	870071	1190313	31.5524	320.242
BG_SLH14081	BDBG_17327	538	1155527	1156064	+	hypothetical protein	12		12	6	870071	1190313	31.5524	320.242
BG_SLH14081	BDBG_17328	561	1182818	1183378	+	hypothetical protein	12		12	6	870071	1190313	31.5524	320.242
BG_SLH14081	BDBG_17335	193	1432298	1432490	-	hypothetical protein	12		12	8	1415273	1654313	28.9421	239.04
BG_SLH14081	BDBG_17337	682	1556070	1556751	+	hypothetical protein	12		12	8	1415273	1654313	28.9421	239.04
BG_SLH14081	BDBG_17348	580	1974213	1974792	+	hypothetical protein	12		12	10	1961045	1976223	29.2	15.178
BG_SLH14081	BDBG_17349	675	25542	26216	-	hypothetical protein	13		13	1	1	104964	28.0779	104.963
BG_SLH14081	BDBG_17363	464	877142	877605	-	hypothetical protein	13		13	4	738432	1162893	29.9979	424.461
BG_SLH14081	BDBG_17364	150	947011	947160	+	hypothetical protein	13		13	4	738432	1162893	29.9979	424.461
BG_SLH14081	BDBG_17365	285	979386	979670	+	hypothetical protein	13		13	4	738432	1162893	29.9979	424.461
BG_SLH14081	BDBG_17366	3647	1030788	1034434	-	hypothetical protein	13		13	4	738432	1162893	29.9979	424.461
BG_SLH14081	BDBG_17367	678	1057865	1058542	+	hypothetical protein	13		13	4	738432	1162893	29.9979	424.461
BG_SLH14081	BDBG_17369	930	1137523	1138452	+	hypothetical protein	13		13	4	738432	1162893	29.9979	424.461
BG_SLH14081	BDBG_17374	495	1326914	1327408	+	hypothetical protein	13		13	5	1239664	1354546	29.8367	114.882
BG_SLH14081	BDBG_17397	2071	22191	24261	+	hypothetical protein	14		14	1	1	189186	29.4496	189.185
BG_SLH14081	BDBG_17400	231	141813	142043	-	hypothetical protein	14		14	1	1	189186	29.4496	189.185
BG_SLH14081	BDBG_17410	829	489406	490234	+	hypothetical protein	14		14	2	451023	760992	29.0564	309.969
BG_SLH14081	BDBG_17413	231	650124	650354	+	hypothetical protein	14		14	2	451023	760992	29.0564	309.969
BG_SLH14081	BDBG_17417	192	722261	722452	+	hypothetical protein	14		14	2	451023	760992	29.0564	309.969
BG_SLH14081	BDBG_17418	458	744403	744860	-	hypothetical protein	14		14	2	451023	760992	29.0564	309.969
BG_SLH14081	BDBG_17423	228	1024369	1024596	-	hypothetical protein	14		14	3	996317	1035271	29	38.954
BG_SLH14081	BDBG_17431	207	1241327	1241533	+	hypothetical protein	14		14	4	1204099	1265729	29.7	61.63
BG_SLH14081	BDBG_17432	171	1256293	1256463	+	hypothetical protein	14		14	4	1204099	1265729	29.7	61.63
BG_SLH14081	BDBG_17444	370	1584370	1584739	-	hypothetical protein	14		14	5	1502016	1667257	33.4846	165.241
BG_SLH14081	BDBG_17445	415	1586387	1586801	-	hypothetical protein	14		14	5	1502016	1667257	33.4846	165.241
BG_SLH14081	BDBG_17452	222	488463	488684	-	hypothetical protein	15		15	3	435863	957594	30.6439	521.731
BG_SLH14081	BDBG_17453	235	488775	489009	+	hypothetical protein	15		15	3	435863	957594	30.6439	521.731
BG_SLH14081	BDBG_17454	264	504628	504891	-	hypothetical protein	15		15	3	435863	957594	30.6439	521.731
BG_SLH14081	BDBG_17455	360	526689	527048	-	hypothetical protein	15		15	3	435863	957594	30.6439	521.731
BG_SLH14081	BDBG_17456	2497	527892	530388	-	hypothetical protein	15	PF01048.15,PF00931.17	15	3	435863	957594	30.6439	521.731
BG_SLH14081	BDBG_17457	216	531082	531297	+	hypothetical protein	15		15	3	435863	957594	30.6439	521.731
BG_SLH14081	BDBG_17458	433	540443	540875	-	hypothetical protein	15		15	3	435863	957594	30.6439	521.731
BG_SLH14081	BDBG_17460	240	585185	585424	+	hypothetical protein	15		15	3	435863	957594	30.6439	521.731
BG_SLH14081	BDBG_17463	322	685919	686240	-	hypothetical protein	15		15	3	435863	957594	30.6439	521.731
BG_SLH14081	BDBG_17465	249	774942	775190	-	hypothetical protein	15		15	3	435863	957594	30.6439	521.731
BG_SLH14081	BDBG_17472	210	1244220	1244429	-	hypothetical protein	15		15	5	1140573	1573088	29.4737	432.515
BG_SLH14081	BDBG_17473	210	1272885	1273094	-	hypothetical protein	15		15	5	1140573	1573088	29.4737	432.515
BG_SLH14081	BDBG_17474	225	1327405	1327629	+	hypothetical protein	15		15	5	1140573	1573088	29.4737	432.515
BG_SLH14081	BDBG_17476	357	1512716	1513072	+	hypothetical protein	15		15	5	1140573	1573088	29.4737	432.515
BG_SLH14081	BDBG_17477	279	1563649	1563927	+	hypothetical protein	15		15	5	1140573	1573088	29.4737	432.515
BG_SLH14081	BDBG_17480	336	1637300	1637635	-	hypothetical protein	15		15	6	1629629	1684558	30.6713	54.929
BG_SLH14081	BDBG_17481	434	1656791	1657224	+	hypothetical protein	15		15	6	1629629	1684558	30.6713	54.929
BG_SLH14081	BDBG_17482	679	1663038	1663716	+	hypothetical protein	15		15	6	1629629	1684558	30.6713	54.929
BG_SLH14081	BDBG_17485	531	36312	36842	+	hypothetical protein	16		16	1	1	922462	32.2044	922.461
BG_SLH14081	BDBG_17486	216	120121	120336	+	hypothetical protein	16		16	1	1	922462	32.2044	922.461
BG_SLH14081	BDBG_17487	417	333047	333463	+	hypothetical protein	16		16	1	1	922462	32.2044	922.461
BG_SLH14081	BDBG_17488	225	427766	427990	+	hypothetical protein	16		16	1	1	922462	32.2044	922.461
BG_SLH14081	BDBG_17489	679	514981	515659	+	hypothetical protein	16		16	1	1	922462	32.2044	922.461
BG_SLH14081	BDBG_17491	555	541859	542413	-	hypothetical protein	16		16	1	1	922462	32.2044	922.461
BG_SLH14081	BDBG_17492	479	626575	627053	-	hypothetical protein	16		16	1	1	922462	32.2044	922.461
BG_SLH14081	BDBG_17493	765	627415	628179	-	hypothetical protein	16		16	1	1	922462	32.2044	922.461
BG_SLH14081	BDBG_17496	479	685312	685790	+	hypothetical protein	16		16	1	1	922462	32.2044	922.461
BG_SLH14081	BDBG_17497	910	703090	703999	-	hypothetical protein	16		16	1	1	922462	32.2044	922.461
BG_SLH14081	BDBG_17499	451	794874	795324	-	hypothetical protein	16		16	1	1	922462	32.2044	922.461
BG_SLH14081	BDBG_17501	297	888647	888943	-	hypothetical protein	16		16	1	1	922462	32.2044	922.461
BG_SLH14081	BDBG_17502	231	897501	897731	+	hypothetical protein	16		16	1	1	922462	32.2044	922.461
BG_SLH14081	BDBG_17506	806	971758	972563	-	hypothetical protein	16		16	2	961684	1204370	32.0325	242.686
BG_SLH14081	BDBG_17509	204	1006803	1007006	-	hypothetical protein	16		16	2	961684	1204370	32.0325	242.686
BG_SLH14081	BDBG_17510	243	1143509	1143751	-	hypothetical protein	16		16	2	961684	1204370	32.0325	242.686
BG_SLH14081	BDBG_17511	231	1166041	1166271	-	hypothetical protein	16		16	2	961684	1204370	32.0325	242.686
BG_SLH14081	BDBG_17529	345	1659305	1659649	+	hypothetical protein	16		16	5	1650147	1667321	27.7688	17.174
BG_SLH14081	BDBG_17530	276	6020	6295	-	hypothetical protein	17		17	1	1	80000	28.6225	79.999
BG_SLH14081	BDBG_17531	312	11356	11667	-	hypothetical protein	17		17	1	1	80000	28.6225	79.999
BG_SLH14081	BDBG_17532	129	68159	68287	-	hypothetical protein	17		17	1	1	80000	28.6225	79.999
BG_SLH14081	BDBG_17534	508	177165	177672	+	hypothetical protein	17		17	2	175543	216876	30.3636	41.333
BG_SLH14081	BDBG_17536	765	287730	288494	+	hypothetical protein	17		17	3	256048	297502	29.44	41.454
BG_SLH14081	BDBG_17537	477	419471	419947	-	hypothetical protein	17		17	4	386390	471200	27.9557	84.81
BG_SLH14081	BDBG_17547	184	967658	967841	+	hypothetical protein	17		17	6	799406	988704	29.3141	189.298
BG_SLH14081	BDBG_17548	166	968834	968999	+	hypothetical protein	17		17	6	799406	988704	29.3141	189.298
BG_SLH14081	BDBG_17561	249	1183696	1183944	-	hypothetical protein	17		17	7	1170802	1437317	30.2379	266.515
BG_SLH14081	BDBG_17562	405	1216090	1216494	+	hypothetical protein	17		17	7	1170802	1437317	30.2379	266.515
BG_SLH14081	BDBG_17563	369	1216495	1216863	+	hypothetical protein	17		17	7	1170802	1437317	30.2379	266.515
BG_SLH14081	BDBG_17564	425	1217051	1217475	+	hypothetical protein	17		17	7	1170802	1437317	30.2379	266.515
BG_SLH14081	BDBG_17565	610	1220929	1221538	-	hypothetical protein	17		17	7	1170802	1437317	30.2379	266.515
BG_SLH14081	BDBG_17567	492	1263445	1263936	+	hypothetical protein	17		17	7	1170802	1437317	30.2379	266.515
BG_SLH14081	BDBG_17569	108	1392713	1392820	-	hypothetical protein	17		17	7	1170802	1437317	30.2379	266.515
BG_SLH14081	BDBG_17570	512	1420243	1420754	+	hypothetical protein	17		17	7	1170802	1437317	30.2379	266.515
BG_SLH14081	BDBG_17571	228	1432327	1432554	+	hypothetical protein	17		17	7	1170802	1437317	30.2379	266.515
BG_SLH14081	BDBG_17580	339	1541035	1541373	-	hypothetical protein	17		17	8	1512285	1573144	29.1492	60.859
BG_SLH14081	BDBG_17581	295	1570548	1570842	+	hypothetical protein	17		17	8	1512285	1573144	29.1492	60.859
BG_SLH14081	BDBG_17582	348	189079	189426	+	hypothetical protein	18		18	1	1	452247	30.6097	452.246
BG_SLH14081	BDBG_17592	2148	956631	958778	+	hypothetical protein	18	PF00075.19,PF13456.1	18	7	935783	1140531	31.777	204.748
BG_SLH14081	BDBG_17593	3745	962555	966299	+	hypothetical protein	18		18	7	935783	1140531	31.777	204.748
BG_SLH14081	BDBG_17594	183	998727	998909	-	hypothetical protein	18		18	7	935783	1140531	31.777	204.748
BG_SLH14081	BDBG_17595	186	998984	999169	-	hypothetical protein	18		18	7	935783	1140531	31.777	204.748
BG_SLH14081	BDBG_17596	496	1020934	1021429	-	hypothetical protein	18		18	7	935783	1140531	31.777	204.748
BG_SLH14081	BDBG_17597	461	1039164	1039624	+	hypothetical protein	18		18	7	935783	1140531	31.777	204.748
BG_SLH14081	BDBG_17599	750	1041757	1042506	-	hypothetical protein	18		18	7	935783	1140531	31.777	204.748
BG_SLH14081	BDBG_17606	189	7692	7880	+	hypothetical protein	19		19	1	1	117988	30.0336	117.987
BG_SLH14081	BDBG_17612	513	226074	226586	-	hypothetical protein	19		19	2	209208	278107	34.11	68.899
BG_SLH14081	BDBG_17613	222	377257	377478	+	hypothetical protein	19		19	3	340763	538521	30.3022	197.758
BG_SLH14081	BDBG_17614	837	380153	380989	-	hypothetical protein	19		19	3	340763	538521	30.3022	197.758
BG_SLH14081	BDBG_17616	152	480433	480584	-	hypothetical protein	19		19	3	340763	538521	30.3022	197.758
BG_SLH14081	BDBG_17617	957	495006	495962	-	hypothetical protein	19		19	3	340763	538521	30.3022	197.758
BG_SLH14081	BDBG_17618	467	497398	497864	+	hypothetical protein	19		19	3	340763	538521	30.3022	197.758
BG_SLH14081	BDBG_17624	252	672083	672334	+	hypothetical protein	19		19	4	667663	754123	30.18	86.46
BG_SLH14081	BDBG_17638	210	1164835	1165044	+	hypothetical protein	19		19	5	1163466	1330405	30.1715	166.939
BG_SLH14081	BDBG_17640	279	1213424	1213702	-	hypothetical protein	19		19	5	1163466	1330405	30.1715	166.939
BG_SLH14081	BDBG_17641	1052	1218233	1219284	-	hypothetical protein	19		19	5	1163466	1330405	30.1715	166.939
BG_SLH14081	BDBG_17644	261	1296537	1296797	+	hypothetical protein	19		19	5	1163466	1330405	30.1715	166.939
BG_SLH14081	BDBG_17645	231	1318427	1318657	-	hypothetical protein	19		19	5	1163466	1330405	30.1715	166.939
BG_SLH14081	BDBG_17646	395	1320033	1320427	+	hypothetical protein	19		19	5	1163466	1330405	30.1715	166.939
BG_SLH14081	BDBG_17647	241	10060	10300	+	hypothetical protein	20		20	1	1	92430	28.6708	92.429
BG_SLH14081	BDBG_17648	195	45023	45217	-	hypothetical protein	20		20	1	1	92430	28.6708	92.429
BG_SLH14081	BDBG_17650	532	78490	79021	-	hypothetical protein	20		20	1	1	92430	28.6708	92.429
BG_SLH14081	BDBG_17670	1244	757095	758338	-	hypothetical protein	20		20	4	740619	796426	32.26	55.807
BG_SLH14081	BDBG_17673	213	857862	858074	-	hypothetical protein	20		20	5	845252	918858	29.9437	73.606
BG_SLH14081	BDBG_17674	467	871567	872033	-	hypothetical protein	20		20	5	845252	918858	29.9437	73.606
BG_SLH14081	BDBG_17675	231	897464	897694	+	hypothetical protein	20		20	5	845252	918858	29.9437	73.606
BG_SLH14081	BDBG_17678	207	1068158	1068364	+	hypothetical protein	20		20	6	924190	1194072	29.4106	269.882
BG_SLH14081	BDBG_17679	219	1162774	1162992	-	hypothetical protein	20		20	6	924190	1194072	29.4106	269.882
BG_SLH14081	BDBG_17680	569	1171744	1172312	-	hypothetical protein	20		20	6	924190	1194072	29.4106	269.882
BG_SLH14081	BDBG_17682	335	1274386	1274720	-	hypothetical protein	20		20	7	1227843	1293227	29.1165	65.384
BG_SLH14081	BDBG_17692	1084	428639	429722	-	hypothetical protein	21		21	3	390309	477781	28.9588	87.472
BG_SLH14081	BDBG_17693	246	429783	430028	-	hypothetical protein	21		21	3	390309	477781	28.9588	87.472
BG_SLH14081	BDBG_17747	672	747846	748517	+	hypothetical protein	23		23	2	714337	752941	28.415	38.604
BG_SLH14081	BDBG_17752	4641	192442	197082	-	hypothetical protein	24		24	2	155039	199165	31.3955	44.126
BG_SLH14081	BDBG_17753	577	207207	207783	+	hypothetical protein	24		24	3	202388	236130	33.21	33.742
BG_SLH14081	BDBG_17754	1352	207541	208892	-	hypothetical protein	24		24	3	202388	236130	33.21	33.742
BG_SLH14081	BDBG_17755	478	207898	208375	+	hypothetical protein	24		24	3	202388	236130	33.21	33.742
BG_SLH14081	BDBG_17756	282	219842	220123	-	hypothetical protein	24		24	3	202388	236130	33.21	33.742
BG_SLH14081	BDBG_17770	1096	450539	451634	+	hypothetical protein	24		24	5	416340	507242	29.093	90.902
BG_SLH14081	BDBG_17771	767	456612	457378	+	hypothetical protein	24		24	5	416340	507242	29.093	90.902
BG_SLH14081	BDBG_17772	252	460795	461046	-	hypothetical protein	24		24	5	416340	507242	29.093	90.902
BG_SLH14081	BDBG_17774	176	501620	501795	-	hypothetical protein	24		24	5	416340	507242	29.093	90.902
BG_SLH14081	BDBG_17781	246	630161	630406	+	hypothetical protein	24		24	6	598007	640899	33.5323	42.892
BG_SLH14081	BDBG_17782	327	630491	630817	+	hypothetical protein	24		24	6	598007	640899	33.5323	42.892
BG_SLH14081	BDBG_17783	809	630902	631710	+	hypothetical protein	24		24	6	598007	640899	33.5323	42.892
BG_SLH14081	BDBG_17788	333	2900	3232	+	hypothetical protein	25		25	1	1	77547	28.0431	77.546
BG_SLH14081	BDBG_17790	3002	134991	137992	+	hypothetical protein	25		25	2	137950	182351	29.82	44.401
BG_SLH14081	BDBG_17791	563	151645	152207	-	hypothetical protein	25		25	2	137950	182351	29.82	44.401
BG_SLH14081	BDBG_17804	283	441115	441397	-	hypothetical protein	25		25	3	348912	732172	31.1908	383.26
BG_SLH14081	BDBG_17806	830	445939	446768	+	hypothetical protein	25		25	3	348912	732172	31.1908	383.26
BG_SLH14081	BDBG_17807	193	473699	473891	-	hypothetical protein	25		25	3	348912	732172	31.1908	383.26
BG_SLH14081	BDBG_17808	513	505603	506115	-	hypothetical protein	25		25	3	348912	732172	31.1908	383.26
BG_SLH14081	BDBG_17809	282	639172	639453	-	hypothetical protein	25		25	3	348912	732172	31.1908	383.26
BG_SLH14081	BDBG_17814	289	21566	21854	-	hypothetical protein	26		26	1	1	691870	30.6414	691.869
BG_SLH14081	BDBG_17815	276	29790	30065	-	hypothetical protein	26		26	1	1	691870	30.6414	691.869
BG_SLH14081	BDBG_17817	231	176991	177221	+	hypothetical protein	26		26	1	1	691870	30.6414	691.869
BG_SLH14081	BDBG_17818	637	226528	227164	+	hypothetical protein	26		26	1	1	691870	30.6414	691.869
BG_SLH14081	BDBG_17819	417	294274	294690	-	hypothetical protein	26		26	1	1	691870	30.6414	691.869
BG_SLH14081	BDBG_17821	193	484506	484698	-	hypothetical protein	26		26	1	1	691870	30.6414	691.869
BG_SLH14081	BDBG_17822	302	505198	505499	+	hypothetical protein	26		26	1	1	691870	30.6414	691.869
BG_SLH14081	BDBG_17825	284	529184	529467	+	hypothetical protein	26		26	1	1	691870	30.6414	691.869
BG_SLH14081	BDBG_17826	161	534632	534792	-	hypothetical protein	26		26	1	1	691870	30.6414	691.869
BG_SLH14081	BDBG_17828	231	671355	671585	-	hypothetical protein	26		26	1	1	691870	30.6414	691.869
BG_SLH14081	BDBG_17829	155	679973	680127	-	hypothetical protein	26		26	1	1	691870	30.6414	691.869
BG_SLH14081	BDBG_17830	856	18978	19833	-	hypothetical protein	27		27	1	1	27771	30.67	27.77
BG_SLH14081	BDBG_17843	1119	458651	459769	-	hypothetical protein	27		27	4	427168	600889	31.0516	173.721
BG_SLH14081	BDBG_17844	8401	459771	468171	-	hypothetical protein	27	PF12359.3,PF12340.3	27	4	427168	600889	31.0516	173.721
BG_SLH14081	BDBG_17845	193	495874	496066	+	hypothetical protein	27		27	4	427168	600889	31.0516	173.721
BG_SLH14081	BDBG_17846	283	519179	519461	+	hypothetical protein	27		27	4	427168	600889	31.0516	173.721
BG_SLH14081	BDBG_17847	285	537029	537313	+	hypothetical protein	27		27	4	427168	600889	31.0516	173.721
BG_SLH14081	BDBG_17848	747	554279	555025	-	hypothetical protein	27		27	4	427168	600889	31.0516	173.721
BG_SLH14081	BDBG_17850	577	677106	677682	+	hypothetical protein	27		27	5	619175	684207	31.86	65.032
BG_SLH14081	BDBG_17856	566	397949	398514	+	hypothetical protein	28		28	3	390775	525817	29.6527	135.042
BG_SLH14081	BDBG_17858	160	469694	469853	+	hypothetical protein	28		28	3	390775	525817	29.6527	135.042
BG_SLH14081	BDBG_17859	219	511971	512189	+	hypothetical protein	28		28	3	390775	525817	29.6527	135.042
BG_SLH14081	BDBG_17861	167	7487	7653	-	hypothetical protein	29		29	1	1	265669	29.8944	265.668
BG_SLH14081	BDBG_17862	520	28506	29025	+	hypothetical protein	29		29	1	1	265669	29.8944	265.668
BG_SLH14081	BDBG_17863	176	42278	42453	+	hypothetical protein	29		29	1	1	265669	29.8944	265.668
BG_SLH14081	BDBG_17866	1367	245235	246601	+	hypothetical protein	29	PF07971.7	29	1	1	265669	29.8944	265.668
BG_SLH14081	BDBG_17877	690	498018	498707	+	hypothetical protein	29		29	3	424182	532080	29.83	107.898
BG_SLH14081	BDBG_17878	477	500088	500564	+	hypothetical protein	29	PF00732.14	29	3	424182	532080	29.83	107.898
BG_SLH14081	BDBG_17879	807	500599	501405	+	hypothetical protein	29	PF05199.8	29	3	424182	532080	29.83	107.898
BG_SLH14081	BDBG_17880	691	506950	507640	+	hypothetical protein	29		29	3	424182	532080	29.83	107.898
BG_SLH14081	BDBG_17883	1104	563591	564694	+	hypothetical protein	29		29	4	564512	595430	28.116	30.918
BG_SLH14081	BDBG_17884	157	583125	583281	-	hypothetical protein	29		29	4	564512	595430	28.116	30.918
BG_SLH14081	BDBG_17885	305	55239	55543	+	hypothetical protein	30		30	1	1	249318	30.1954	249.317
BG_SLH14081	BDBG_17886	156	117487	117642	-	hypothetical protein	30		30	1	1	249318	30.1954	249.317
BG_SLH14081	BDBG_17887	243	199463	199705	-	hypothetical protein	30		30	1	1	249318	30.1954	249.317
BG_SLH14081	BDBG_17891	1331	309470	310800	+	hypothetical protein	30	PF09350.5	30	2	279625	565568	29.3035	285.943
BG_SLH14081	BDBG_17892	288	310835	311122	+	hypothetical protein	30		30	2	279625	565568	29.3035	285.943
BG_SLH14081	BDBG_17896	232	435205	435436	+	hypothetical protein	30		30	2	279625	565568	29.3035	285.943
BG_SLH14081	BDBG_17898	1187	453895	455081	-	hypothetical protein	30		30	2	279625	565568	29.3035	285.943
BG_SLH14081	BDBG_17899	181	463573	463753	+	hypothetical protein	30		30	2	279625	565568	29.3035	285.943
BG_SLH14081	BDBG_17900	258	476117	476374	-	hypothetical protein	30		30	2	279625	565568	29.3035	285.943
BG_SLH14081	BDBG_17901	288	502166	502453	-	hypothetical protein	30		30	2	279625	565568	29.3035	285.943
BG_SLH14081	BDBG_17903	309	553083	553391	-	hypothetical protein	30		30	2	279625	565568	29.3035	285.943
BG_SLH14081	BDBG_17904	283	564103	564385	+	hypothetical protein	30		30	2	279625	565568	29.3035	285.943
BG_SLH14081	BDBG_17906	663	25948	26610	-	hypothetical protein	31		31	1	1	226711	30.7744	226.71
BG_SLH14081	BDBG_17907	483	26638	27120	-	hypothetical protein	31		31	1	1	226711	30.7744	226.71
BG_SLH14081	BDBG_17909	449	46743	47191	+	hypothetical protein	31		31	1	1	226711	30.7744	226.71
BG_SLH14081	BDBG_17912	321	143714	144034	+	hypothetical protein	31		31	1	1	226711	30.7744	226.71
BG_SLH14081	BDBG_17913	311	144255	144565	+	hypothetical protein	31		31	1	1	226711	30.7744	226.71
BG_SLH14081	BDBG_17916	644	446974	447617	-	hypothetical protein	31		31	3	429479	517258	29.3488	87.779
BG_SLH14081	BDBG_17917	1167	480691	481857	-	hypothetical protein	31		31	3	429479	517258	29.3488	87.779
BG_SLH14081	BDBG_17918	171	509607	509777	+	hypothetical protein	31		31	3	429479	517258	29.3488	87.779
BG_SLH14081	BDBG_17924	273	130422	130694	-	hypothetical protein	32		32	2	110396	206740	31.5649	96.344
BG_SLH14081	BDBG_17927	219	4767	4985	+	hypothetical protein	33		33	1	1	25007	28.4934	25.006
BG_SLH14081	BDBG_17931	288	100711	100998	-	hypothetical protein	33		33	2	89057	238679	29.3015	149.622
BG_SLH14081	BDBG_17932	213	144080	144292	-	hypothetical protein	33		33	2	89057	238679	29.3015	149.622
BG_SLH14081	BDBG_17935	222	473225	473446	-	hypothetical protein	33		33	4	460681	490696	28	30.015
BG_SLH14081	BDBG_17936	1191	475375	476565	+	hypothetical protein	33		33	4	460681	490696	28	30.015
BG_SLH14081	BDBG_17938	252	139982	140233	-	hypothetical protein	34		34	2	66689	460565	30.0158	393.876
BG_SLH14081	BDBG_17939	5842	198006	203847	-	hypothetical protein	34	PF12009.3,PF00078.22	34	2	66689	460565	30.0158	393.876
BG_SLH14081	BDBG_17941	512	14056	14567	+	hypothetical protein	35		35	1	1	161696	28.37	161.695
BG_SLH14081	BDBG_17942	743	26733	27475	+	hypothetical protein	35		35	1	1	161696	28.37	161.695
BG_SLH14081	BDBG_17943	195	27851	28045	+	hypothetical protein	35		35	1	1	161696	28.37	161.695
BG_SLH14081	BDBG_17944	1360	29084	30443	-	hypothetical protein	35		35	1	1	161696	28.37	161.695
BG_SLH14081	BDBG_17945	243	136092	136334	+	hypothetical protein	35		35	1	1	161696	28.37	161.695
BG_SLH14081	BDBG_17967	495	375639	376133	+	hypothetical protein	36		36	2	354551	452761	29.3584	98.21
BG_SLH14081	BDBG_17969	259	430161	430419	-	hypothetical protein	36		36	2	354551	452761	29.3584	98.21
BG_SLH14081	BDBG_17980	231	355195	355425	+	hypothetical protein	37		37	3	326666	397239	27.4228	70.573
BG_SLH14081	BDBG_17984	386	67332	67717	-	hypothetical protein	38		38	2	67207	159344	29.3792	92.137
BG_SLH14081	BDBG_17986	326	18431	18756	-	hypothetical protein	39		39	1	1	91094	28.1107	91.093
BG_SLH14081	BDBG_17990	507	33844	34350	-	hypothetical protein	40		40	1	1	47194	28.6843	47.193
BG_SLH14081	BDBG_17996	384	282146	282529	-	hypothetical protein	40		40	2	119453	295940	28.233	176.487
BG_SLH14081	BDBG_17997	283	292195	292477	+	hypothetical protein	40		40	2	119453	295940	28.233	176.487
BG_SLH14081	BDBG_17999	283	15735	16017	+	hypothetical protein	41		41	1	1	33248	33.31	33.247
BG_SLH14081	BDBG_18007	240	232824	233063	+	hypothetical protein	41		41	2	179716	260127	28.0155	80.411
BG_SLH14081	BDBG_18008	159	34760	34918	-	hypothetical protein	42		42	1	1	228626	28.5262	228.625
BG_SLH14081	BDBG_18009	875	35079	35953	-	hypothetical protein	42		42	1	1	228626	28.5262	228.625
BG_SLH14081	BDBG_18010	1210	60019	61228	-	hypothetical protein	42		42	1	1	228626	28.5262	228.625
BG_SLH14081	BDBG_18011	491	94551	95041	-	hypothetical protein	42		42	1	1	228626	28.5262	228.625
BG_SLH14081	BDBG_18013	465	155989	156453	+	hypothetical protein	42		42	1	1	228626	28.5262	228.625
BG_SLH14081	BDBG_18017	2292	97686	99977	+	hypothetical protein	43		43	1	1	221036	30.5167	221.035
BG_SLH14081	BDBG_18018	999	97722	98720	+	hypothetical protein	43		43	1	1	221036	30.5167	221.035
BG_SLH14081	BDBG_18019	234	158473	158706	-	hypothetical protein	43		43	1	1	221036	30.5167	221.035
BG_SLH14081	BDBG_18020	231	181565	181795	+	hypothetical protein	43		43	1	1	221036	30.5167	221.035
BG_SLH14081	BDBG_18021	479	206460	206938	+	hypothetical protein	43		43	1	1	221036	30.5167	221.035
BG_SLH14081	BDBG_18022	238	14141	14378	-	hypothetical protein	44		44	1	1	229925	28.7022	229.924
BG_SLH14081	BDBG_18023	232	41605	41836	-	hypothetical protein	44		44	1	1	229925	28.7022	229.924
BG_SLH14081	BDBG_18024	193	53433	53625	+	hypothetical protein	44		44	1	1	229925	28.7022	229.924
BG_SLH14081	BDBG_18025	270	61060	61329	-	hypothetical protein	44		44	1	1	229925	28.7022	229.924
BG_SLH14081	BDBG_18026	237	182506	182742	-	hypothetical protein	44		44	1	1	229925	28.7022	229.924
BG_SLH14081	BDBG_18027	182	68339	68520	+	hypothetical protein	45		45	1	1	149530	29.5888	149.529
BG_SLH14081	BDBG_18028	483	77447	77929	-	hypothetical protein	45		45	1	1	149530	29.5888	149.529
BG_SLH14081	BDBG_18029	312	138339	138650	+	hypothetical protein	45		45	1	1	149530	29.5888	149.529
BG_SLH14081	BDBG_18031	786	186340	187125	-	hypothetical protein	46		46	1	1	224460	29.2338	224.459
BG_SLH14081	BDBG_18033	169	26975	27143	-	hypothetical protein	47		47	1	1	72751	29.4661	72.75
BG_SLH14081	BDBG_18034	327	33577	33903	-	hypothetical protein	47		47	1	1	72751	29.4661	72.75
BG_SLH14081	BDBG_18035	484	41342	41825	+	hypothetical protein	47		47	1	1	72751	29.4661	72.75
BG_SLH14081	BDBG_18037	2733	68855	71587	-	hypothetical protein	47		47	1	1	72751	29.4661	72.75
BG_SLH14081	BDBG_18038	866	134549	135414	-	hypothetical protein	47		47	2	90152	191390	31.2066	101.238
BG_SLH14081	BDBG_18039	390	170918	171307	+	hypothetical protein	47		47	2	90152	191390	31.2066	101.238
BG_SLH14081	BDBG_18040	309	6317	6625	+	hypothetical protein	48		48	1	1	165709	28.9566	165.708
BG_SLH14081	BDBG_18041	267	23003	23269	-	hypothetical protein	48		48	1	1	165709	28.9566	165.708
BG_SLH14081	BDBG_18042	249	70350	70598	-	hypothetical protein	48		48	1	1	165709	28.9566	165.708
BG_SLH14081	BDBG_18043	261	81746	82006	+	hypothetical protein	48		48	1	1	165709	28.9566	165.708
BG_SLH14081	BDBG_18044	421	118048	118468	+	hypothetical protein	48		48	1	1	165709	28.9566	165.708
BG_SLH14081	BDBG_18049	467	105202	105668	-	hypothetical protein	49		49	2	95069	147406	29.29	52.337
BG_SLH14081	BDBG_18050	332	114082	114413	+	hypothetical protein	49		49	2	95069	147406	29.29	52.337
BG_SLH14081	BDBG_18051	332	126816	127147	+	hypothetical protein	49		49	2	95069	147406	29.29	52.337
BG_SLH14081	BDBG_18052	283	134856	135138	-	hypothetical protein	49		49	2	95069	147406	29.29	52.337
BG_SLH14081	BDBG_18053	853	14078	14930	-	hypothetical protein	50		50	1	1	145419	32.7368	145.418
BG_SLH14081	BDBG_18054	168	35764	35931	+	hypothetical protein	50		50	1	1	145419	32.7368	145.418
BG_SLH14081	BDBG_18055	375	36257	36631	+	hypothetical protein	50		50	1	1	145419	32.7368	145.418
BG_SLH14081	BDBG_18056	207	56955	57161	-	hypothetical protein	50		50	1	1	145419	32.7368	145.418
BG_SLH14081	BDBG_18057	481	94616	95096	+	hypothetical protein	50		50	1	1	145419	32.7368	145.418
BG_SLH14081	BDBG_18058	2140	108604	110743	+	hypothetical protein	50		50	1	1	145419	32.7368	145.418
BG_SLH14081	BDBG_18059	529	110789	111317	+	hypothetical protein	50		50	1	1	145419	32.7368	145.418
BG_SLH14081	BDBG_18060	386	140360	140745	-	hypothetical protein	50		50	1	1	145419	32.7368	145.418
BG_SLH14081	BDBG_18063	225	49775	49999	-	hypothetical protein	51		51	1	1	145834	29.9126	145.833
BG_SLH14081	BDBG_18064	153	107115	107267	-	hypothetical protein	51		51	1	1	145834	29.9126	145.833
BG_SLH14081	BDBG_18065	198	108633	108830	+	hypothetical protein	51		51	1	1	145834	29.9126	145.833
BG_SLH14081	BDBG_18067	985	52514	53498	+	hypothetical protein	52	PF05193.16	52	1	1	80124	32.9574	80.123
BG_SLH14081	BDBG_18072	219	9490	9708	-	hypothetical protein	53		53	1	1	126235	29.1754	126.234
BG_SLH14081	BDBG_18073	350	11151	11500	+	hypothetical protein	53		53	1	1	126235	29.1754	126.234
BG_SLH14081	BDBG_18074	1203	44354	45556	-	hypothetical protein	53		53	1	1	126235	29.1754	126.234
BG_SLH14081	BDBG_18075	222	95791	96012	-	hypothetical protein	53		53	1	1	126235	29.1754	126.234
BG_SLH14081	BDBG_18076	172	109287	109458	-	hypothetical protein	53		53	1	1	126235	29.1754	126.234
BG_SLH14081	BDBG_18077	520	112490	113009	+	hypothetical protein	53		53	1	1	126235	29.1754	126.234
BG_SLH14081	BDBG_18079	207	93287	93493	-	hypothetical protein	54		54	1	1	121697	29.7093	121.696
BG_SLH14081	BDBG_18080	610	79112	79721	+	hypothetical protein	55		55	1	1	125085	28.4193	125.084
BG_SLH14081	BDBG_18081	266	86161	86426	-	hypothetical protein	55		55	1	1	125085	28.4193	125.084
BG_SLH14081	BDBG_18082	176	116165	116340	+	hypothetical protein	55		55	1	1	125085	28.4193	125.084
BG_SLH14081	BDBG_18084	1051	7341	8391	-	hypothetical protein	57		57	1	1	88476	27.8634	88.475
BG_SLH14081	BDBG_18085	859	16012	16870	-	hypothetical protein	57		57	1	1	88476	27.8634	88.475
BG_SLH14081	BDBG_18086	545	78091	78635	+	hypothetical protein	57		57	1	1	88476	27.8634	88.475
BG_SLH14081	BDBG_18087	213	28699	28911	+	hypothetical protein	58		58	1	1	79830	28.9537	79.829
BG_SLH14081	BDBG_18088	829	38330	39158	+	hypothetical protein	58		58	1	1	79830	28.9537	79.829
BG_SLH14081	BDBG_18089	193	65881	66073	-	hypothetical protein	58		58	1	1	79830	28.9537	79.829
BG_SLH14081	BDBG_18090	1169	42301	43469	-	hypothetical protein	60		60	1	1	68824	29.5139	68.823
BG_SLH14081	BDBG_18091	285	54475	54759	+	hypothetical protein	60		60	1	1	68824	29.5139	68.823
BG_SLH14081	BDBG_18092	339	6910	7248	-	hypothetical protein	61		61	1	1	70613	28.1375	70.612
BG_SLH14081	BDBG_18093	335	16549	16883	-	hypothetical protein	61		61	1	1	70613	28.1375	70.612
BG_SLH14081	BDBG_18094	235	47346	47580	-	hypothetical protein	62		62	2	18986	49936	28.4195	30.95
BG_SLH14081	BDBG_18096	178	44166	44343	+	hypothetical protein	63		63	1	1	45499	27.7621	45.498
BG_SLH14081	BDBG_18097	339	17398	17736	+	hypothetical protein	65		65	1	1	32956	28.143	32.955
BG_SLH14081	BDBG_18098	504	24823	25326	-	hypothetical protein	67		67	1	1	30856	29.433	30.855
BG_SLH14081	BDBG_18101	272	21514	21785	-	hypothetical protein	68		68	1	1	29759	28.9997	29.758
BG_SLH14081	BDBG_18102	195	26347	26541	-	hypothetical protein	69		69	1	1	30590	28.6424	30.589
BG_SLH14081	BDBG_18103	176	19294	19469	-	hypothetical protein	71		71	1	1	20131	26.9348	20.13
BG_SLH14081	BDBG_18104	1320	3975	5294	-	hypothetical protein	72		72	1	1	19238	28.0715	19.237
BG_SLH14081	BDBG_18105	365	7478	7842	-	hypothetical protein	72		72	1	1	19238	28.0715	19.237
BG_SLH14081	BDBG_18106	160	15382	15541	+	hypothetical protein	72		72	1	1	19238	28.0715	19.237
BG_SLH14081	BDBG_18107	365	5595	5959	-	hypothetical protein	73		73	1	1	23174	26.6465	23.173
BG_SLH14081	BDBG_18108	279	39	317	+	hypothetical protein	74		74	1	1	15742	28.3333	15.741
BG_SLH14081	BDBG_18109	517	12140	12656	+	hypothetical protein	74		74	1	1	15742	28.3333	15.741
BG_SLH14081	BDBG_18110	1159	1537	2695	+	hypothetical protein	76		76	1	1	12596	29.04	12.595
BG_SLH14081	BDBG_18111	1394	816	2209	-	hypothetical protein	80		80	1	1	11988	28.3001	11.987
BG_SLH14081	BDBG_18112	336	1552	1887	+	hypothetical protein	81		81	1	1	10005	28.59	10.004
BG_SLH14081	BDBG_18115	332	7525	7856	+	hypothetical protein	85		85	1	1	8119	27.13	8.118
BG_SLH14081	BDBG_18116	176	710	885	+	hypothetical protein	86		86	1	1	7237	27.6578	7.236
BG_SLH14081	BDBG_18117	964	1952	2915	+	hypothetical protein	88		88	1	1	6714	29.46	6.713
BG_SLH14081	BDBG_18118	436	704	1139	-	hypothetical protein	90		90	1	1	7599	28.8546	7.598
BG_SLH14081	BDBG_18119	495	576	1070	-	hypothetical protein	92		92	1	1	6325	34.83	6.324
BG_SLH14081	BDBG_18120	1217	1912	3128	-	hypothetical protein	92		92	1	1	6325	34.83	6.324
BG_SLH14081	BDBG_18122	568	1201	1768	+	hypothetical protein	99	NULL	99	1	1	2848	34.59	2.847
BG_SLH14081	BDBG_02723	6512	885983	892494	+	importin alpha subunit	4	PF01749.15,PF13513.1,PF02985.17,PF04826.8,PF00514.18,PF13646.1	4	2	891948	928670	30.47	36.722
BG_SLH14081	BDBG_01549	5765	5988724	5994488	+	inositol polyphosphate phosphatase	2	PF03372.18	2	20	5846576	6127898	30.87	281.322
BG_SLH14081	BDBG_00617	3099	5870014	5873112	+	integral membrane protein	1	PF00001.16,PF11970.3,PF11710.3	1	12	5730403	6022518	29.8347	292.115
BG_SLH14081	BDBG_01476	4952	5106637	5111588	+	integral membrane protein	2		2	17	5111022	5203742	34.1758	92.72
BG_SLH14081	BDBG_04329	1435	2254785	2256219	+	integral membrane protein	7		7	13	2172602	2297747	33.1223	125.145
BG_SLH14081	BDBG_07429	4481	255673	260153	-	integral membrane protein	19		19	2	209208	278107	34.11	68.899
BG_SLH14081	BDBG_09309	3347	342466	345812	+	integral membrane protein	38	PF06687.7	38	4	300495	362769	34.54	62.274
BG_SLH14081	BDBG_07208	2597	374852	377448	+	involucrin repeat protein	18		18	1	1	452247	30.6097	452.246
BG_SLH14081	BDBG_03212	3949	329087	333035	+	IQ calmodulin-binding domain-containing protein	5	PF13091.1	5	3	332875	502060	31.439	169.185
BG_SLH14081	BDBG_01181	1957	2526009	2527965	-	isochorismatase family hydrolase	2	PF00857.15	2	11	2235672	2609426	30.0513	373.754
BG_SLH14081	BDBG_04918	2850	1755651	1758500	-	isocitrate lyase	8	PF13714.1,PF00463.16,TIGR01346	8	6	1110993	1755792	29.7246	644.799
BG_SLH14081	BDBG_06210	1228	1630332	1631559	-	JmjC domain-containing protein	15	PF13621.1	15	6	1629629	1684558	30.6713	54.929
BG_SLH14081	BDBG_04106	3893	437548	441440	+	kelch repeat protein	7	PF13854.1,PF13418.1	7	3	312065	658617	29.5127	346.552
BG_SLH14081	BDBG_08765	4729	177358	182086	-	kinesin family member 11	28	PF13931.1,PF00225.18	28	2	121328	380386	29.7549	259.058
BG_SLH14081	BDBG_09111	1355	393370	394724	-	kinetochore protein spc25	35	PF08234.7	35	3	278552	475140	31.6534	196.588
BG_SLH14081	BDBG_02646	2304	6378221	6380524	+	L-lactate dehydrogenase (cytochrome)	3	PF01645.12,PF01070.13,PF00173.23	3	17	6375117	6427772	30.1442	52.655
BG_SLH14081	BDBG_05926	2990	1602926	1607649	+	La domain-containing protein	12	PF05383.12	12	8	1415273	1654313	28.9421	239.04
BG_SLH14081	BDBG_01260	3375	3610060	3613434	-	lanosterol synthase	2	TIGR01787,PF13249.1,PF00432.16,PF13243.1	2	14	2896044	4196276	30.3076	1300.23
BG_SLH14081	BDBG_09550	3636	658	4344	-	leukotriene A-4 hydrolase	58	PF09127.6,PF13485.1,PF01433.15,TIGR02411	58	1	1	79830	28.9537	79.829
BG_SLH14081	BDBG_08795	2697	91885	94581	+	long-chain acyl-CoA synthetase	29	PF00501.23	29	1	1	265669	29.8944	265.668
BG_SLH14081	BDBG_02978	6925	3432852	3439776	-	low temperature essential 1	4	PF00617.14,PF00618.15	4	9	3178088	3884634	30.7175	706.546
BG_SLH14081	BDBG_00525	3145	3863313	3866457	-	lysophospholipase	1	PF01735.13	1	9	3541352	4937121	30.3927	1395.77
BG_SLH14081	BDBG_04623	3919	1066564	1070482	-	lysophospholipase	9	PF10342.4	9	7	1015098	1067522	29.56	52.424
BG_SLH14081	BDBG_03449	1991	2413140	2415130	-	lysyl-tRNA synthetase	5	PF01336.20,TIGR00499,PF00152.15	5	10	2080541	2566100	31.2012	485.559
BG_SLH14081	BDBG_06804	1635	3849	5483	-	maleylacetoacetate isomerase	16	TIGR01262,PF00043.20,PF13417.1,PF13409.1	16	1	1	922462	32.2044	922.461
BG_SLH14081	BDBG_02249	3187	2586639	2589825	-	malonate-semialdehyde dehydrogenase (acetylating)/methylmalonate-semialdehyde dehydrogenase	3	TIGR01722,PF00171.17	3	7	2474054	2968089	31.1072	494.035
BG_SLH14081	BDBG_05221	2091	1101481	1103571	-	mannitol 1-phosphate dehydrogenase	10	PF01494.14	10	5	932143	1159420	30.1093	227.277
BG_SLH14081	BDBG_03451	3237	2419333	2422569	+	mannose-1-phosphate guanylyltransferase	5	PF00483.18,PF12804.2,PF00132.19	5	10	2080541	2566100	31.2012	485.559
BG_SLH14081	BDBG_03599	2219	3500278	3502496	+	meiosis specific protein Hop1	5	PF02301.13	5	14	3243924	3573394	30.3393	329.47
BG_SLH14081	BDBG_01273	3257	4112264	4115520	+	meiosis-specific topoisomerase Spo11	2	PF04406.9	2	14	2896044	4196276	30.3076	1300.23
BG_SLH14081	BDBG_04012	1757	2555032	2556788	+	meiotic recombination protein DMC1	6	TIGR02238,PF13481.1,PF00154.16,PF06745.8,PF08423.6	6	6	2460407	2767290	31.3311	306.883
BG_SLH14081	BDBG_04013	1098	2557085	2558182	+	meiotic recombination protein DMC1	6	PF12923.2	6	6	2460407	2767290	31.3311	306.883
BG_SLH14081	BDBG_04351	1455	2463692	2465146	-	methionine-R-sulfoxide reductase	7	PF01641.13,TIGR00357	7	14	2361336	2725655	34.0878	364.319
BG_SLH14081	BDBG_06837	2478	848837	851314	-	methionyl aminopeptidase	16	PF00557.19,TIGR00501	16	1	1	922462	32.2044	922.461
BG_SLH14081	BDBG_09355	2366	46992	49357	-	methionyl aminopeptidase	40	TIGR00500,PF00557.19	40	1	1	47194	28.6843	47.193
BG_SLH14081	BDBG_02251	2207	2697765	2699971	+	methylthioribulose-1-phosphate dehydratase	3	TIGR03328,PF00596.16	3	7	2474054	2968089	31.1072	494.035
BG_SLH14081	BDBG_00531	3180	4321885	4325064	+	MFS multidrug transporter	1	PF07690.11	1	9	3541352	4937121	30.3927	1395.77
BG_SLH14081	BDBG_02513	3884	4835910	4839793	-	MFS multidrug transporter	3	PF00083.19,PF06609.8,PF07690.11,TIGR00880	3	13	4599635	4905761	31.4492	306.126
BG_SLH14081	BDBG_04162	3538	825575	829112	-	MFS multidrug transporter	7	TIGR00711,PF00083.19,PF06609.8,PF07690.11	7	4	829002	918423	27.8781	89.421
BG_SLH14081	BDBG_09303	1811	320720	322530	-	MFS multidrug transporter	38	PF07690.11	38	4	300495	362769	34.54	62.274
BG_SLH14081	BDBG_04790	2517	93942	96458	+	MFS myo-inositol transporter	8	TIGR00879,PF00083.19,PF07690.11	8	1	55040	98312	33.74	43.272
BG_SLH14081	BDBG_04369	2840	2725373	2728212	-	MFS phospholipid transporter Git1	7	PF00083.19,PF07690.11	7	14	2361336	2725655	34.0878	364.319
BG_SLH14081	BDBG_06174	2754	1109305	1112058	+	MFS transporter	15	PF07690.11	15	4	997417	1114009	28.1484	116.592
BG_SLH14081	BDBG_04791	1303	96700	98002	-	MFS transporter, DHA1 family, multidrug resistance protein	8	PF00083.19,PF07690.11	8	1	55040	98312	33.74	43.272
BG_SLH14081	BDBG_00539	2810	4758032	4760841	-	MFS transporter, SP family, sugar:H+ symporter	1	TIGR00879,PF00083.19,PF07690.11	1	9	3541352	4937121	30.3927	1395.77
BG_SLH14081	BDBG_07170	3025	1397645	1400669	+	mitochondrial ATPase	17	PF03969.11	17	7	1170802	1437317	30.2379	266.515
BG_SLH14081	BDBG_08854	1033	60159	61191	-	mitochondrial chaperone ATPase	30		30	1	1	249318	30.1954	249.317
BG_SLH14081	BDBG_01672	1449	209507	210955	+	mitochondrial chaperone bcs1	3		3	1	1	405002	31.5344	405.001
BG_SLH14081	BDBG_02412	1726	3842448	3844173	+	mitochondrial hypoxia responsive domain-containing protein	3	PF04588.8	3	11	3750760	3842583	31.05	91.823
BG_SLH14081	BDBG_07060	1888	633667	635554	-	mitochondrial import inner membrane translocase subunit tim16	17	PF03656.8	17	5	552882	667259	32.2417	114.377
BG_SLH14081	BDBG_07268	1970	638650	640619	+	mitochondrial import inner membrane translocase subunit tim54	18	PF11711.3	18	3	640451	686513	27.9042	46.062
BG_SLH14081	BDBG_09521	1793	40894	42686	-	mitochondrial import receptor subunit tom22	52	PF04281.8	52	1	1	80124	32.9574	80.123
BG_SLH14081	BDBG_09518	1651	2857	4507	+	mitochondrial inner membrane protease ATP23	52	PF09768.4	52	1	1	80124	32.9574	80.123
BG_SLH14081	BDBG_06833	2258	714571	716828	-	mitochondrial outer membrane protein porin	16	PF01459.17	16	1	1	922462	32.2044	922.461
BG_SLH14081	BDBG_18066	561	51881	52441	+	mitochondrial processing peptidase	52	PF00675.15	52	1	1	80124	32.9574	80.123
BG_SLH14081	BDBG_04217	3326	1352381	1355706	-	mitotic exit network interactor 1	7		7	7	1224533	1352500	32.8618	127.967
BG_SLH14081	BDBG_02985	3198	3613104	3616301	+	mitotic spindle assembly checkpoint protein MAD1	4	PF05557.8	4	9	3178088	3884634	30.7175	706.546
BG_SLH14081	BDBG_04683	3963	1378034	1381996	+	MIZ zinc finger protein	9	PF02891.15	9	9	1281007	1954167	29.9715	673.16
BG_SLH14081	BDBG_06807	672	170174	170845	-	molybdopterin synthase catalytic subunit	16	PF02391.12	16	1	1	922462	32.2044	922.461
BG_SLH14081	BDBG_08962	3017	206592	209608	+	monooxygenase	32	PF13434.1,PF13738.1,PF13450.1,PF00743.14	32	2	110396	206740	31.5649	96.344
BG_SLH14081	BDBG_04017	1641	2680561	2682201	+	mRNA binding post-transcriptional regulator	6	PF13893.1,PF08777.6,PF00076.17,PF14259.1	6	6	2460407	2767290	31.3311	306.883
BG_SLH14081	BDBG_08933	1479	389887	391365	+	mRNA decapping hydrolase	31	PF11969.3,PF05652.7	31	2	391222	418369	29	27.147
BG_SLH14081	BDBG_08644	3702	130791	134524	+	mRNA splicing factor	26	PF02840.10,PF08799.6	26	1	1	691870	30.6414	691.869
BG_SLH14081	BDBG_09474	2550	139910	142459	+	MT-A70 family protein	47	PF05063.9	47	2	90152	191390	31.2066	101.238
BG_SLH14081	BDBG_06796	4265	1596965	1601229	-	mucin	14	PF08613.6	14	5	1502016	1667257	33.4846	165.241
BG_SLH14081	BDBG_00354	1336	2610226	2611561	+	murein transglycosylase	1		1	7	2278779	2806708	30.4851	527.929
BG_SLH14081	BDBG_03329	3472	1217452	1220923	+	murein transglycosylase	5	PF00722.16	5	6	1158237	1302029	29.7542	143.792
BG_SLH14081	BDBG_16315	424	2470067	2470490	+	murein transglycosylase	2		2	11	2235672	2609426	30.0513	373.754
[truncated: 179 more rows]
