# Supplementary material for: The Dynamic Genome and Transcriptome of the Human Fungal Pathogen Blastomyces and Close Relative Emmonsia
Source: PLoS Genet. 2015 Oct 6;11(10):e1005493. doi: 10.1371/journal.pgen.1005493 (PMC4595289; doi:10.1371/journal.pgen.1005493)
Supplement: S5 Table — (XLSX) [file pgen.1005493.s017.xlsx]

## Sheet: Table S5. SIg. PFAM GO
Table S5. Significant PFAM and GO enrichment comparing genes in GC-poor regions
Strain	ID	Description	sp1 count	sp2 count	fisher p	q value
SLH14081	PF00069.20	Pkinase[Protein kinase domain]	26	171	2.65481e-07	0.00047176
SLH14081	PF01636.18	APH[Phosphotransferase enzyme family]	12	43	2.70262e-06	0.00240128
SLH14081	PF05700.6	BCAS2[Breast carcinoma amplified sequence 2 (BCAS2)]	3	0	7.90581e-05	0.0468287
ER-3	PF01636.18	APH[Phosphotransferase enzyme family]	18	46	1.12715e-09	1.97927e-06
ER-3	PF08432.5	DUF1742[Fungal protein of unknown function (DUF1742)]	5	0	3.08244e-07	0.000270639
ER-3	PF11917.3	DUF3435[Protein of unknown function (DUF3435)]	6	9	5.17893e-05	0.030314
SLH14081/ER-3	PF01184.14	Grp1_Fun34_YaaH[GPR1/FUN34/yaaH family]	3	0	0.000165588	0.0490417
SLH14081/ER-3	PF01433.15	Peptidase_M1[Peptidase family M1]	4	2	0.000124149	0.0490417
SLH14081/ER-3	PF09127.6	Leuk-A4-hydro_C[Leukotriene A4 hydrolase, C-terminal]	4	0	9.04775e-06	0.0160779
SLH14081/ER-3	PF09431.5	DUF2013[Protein of unknown function (DUF2013)]	3	0	0.000165588	0.0490417
SLH14081/ER-3	PF13485.1	Peptidase_MA_2[Peptidase MA superfamily]	4	2	0.000124149	0.0490417
SLH14081/ER-3	TIGR01722	MMSDH [methylmalonate-semialdehyde dehydrogenase (acylating)]	3	0	0.000165588	0.0490417
SLH14081	GO:0000786	nucleosome	28	14	1.45819e-24	2.86112e-21
SLH14081	GO:0004713	protein tyrosine kinase activity	7	11	5.92296e-05	0.00387382
SLH14081	GO:0006334	nucleosome assembly	28	17	2.56135e-23	8.37608e-21
SLH14081	GO:0043687	post-translational protein modification	38	315	0.000851515	0.0407503
ER-3	GO:0008270	zinc ion binding	83	655	7.25385e-06	0.00247267
ER-3	GO:0015074	DNA integration	8	12	3.34718e-05	0.00838829
SLH14081/ER-3	GO:0000290	deadenylation-dependent decapping of nuclear-transcribed mRNA	3	0	0.000196443	0.0160256
SLH14081/ER-3	GO:0004385	guanylate kinase activity	3	0	0.000196443	0.0160256
SLH14081/ER-3	GO:0004463	leukotriene-A4 hydrolase activity	4	0	1.13574e-05	0.00158832
SLH14081/ER-3	GO:0004491	methylmalonate-semialdehyde dehydrogenase (acylating) activity	3	0	0.000196443	0.0160256
SLH14081/ER-3	GO:0004816	asparagine-tRNA ligase activity	3	1	0.000751699	0.0387302
SLH14081/ER-3	GO:0006421	asparaginyl-tRNA aminoacylation	3	1	0.000751699	0.0387302
SLH14081/ER-3	GO:0006519	cellular amino acid and derivative metabolic process	28	213	0.000371325	0.0267041
SLH14081/ER-3	GO:0006573	valine metabolic process	6	2	9.53207e-07	0.000430307
SLH14081/ER-3	GO:0008060	ARF GTPase activator activity	4	4	0.000658535	0.0387302
SLH14081/ER-3	GO:0008113	peptide-methionine-(S)-S-oxide reductase activity	4	1	5.41675e-05	0.00662839
SLH14081/ER-3	GO:0019370	leukotriene biosynthetic process	4	0	1.13574e-05	0.00158832
SLH14081/ER-3	GO:0032312	regulation of ARF GTPase activity	4	4	0.000658535	0.0387302
