# Supplementary material for: The Dynamic Genome and Transcriptome of the Human Fungal Pathogen Blastomyces and Close Relative Emmonsia
Source: PLoS Genet. 2015 Oct 6;11(10):e1005493. doi: 10.1371/journal.pgen.1005493 (PMC4595289; doi:10.1371/journal.pgen.1005493)
Supplement: S6 Table — (XLSX) [file pgen.1005493.s018.xlsx]

## Sheet: TableS6_Ajello_vs_OtherOny
Table S6. PFAM and GO terms enriched or depleted in Ajellomycetaceae relative to other Onygenales.
Ids	Name	GO_subsets	BD_ATCC18188	BD_ATCC26199	BD_ER3	BG_SLH14081	EC_3008	EP_139	HC_NAM1	HC_G186AR	PL_Pb01	PB_Pb03	PB_Pb18	CI_RS3	MG_CBS118893	TR_CBS118892	UR_UR2	WAvg. A	WAvg. B	log2(A/B)	[n11,n1p,np1,npp]	P-value	Q-value
GO:0009405	pathogenesis	goslim_candida,gosubset_prok	4	5	5	5	3	5	4	4	3	2	2	8	34	35	8	3.78812	21.4218	-2.47	[42,127,52324,70632]	4.04e-22	1.39663e-18
GO:0043086	negative_regulation_of_catalytic_activity	gosubset_prok	3	3	3	2	3	1	2	3	2	2	2	14	10	10	15	2.34672	12.2411	-2.33	[26,75,52324,70632]	9.07e-13	7.83875e-10
GO:0015074	DNA_integration	goslim_pir,gosubset_prok	23	13	18	10	11	4	16	11	12	10	8	5	0	0	0	12.2152	1.19367	3.25	[136,141,52324,70632]	1.47e-12	1.01636e-09
GO:0042802	identical_protein_binding	gosubset_prok	5	5	5	4	5	3	4	5	5	4	4	16	12	12	17	4.45079	14.2426	-1.66	[49,106,52324,70632]	1.13e-09	6.51068e-07
GO:0000786	nucleosome	goslim_pir	98	17	18	41	9	12	9	10	18	13	10	9	8	8	8	22.4565	8.24464	1.43	[255,288,52324,70632]	1.92e-09	8.2968e-07
GO:0005576	extracellular_region	goslim_candida,goslim_generic,goslim_pir,goslim_plant,goslim_yeast,gosubset_prok	11	12	12	10	10	10	9	10	6	6	5	10	33	33	8	9.09471	21.1396	-1.21	[101,185,52324,70632]	1.06e-08	3.66442e-06
GO:0006334	nucleosome_assembly	.	101	19	21	44	11	14	11	13	20	15	12	12	10	10	11	24.8101	10.7406	1.2	[281,324,52324,70632]	3.53e-08	8.71658e-06
GO:0008270	zinc_ion_binding	gosubset_prok	617	559	594	592	497	477	537	504	426	424	431	490	394	407	437	512.377	431.501	0.25	[5658,7386,52324,70632]	1.31e-07	2.83042e-05
GO:0004713	protein_tyrosine_kinase_activity	gosubset_prok	18	18	16	18	15	6	13	19	21	15	15	6	6	4	7	15.8092	5.75343	1.44	[174,197,52324,70632]	1.18e-06	0.000203963
GO:0000036	acyl_carrier_activity	gosubset_prok	15	15	15	15	15	14	14	15	13	12	12	21	26	30	23	14.077	25.0718	-0.83	[155,255,52324,70632]	3.82e-06	0.000628845
GO:0070011	peptidase_activity,_acting_on_L-amino_acid_peptides	gosubset_prok	140	136	137	139	126	115	119	120	104	103	104	154	144	140	142	121.719	144.969	-0.25	[1343,1923,52324,70632]	2.39e-05	0.00375556
GO:0003677	DNA_binding	goslim_candida,goslim_plant,goslim_yeast,gosubset_prok	444	338	359	365	328	293	348	320	310	304	304	308	278	280	283	336.802	287.153	0.23	[3713,4862,52324,70632]	0.000145	0.0185654
GO:0055085	transmembrane_transport	goslim_generic,goslim_pombe	330	330	326	321	335	329	316	322	290	276	271	338	347	339	330	313.306	338.733	-0.11	[3446,4800,52324,70632]	0.0002	0.0208437
GO:0031177	phosphopantetheine_binding	.	7	7	7	7	7	5	7	7	8	8	8	14	11	16	12	7.12793	13.247	-0.88	[78,131,52324,70632]	0.00029	0.0268582
GO:0004308	exo-alpha-sialidase_activity	gosubset_prok	0	0	0	0	0	0	0	0	0	0	0	1	2	2	1	0	1.50699	-4.01	[0,6,52324,70632]	0.000303	0.0268582
GO:0044036	cell_wall_macromolecule_metabolic_process	.	8	8	8	8	6	6	5	5	2	2	1	7	13	13	10	5.24469	10.8099	-1.03	[59,102,52324,70632]	0.000391	0.0319973
GO:0004144	diacylglycerol_O-acyltransferase_activity	gosubset_prok	0	0	0	1	0	0	0	0	0	0	0	2	2	1	2	0.0856127	1.7481	-3.32	[1,8,52324,70632]	0.000486	0.0381841
PF05922.11	Inhibitor_I9[Peptidase_inhibitor_I9]		3	3	3	2	3	1	2	3	2	2	2	14	12	10	16	2.3	13.1	-3.85	[26, 78, 62529, 85845]	4.01e-13	1.92e-09
PF02801.17	Ketoacyl-synt_C[Beta-ketoacyl_synthase,_C-terminal_domain]		3	3	3	3	4	5	3	5	5	5	5	13	22	15	9	4	14.6	-3.26	[44, 103, 62529, 85845]	1.91e-10	4.58e-07
PF00109.21	ketoacyl-synt[Beta-ketoacyl_synthase,_N-terminal_domain]		4	4	4	5	4	4	4	6	6	6	6	15	23	16	10	4.8	15.8	-3.11	[53, 117, 62529, 85845]	4.1e-10	6.55e-07
PF02128.10	Peptidase_M36[Fungalysin_metallopeptidase_(M36)]		0	0	0	0	0	0	0	0	0	0	0	2	5	6	2	0	3.7	-6.68	[0, 15, 62529, 85845]	3.22e-09	3.86e-06
PF11917.3	DUF3435[Protein_of_unknown_function_(DUF3435)]		17	20	15	17	17	1	15	5	17	18	18	13	0	0	3	14.5	4	0.42	[160, 176, 62529, 85845]	4.07e-09	3.9e-06
PF00550.20	PP-binding[Phosphopantetheine_attachment_site]		10	10	10	10	10	13	11	13	11	11	12	19	34	27	20	11	24.9	-2.59	[121, 221, 62529, 85845]	8.56e-09	6.84e-06
PF07504.8	FTP[Fungalysin/Thermolysin_Propeptide_Motif]		0	0	0	0	0	0	0	0	0	0	0	2	5	5	2	0	3.5	-6.58	[0, 14, 62529, 85845]	1.19e-08	7.44e-06
PF01476.15	LysM[LysM_domain]		4	4	4	4	3	2	1	1	1	1	1	2	20	11	7	2.3	9.9	-3.47	[26, 66, 62529, 85845]	1.36e-08	7.44e-06
PF14765.1	PS-DH[Polyketide_synthase_dehydratase]		1	1	2	1	2	3	1	3	3	3	3	7	17	7	7	2.1	9.4	-3.52	[23, 61, 62529, 85845]	1.4e-08	7.44e-06
PF00698.16	Acyl_transf_1[Acyl_transferase_domain]		4	4	4	4	4	5	4	5	5	5	5	12	21	13	10	4.5	13.9	-3.03	[49, 105, 62529, 85845]	1.56e-08	7.5e-06
PF13745.1	HxxPF_rpt[HxxPF-repeated_domain]		0	0	0	0	0	0	0	0	0	0	0	1	5	5	2	0	3.2	-6.48	[0, 13, 62529, 85845]	4.37e-08	1.9e-05
PF00668.15	Condensation[Condensation_domain]		4	4	4	4	4	4	8	6	4	5	5	7	18	16	12	4.8	13.3	-2.88	[52, 105, 62529, 85845]	4.28e-07	0.000169
PF12224.3	Amidoligase_2[Putative_amidoligase_enzyme]		0	0	0	0	1	0	0	0	0	0	0	3	5	3	2	0.1	3.2	-5.6	[1, 14, 62529, 85845]	4.57e-07	0.000169
PF01048.15	PNP_UDP_1[Phosphorylase_superfamily]		7	8	6	8	16	21	7	10	5	5	5	3	2	2	1	8.9	2	0.69	[98, 106, 62529, 85845]	5.37e-07	0.000184
PF05572.8	Peptidase_M43[Pregnancy-associated_plasma_protein-A]		0	0	0	0	0	0	0	0	0	0	0	1	4	2	3	0	2.5	-6.13	[0, 10, 62529, 85845]	2.18e-06	0.000697
PF00082.17	Peptidase_S8[Subtilase_family]		9	10	9	9	9	9	9	10	9	10	9	21	16	18	23	9.3	19.6	-2.49	[102, 180, 62529, 85845]	3.13e-06	0.000937
PF01209.13	Ubie_methyltran[ubiE/COQ5_methyltransferase_family]		7	7	7	6	5	5	4	8	7	6	7	12	20	17	11	6.3	14.9	-2.66	[69, 129, 62529, 85845]	3.57e-06	0.00101
PF00891.13	Methyltransf_2[O-methyltransferase]		2	2	2	2	3	3	2	2	2	1	1	6	9	11	4	2	7.5	-3.28	[22, 52, 62529, 85845]	4.95e-06	0.00132
PF12311.3	DUF3632[Protein_of_unknown_function_(DUF3632)]		0	0	0	0	0	0	0	0	0	0	0	0	3	4	2	0	2.3	-5.99	[0, 9, 62529, 85845]	8.03e-06	0.00203
PF02244.11	Propep_M14[Carboxypeptidase_activation_peptide]		0	0	0	0	0	0	0	0	0	0	0	2	2	2	2	0	2	-5.82	[0, 8, 62529, 85845]	2.96e-05	0.00709
PF08242.7	Methyltransf_12[Methyltransferase_domain]		13	13	13	13	12	12	14	15	14	14	14	20	31	25	19	13.4	23.7	-2.24	[147, 242, 62529, 85845]	4.56e-05	0.0104
PF13649.1	Methyltransf_25[Methyltransferase_domain]		11	13	11	12	15	10	11	13	11	8	8	19	28	23	13	11.1	20.6	-2.3	[123, 206, 62529, 85845]	5.56e-05	0.0121
PF02458.10	Transferase[Transferase_family]		0	0	0	0	1	0	0	0	1	0	0	1	4	3	2	0.2	2.5	-4.65	[2, 12, 62529, 85845]	8.18e-05	0.017
PF01636.18	APH[Phosphotransferase_enzyme_family]		46	51	51	50	95	24	57	74	16	19	14	71	57	55	69	44.5	63.2	-1.93	[497, 749, 62529, 85845]	8.66e-05	0.0173
PF02655.9	ATP-grasp_3[ATP-grasp_domain]		0	0	0	0	0	0	0	0	0	0	0	2	2	2	1	0	1.7	-5.62	[0, 7, 62529, 85845]	0.000109	0.0209
PF02102.10	Peptidase_M35[Deuterolysin_metalloprotease_(M35)_family]		2	2	2	2	2	1	1	1	1	1	1	7	5	5	4	1.4	5.2	-3.21	[16, 37, 62529, 85845]	0.00015	0.0276
TIGR01733[AA-adenyl-dom:_amino_acid_adenylation_domain]			5	5	5	5	5	5	5	6	5	4	4	7	16	15	6	4.9	10.9	-2.56	[54, 98, 62529, 85845]	0.000156	0.0278
PF00067.17	p450[Cytochrome_P450]		38	36	36	36	45	40	40	40	36	33	35	43	68	60	42	37.7	53.1	-1.91	[415, 628, 62529, 85845]	0.000182	0.0312
PF08881.5	CVNH[CVNH_domain]		0	0	0	0	0	1	0	0	0	0	0	3	2	1	2	0.1	2	-4.84	[1, 9, 62529, 85845]	0.000202	0.0334
*BD: Blastomyces dermatitidis; BG: B. gilchristii; EC: Emmonsia crescens; EP: E. parva; HC: Histoplasma capsulatum; PL: Paracoccidioides lutzii; PB: P. brasiliensis; CI: Coccidioides immitis; UR: Uncinocarpus reesii; TR: Trichophyton rubrum; MG: Microsporum gypseum
