# Supplementary material for: The Dynamic Genome and Transcriptome of the Human Fungal Pathogen Blastomyces and Close Relative Emmonsia
Source: PLoS Genet. 2015 Oct 6;11(10):e1005493. doi: 10.1371/journal.pgen.1005493 (PMC4595289; doi:10.1371/journal.pgen.1005493)
Supplement: S8 Table — (XLSX) [file pgen.1005493.s020.xlsx]

## Sheet: TableS8_aj_vs_ony_asp
Table S8. Gene clusters conserved in Blastomyces, Emmonsia, Histoplasma, and Paracoccidioides and absent in other Onygenales and Aspergillus
Cluster Ids	Cluster description	Genome count	Gene count	BD_ATCC18188	BD_ATCC26199	BD_ER3	BG_SLH14081	EC_UAMH3008	EP_UAMH139	HC_Nam1	HC_G186AR	PL_Pb01	PB_Pb03	PB_Pb18
851135883	conserved hypothetical protein	11	20	BDDG_05092,BDDG_09602	BDFG_02156,BDFG_04628,BDFG_07743	BDCG_00852,BDCG_04449	BDBG_01427,BDBG_03168	EMCG_05150	EMPG_12389	HCAG_07520,HCAG_07717,HCAG_08140,HCAG_08542	HCBG_04356	PAAG_06783,PAAG_12673	PABG_01069	PADG_04413
851141629	conserved hypothetical protein	11	14	BDDG_01701	BDFG_01864,BDFG_01865	BDCG_17226,BDCG_17227	BDBG_17419,BDBG_17420	EMCG_04214	EMPG_11344	HCAG_01133	HCBG_05219	PAAG_05829	PABG_05822	PADG_06163
851141834	conserved hypothetical protein	11	13	BDDG_06893	BDFG_04261	BDCG_01060	BDBG_02963	EMCG_04314,EMCG_04315	EMPG_16979	HCAG_06887	HCBG_09148,HCBG_09191	PAAG_06912	PABG_02938	PADG_11263
851141848	hypothetical protein	11	13	BDDG_12883	BDFG_04277	BDCG_01078	BDBG_02946	EMCG_06541	EMPG_17531	HCAG_06642,HCAG_11067	HCBG_03935	PAAG_12344,PAAG_12345	PABG_02489	PADG_00911
851141878	hypothetical protein	11	13	BDDG_11573,BDDG_11574	BDFG_04393	BDCG_03393	BDBG_02175	EMCG_07388	EMPG_12352,EMPG_12353	HCAG_10875	HCBG_05998	PAAG_01221	PABG_11430	PADG_11628
851142026	conserved hypothetical protein	11	12	BDDG_02526	BDFG_05298	BDCG_03133	BDBG_02422	EMCG_02524	EMPG_12692	HCAG_06246	HCBG_07053	PAAG_03176,PAAG_12627	PABG_00623	PADG_03055
851142033	hypothetical protein	11	12	BDDG_01710	BDFG_01874	BDCG_06007	BDBG_06610	EMCG_04223	EMPG_11354	HCAG_09671,HCAG_09672	HCBG_05228	PAAG_12105	PABG_05813	PADG_06154
851142049	conserved hypothetical protein	11	12	BDDG_08826	BDFG_03814	BDCG_05616,BDCG_05619	BDBG_05840	EMCG_06376	EMPG_15836	HCAG_06978	HCBG_08812	PAAG_08079	PABG_07319	PADG_08389
851142050	conserved hypothetical protein	11	12	BDDG_00974	BDFG_00691	BDCG_02500	BDBG_05754	EMCG_00461	EMPG_17679	HCAG_03997	HCBG_01187	PAAG_00026	PABG_05062	PADG_12259,PADG_12260
851142052	hypothetical protein	11	12	BDDG_06845	BDFG_05667	BDCG_05573	BDBG_05889	EMCG_05908	EMPG_16343	HCAG_09777,HCAG_11284	HCBG_03340	PAAG_02780	PABG_03253	PADG_01809
851142197	hypothetical protein	11	11	BDDG_06173	BDFG_08174	BDCG_04125	BDBG_01120	EMCG_05156	EMPG_10082	HCAG_00930	HCBG_04911	PAAG_02315	PABG_04817	PADG_05453
851142198	adenosine deaminase	11	11	BDDG_05062	BDFG_04590	BDCG_04412	BDBG_01391	EMCG_03818	EMPG_09595	HCAG_00517	HCBG_06482	PAAG_04324	PABG_04097	PADG_07556
851142199	hypothetical protein	11	11	BDDG_05835	BDFG_05081	BDCG_09205	BDBG_08532	EMCG_04830	EMPG_10321	HCAG_03026	HCBG_02132	PAAG_07357	PABG_05542	PADG_05857
851142200	conserved hypothetical protein	11	11	BDDG_08350	BDFG_03386	BDCG_07035	BDBG_09063	EMCG_01211	EMPG_10896	HCAG_06355	HCBG_07640	PAAG_06720	PABG_07813	PADG_08721
851142201	conserved hypothetical protein	11	11	BDDG_06582	BDFG_03561	BDCG_05258	BDBG_07740	EMCG_04087	EMPG_12936	HCAG_08232	HCBG_08690	PAAG_11649	PABG_06888	PADG_06272
851142202	hypothetical protein	11	11	BDDG_01058	BDFG_07489	BDCG_02418	BDBG_08828	EMCG_06105	EMPG_13116	HCAG_08663	HCBG_08034	PAAG_03508	PABG_06845	PADG_06318
851142206	hypothetical protein	11	11	BDDG_05687	BDFG_08125	BDCG_06224	BDBG_00805	EMCG_00712	EMPG_12526	HCAG_11250	HCBG_04463	PAAG_03841	PABG_00877	PADG_03340
851142208	hypothetical protein	11	11	BDDG_02360	BDFG_08876	BDCG_04576	BDBG_01560	EMCG_01230	EMPG_16863	HCAG_09431	HCBG_06333	PAAG_07790	PABG_00337	PADG_02746
851142210	hypothetical protein	11	11	BDDG_06429	BDFG_01710	BDCG_08036	BDBG_04276	EMCG_07637	EMPG_11571	HCAG_10092	HCBG_01840	PAAG_04745	PABG_00097	PADG_02487
851142211	conserved hypothetical protein	11	11	BDDG_06423	BDFG_01705	BDCG_08031	BDBG_04281	EMCG_07633	EMPG_16476	HCAG_02765	HCBG_01846	PAAG_04736	PABG_00092	PADG_02481
851142213	hypothetical protein	11	11	BDDG_03409	BDFG_06529	BDCG_00416	BDBG_04868	EMCG_09651	EMPG_14541	HCAG_10818	HCBG_02290	PAAG_07679	PABG_11891	PADG_11775
851142214	hypothetical protein	11	11	BDDG_00965	BDFG_00683	BDCG_02509	BDBG_05744	EMCG_00451	EMPG_11005	HCAG_03989	HCBG_01178	PAAG_00033	PABG_05069	PADG_07225
851142215	transcription factor regulates the nmt1 promoter	11	11	BDDG_03355	BDFG_09157	BDCG_06649	BDBG_05222	EMCG_09405	EMPG_09964	HCAG_08906	HCBG_08610	PAAG_03423	PABG_07099	PADG_06413
851142216	hypothetical protein	11	11	BDDG_00629	BDFG_05210	BDCG_02831	BDBG_05417	EMCG_06232	EMPG_13693	HCAG_10326	HCBG_00845	PAAG_01007	PABG_11311	PADG_03822
851142217	conserved hypothetical protein	11	11	BDDG_00193	BDFG_00220	BDCG_03694	BDBG_01868	EMCG_04372	EMPG_17500	HCAG_04249	HCBG_00131	PAAG_00709	PABG_01514	PADG_04122
851142218	tripeptidyl peptidase	11	11	BDDG_00222	BDFG_00195	BDCG_03667	BDBG_01898	EMCG_09712	EMPG_17114	HCAG_04281	HCBG_00170	PAAG_00680	PABG_01542	PADG_04152
851142220	FAD binding domain-containing protein	11	11	BDDG_04020	BDFG_07250	BDCG_06897	BDBG_07895	EMCG_05960	EMPG_10925	HCAG_04981	HCBG_03002	PAAG_04417	PABG_04214	PADG_04582
851142221	flavin-nucleotide-binding protein	11	11	BDDG_07740	BDFG_06988	BDCG_09419	BDBG_08686	EMCG_09638	EMPG_09241	HCAG_07574	HCBG_08407	PAAG_01564	PABG_03618	PADG_00214
851142222	hypothetical protein	11	11	BDDG_04579	BDFG_04911	BDCG_04169	BDBG_01163	EMCG_02019	EMPG_12821	HCAG_09534	HCBG_08937	PAAG_11798	PABG_03892	PADG_07341
851142223	hypothetical protein	11	11	BDDG_03900	BDFG_00861	BDCG_05035	BDBG_08338	EMCG_03958	EMPG_15594	HCAG_02466	HCBG_01552	PAAG_05544	PABG_05038	PADG_05700
851142224	short-chain dehydrogenase/reductase SDR	11	11	BDDG_01863	BDFG_02026	BDCG_05859	BDBG_06763	EMCG_02292	EMPG_13310	HCAG_01265	HCBG_07739	PAAG_05991	PABG_05677	PADG_06006
851142227	conserved hypothetical protein	11	11	BDDG_00221	BDFG_00196	BDCG_03668	BDBG_01897	EMCG_09713	EMPG_17113	HCAG_04280	HCBG_00171	PAAG_00682	PABG_01541	PADG_04151
851142229	conserved hypothetical protein	11	11	BDDG_08610	BDFG_07791	BDCG_02368	BDBG_06828	EMCG_05007	EMPG_10547	HCAG_05616	HCBG_02314	PAAG_07569	PABG_07536	PADG_08268
851142230	conserved hypothetical protein	11	11	BDDG_07250	BDFG_04028	BDCG_09024	BDBG_00462	EMCG_04530	EMPG_12604	HCAG_05400	HCBG_02556	PAAG_07423	PABG_07157	PADG_05121
851142231	glucose transporter	11	11	BDDG_04030	BDFG_07257	BDCG_06904	BDBG_07903	EMCG_05952	EMPG_10918	HCAG_04972	HCBG_03009	PAAG_04406	PABG_04206	PADG_04574
851142232	high affinity methionine permease	11	11	BDDG_01344	BDFG_01096	BDCG_08606	BDBG_00074	EMCG_07555	EMPG_17402	HCAG_00250	HCBG_06647	PAAG_01703	PABG_03753	PADG_00074
851142233	hypothetical protein	11	11	BDDG_01628	BDFG_02845	BDCG_07163	BDBG_06972	EMCG_01882	EMPG_10630	HCAG_08208	HCBG_08714	PAAG_06521	PABG_02058	PADG_00456
851142235	lysergyl peptide synthetase LpsB	11	11	BDDG_05007	BDFG_04542	BDCG_04363	BDBG_01341	EMCG_00031	EMPG_15074	HCAG_00558	HCBG_06533	PAAG_04275	PABG_04054	PADG_07507
851142236	thioesterase	11	11	BDDG_02706	BDFG_04743	BDCG_02095	BDBG_03797	EMCG_07526	EMPG_13741	HCAG_08448	HCBG_05561	PAAG_00544	PABG_06800	PADG_02146
851142237	conserved hypothetical protein	11	11	BDDG_04493	BDFG_05944	BDCG_04246	BDBG_01239	EMCG_00875	EMPG_10365	HCAG_00639	HCBG_06621	PAAG_04165	PABG_03955	PADG_07419
851142240	conserved hypothetical protein	11	11	BDDG_02131	BDFG_05561	BDCG_02911	BDBG_02633	EMCG_08989	EMPG_14587	HCAG_05589	HCBG_02347	PAAG_07599	PABG_07565	PADG_08298
851142241	conserved hypothetical protein	11	11	BDDG_03082	BDFG_01261	BDCG_00607	BDBG_05052	EMCG_00510	EMPG_09682	HCAG_00167	HCBG_06909	PAAG_01830	PABG_02110	PADG_00511
851142242	fatty acid transporter	11	11	BDDG_05049	BDFG_04580	BDCG_04401	BDBG_01380	EMCG_03828	EMPG_09583	HCAG_00526	HCBG_06494	PAAG_04313	PABG_04088	PADG_07543
851142243	conserved hypothetical protein	11	11	BDDG_04895	BDFG_02452	BDCG_00123	BDBG_08064	EMCG_01681	EMPG_13545	HCAG_07314	HCBG_04539	PAAG_09026	PABG_04691	PADG_05316
851142244	tyrosinase	11	11	BDDG_00289	BDFG_00130	BDCG_03600	BDBG_01962	EMCG_07250	EMPG_11036	HCAG_04336	HCBG_00232	PAAG_08820	PABG_01599	PADG_04213
851142245	conserved hypothetical protein	11	11	BDDG_00410	BDFG_00022	BDCG_03483	BDBG_02081	EMCG_02345	EMPG_11614	HCAG_05767	HCBG_05903	PAAG_01303	PABG_01874	PADG_03521
851142246	hypothetical protein	11	11	BDDG_06750	BDFG_04078	BDCG_00528	BDBG_04978	EMCG_00950	EMPG_16257	HCAG_10988	HCBG_06985	PAAG_08626	PABG_02920	PADG_01435
851142247	conserved hypothetical protein	11	11	BDDG_02669	BDFG_06804	BDCG_02053	BDBG_03839	EMCG_05466	EMPG_10136	HCAG_08489	HCBG_05596	PAAG_00585	PABG_03534	PADG_02105
851142248	RNA exonuclease	11	11	BDDG_03237	BDFG_07559	BDCG_06537	BDBG_05114	EMCG_08505	EMPG_16960	HCAG_08827	HCBG_08517	PAAG_03328	PABG_07023	PADG_12134
851142249	conserved hypothetical protein	11	11	BDDG_04177	BDFG_01533	BDCG_01186	BDBG_02833	EMCG_06729	EMPG_16558	HCAG_06553	HCBG_07417	PAAG_06548	PABG_02576	PADG_01008
851142250	hypothetical protein	11	11	BDDG_01959	BDFG_01412	BDCG_01703	BDBG_04636	EMCG_00635	EMPG_10618	HCAG_04574	HCBG_00507	PAAG_05779	PABG_06348	PADG_07607
851142252	hypothetical protein	11	11	BDDG_04479	BDFG_05931	BDCG_04259	BDBG_01252	EMCG_00861	EMPG_12270	HCAG_00627	HCBG_06610	PAAG_04179	PABG_03969	PADG_07433
851142253	hypothetical protein	11	11	BDDG_07097	BDFG_03018	BDCG_16551	BDBG_06898	EMCG_07288	EMPG_14205	HCAG_03215	HCBG_05663	PAAG_06148	PABG_06509	PADG_07969
851142255	membrane transporter	11	11	BDDG_07981	BDFG_09024	BDCG_01910	BDBG_03993	EMCG_08396	EMPG_17810	HCAG_04399	HCBG_00307	PAAG_06902	PABG_01172	PADG_04296
851142257	conserved hypothetical protein	11	11	BDDG_00213	BDFG_00204	BDCG_03676	BDBG_01889	EMCG_07278	EMPG_11771	HCAG_04272	HCBG_00179	PAAG_00690	PABG_01533	PADG_04143
851142258	glucose-methanol-choline oxidoreductase	11	11	BDDG_13270	BDFG_07010	BDCG_17893	BDBG_17878	EMCG_06099	EMPG_13123	HCAG_08670	HCBG_08042	PAAG_03516	PABG_12443	PADG_06309
851142259	long-chain specific acyl-CoA dehydrogenase	11	11	BDDG_07240	BDFG_04019	BDCG_09033	BDBG_16109	EMCG_04540	EMPG_12504	HCAG_10755	HCBG_02566	PAAG_07432	PABG_07165	PADG_05130
851142260	transcriptional activator protein	11	11	BDDG_05508	BDFG_05753	BDCG_06339	BDBG_00687	EMCG_04468	EMPG_13520	HCAG_07182	HCBG_04348	PAAG_03745	PABG_00794	PADG_03249
851142261	conserved hypothetical protein	11	11	BDDG_09818	BDFG_02336	BDCG_06115	BDBG_06502	EMCG_07147	EMPG_11182	HCAG_01051	HCBG_05076	PAAG_03889	PABG_11226	PADG_03381
851142263	conserved hypothetical protein	11	11	BDDG_01967	BDFG_01420	BDCG_01695	BDBG_04628	EMCG_00640	EMPG_09506	HCAG_04579	HCBG_00512	PAAG_05774	PABG_06343	PADG_07611
851142265	alpha/beta hydrolase	11	11	BDDG_00687	BDFG_00432	BDCG_02778	BDBG_05477	EMCG_06295	EMPG_10964	HCAG_03699	HCBG_00894	PAAG_01058	PABG_01642	PADG_03773
851142266	tyrosinase	11	11	BDDG_12334	BDFG_08254	BDCG_08829	BDBG_07330	EMCG_00193	EMPG_10431	HCAG_07859	HCBG_08154	PAAG_06439	PABG_02834	PADG_01336
851142268	conserved hypothetical protein	11	11	BDDG_06838	BDFG_05676	BDCG_05566	BDBG_05896	EMCG_05915	EMPG_16349	HCAG_09776	HCBG_03334	PAAG_02790	PABG_03261	PADG_01817
851142269	NUDIX domain-containing protein	11	11	BDDG_00228	BDFG_00189	BDCG_03661	BDBG_01904	EMCG_09706	EMPG_17120	HCAG_10458	HCBG_00164	PAAG_00674	PABG_01548	PADG_04158
851142270	immunoreactive protein	10	11	BDDG_09129	BDFG_04325	BDCG_01126	BDBG_02899	EMCG_08279		HCAG_06604	HCBG_07370,HCBG_08647	PAAG_07194	PABG_11556	PADG_00954
851142271	conserved hypothetical protein	11	11	BDDG_07545	BDFG_08399	BDCG_01168	BDBG_02852	EMCG_06742	EMPG_15575	HCAG_06569	HCBG_07401	PAAG_07230	PABG_02559	PADG_00987
851142273	MFS multidrug transporter	11	11	BDDG_09158	BDFG_07822	BDCG_05399	BDBG_08948	EMCG_03399	EMPG_17722	HCAG_03459	HCBG_03156	PAAG_06022	PABG_05649	PADG_05978
851142275	conserved hypothetical protein	11	11	BDDG_05693	BDFG_08131	BDCG_06230	BDBG_00799	EMCG_00707	EMPG_12520	HCAG_07255	HCBG_04458	PAAG_03836	PABG_00872	PADG_03335
851142276	hypothetical protein	11	11	BDDG_06162	BDFG_08622	BDCG_04135	BDBG_01129	EMCG_01992	EMPG_11916	HCAG_09544	HCBG_08968	PAAG_04034	PABG_03864	PADG_07310
851142277	hypothetical protein	11	11	BDDG_03722	BDFG_07029	BDCG_05528	BDBG_05937	EMCG_05540	EMPG_12166	HCAG_09767	HCBG_03294	PAAG_02827	PABG_03290	PADG_01856
851142278	hypothetical protein	11	11	BDDG_11700	BDFG_01051	BDCG_17826	BDBG_16041	EMCG_06838	EMPG_17645	HCAG_08295	HCBG_09010	PAAG_01656	PABG_03705	PADG_00119
851142279	conserved hypothetical protein	11	11	BDDG_06844	BDFG_05668	BDCG_05572	BDBG_05890	EMCG_05909	EMPG_16344	HCAG_01481	HCBG_03339	PAAG_02783	PABG_03255	PADG_01812
851142281	conserved hypothetical protein	11	11	BDDG_06431	BDFG_01712	BDCG_08038	BDBG_04274	EMCG_07639	EMPG_11569	HCAG_02760	HCBG_01838	PAAG_04748	PABG_00099	PADG_02490
851142282	conserved hypothetical protein	11	11	BDDG_09697	BDFG_07085	BDCG_07681	BDBG_03359	EMCG_06148	EMPG_12194	HCAG_05903	HCBG_06066	PAAG_01158	PABG_01732	PADG_03671
851142283	hypothetical protein	11	11	BDDG_04719	BDFG_07463	BDCG_03936	BDBG_00928	EMCG_06379	EMPG_13596	HCAG_09552	HCBG_04714	PAAG_08673	PABG_03839	PADG_07279
851142285	hypothetical protein	11	11	BDDG_00977	BDFG_00694	BDCG_02497	BDBG_05757	EMCG_06198	EMPG_15942	HCAG_10402	HCBG_01197	PAAG_00022	PABG_05059	PADG_07238
851142286	hypothetical protein	11	11	BDDG_06846	BDFG_05666	BDCG_05574	BDBG_05888	EMCG_05907	EMPG_16342	HCAG_09778	HCBG_03341	PAAG_02779	PABG_03252	PADG_01808
851142287	hypothetical protein	11	11	BDDG_13070	BDFG_07287	BDCG_07857	BDBG_04092	EMCG_08295	EMPG_14075	HCAG_10138	HCBG_02000	PAAG_04921	PABG_00256	PADG_02660
851142288	integral membrane protein	11	11	BDDG_06693	BDFG_06439	BDCG_06411	BDBG_00617	EMCG_06783	EMPG_10831	HCAG_07118	HCBG_04289	PAAG_03684	PABG_00741	PADG_03188
851142289	conserved hypothetical protein	11	11	BDDG_05144	BDFG_02322	BDCG_06100	BDBG_06519	EMCG_07436	EMPG_17594	HCAG_01066	HCBG_05091	PAAG_03869	PABG_00899	PADG_03364
851142291	hypothetical protein	11	11	BDDG_04341	BDFG_09109	BDCG_05802	BDBG_06169	EMCG_00802	EMPG_14861	HCAG_09727	HCBG_07809	PAAG_08230	PABG_03435	PADG_02004
851142292	hypothetical protein	11	11	BDDG_00048	BDFG_00365	BDCG_03837	BDBG_01719	EMCG_09389	EMPG_12970	HCAG_04098	HCBG_09123	PAAG_00862	PABG_01376	PADG_03971
851142293	hypothetical protein	11	11	BDDG_02331	BDFG_06057	BDCG_04606	BDBG_01590	EMCG_05864	EMPG_17059	HCAG_00307	HCBG_06303	PAAG_05201	PABG_04633	PADG_05055
851142294	secreted protein	11	11	BDDG_01056	BDFG_07491	BDCG_02420	BDBG_08826	EMCG_06107	EMPG_13114	HCAG_08661	HCBG_08032	PAAG_03505	PABG_06843	PADG_06320
851142295	hypothetical protein	11	11	BDDG_02158	BDFG_05588	BDCG_02938	BDBG_02604	EMCG_08155	EMPG_16085	HCAG_10805	HCBG_02372	PAAG_12438	PABG_07588	PADG_08330
851142297	hypothetical protein	11	11	BDDG_01706	BDFG_01870	BDCG_06011	BDBG_06606	EMCG_04219	EMPG_11350	HCAG_09670	HCBG_05224	PAAG_05834	PABG_05817	PADG_06158
851142298	hypothetical protein	11	11	BDDG_00234	BDFG_00181	BDCG_03655	BDBG_01910	EMCG_09701	EMPG_17126	HCAG_04292	HCBG_00157	PAAG_00668	PABG_01553	PADG_04163
851142299	C6 transcription factor	11	11	BDDG_04634	BDFG_06250	BDCG_04018	BDBG_01009	EMCG_01728	EMPG_17564	HCAG_00836	HCBG_04814	PAAG_11484	PABG_12035	PADG_11943
851142301	conserved hypothetical protein	11	11	BDDG_08715	BDFG_00738	BDCG_05158	BDBG_08213	EMCG_01000	EMPG_10527	HCAG_02600	HCBG_01680	PAAG_02494	PABG_04977	PADG_05638
851142306	conserved hypothetical protein	11	11	BDDG_04305	BDFG_01641	BDCG_01306	BDBG_02712	EMCG_09459	EMPG_13344	HCAG_06445	HCBG_07529	PAAG_06646	PABG_11584	PADG_01103
851142307	conserved hypothetical protein	11	11	BDDG_05605	BDFG_03665	BDCG_08923	BDBG_07226	EMCG_04506	EMPG_17051	HCAG_01554	HCBG_03400	PAAG_02716	PABG_03195	PADG_01743
851142308	hypothetical protein	11	11	BDDG_00280	BDFG_00138	BDCG_03608	BDBG_01956	EMCG_07256	EMPG_11031	HCAG_10472	HCBG_00224	PAAG_08810	PABG_01592	PADG_11724
851142309	molecular chaperone DnaJ	11	11	BDDG_06616	BDFG_03532	BDCG_05227	BDBG_07769	EMCG_06094	EMPG_13127	HCAG_11604	HCBG_08079	PAAG_03522	PABG_06859	PADG_06305
851142311	hypothetical protein	11	11	BDDG_01906	BDFG_07732	BDCG_05820	BDBG_09528	EMCG_03792	EMPG_17541	HCAG_09716	HCBG_07782	PAAG_02966	PABG_03418	PADG_01988
851142312	rho-GTPase-activating protein	11	11	BDDG_07094	BDFG_03021	BDCG_02312	BDBG_06895	EMCG_07285	EMPG_14208	HCAG_03218	HCBG_05667	PAAG_12168	PABG_06512	PADG_07972
851142313	conserved hypothetical protein	11	11	BDDG_04817	BDFG_02530	BDCG_00196	BDBG_08139	EMCG_01461	EMPG_10509	HCAG_07378	HCBG_04605	PAAG_07542	PABG_07270	PADG_05238
851142315	hypothetical protein	11	11	BDDG_01262	BDFG_01170	BDCG_08532	BDBG_00151	EMCG_02669	EMPG_09670	HCAG_09867	HCBG_03702	PAAG_01774	PABG_03813	PADG_00006
851142318	hypothetical protein	11	11	BDDG_01266	BDFG_01168	BDCG_08535	BDBG_00147	EMCG_02671	EMPG_09666	HCAG_01875	HCBG_03704	PAAG_01772	PABG_03811	PADG_00008
851142320	hypothetical protein	11	11	BDDG_01795	BDFG_01959	BDCG_05923	BDBG_06694	EMCG_04768	EMPG_16672	HCAG_09688	HCBG_07678	PAAG_05921	PABG_05732	PADG_06069
851142321	hypothetical protein	11	11	BDDG_03827	BDFG_00926	BDCG_04971	BDBG_08402	EMCG_09764	EMPG_10582	HCAG_02419	HCBG_01488	PAAG_05470	PABG_05916	PADG_06819
851142322	hypothetical protein	11	11	BDDG_12146	BDFG_01615	BDCG_16307	BDBG_16650	EMCG_04633	EMPG_11231	HCAG_11030	HCBG_07504	PAAG_06679	PABG_11589	PADG_01133
851142324	hypothetical protein	10	11	BDDG_07997	BDFG_07403	BDCG_01781	BDBG_17169,BDBG_17170	EMCG_06618	EMPG_16646	HCAG_04446	HCBG_00363	PAAG_12286		PADG_04346
851142325	conserved hypothetical protein	11	11	BDDG_01865	BDFG_02028	BDCG_05857	BDBG_06765	EMCG_02294	EMPG_13312	HCAG_01267	HCBG_07741	PAAG_05992	PABG_05676	PADG_06005
851142326	hypothetical protein	11	11	BDDG_01889	BDFG_02048	BDCG_05835	BDBG_06789	EMCG_03779	EMPG_12012	HCAG_09711	HCBG_07768	PAAG_02947	PABG_03404	PADG_01973
851142327	conserved hypothetical protein	11	11	BDDG_09092	BDFG_07300	BDCG_07843	BDBG_04077	EMCG_07029	EMPG_14090	HCAG_02935	HCBG_02014	PAAG_04940	PABG_00266	PADG_02675
851142328	conserved hypothetical protein	11	11	BDDG_02147	BDFG_05576	BDCG_02927	BDBG_02615	EMCG_08143	EMPG_11533	HCAG_05575	HCBG_02361	PAAG_07615	PABG_07578	PADG_08315
851142329	tripeptidyl peptidase	11	11	BDDG_00226	BDFG_00191	BDCG_03663	BDBG_01902	EMCG_09708	EMPG_17118	HCAG_04284	HCBG_00166	PAAG_00676	PABG_01546	PADG_04156
851142332	hypothetical protein	11	11	BDDG_06542	BDFG_03596	BDCG_05290	BDBG_07705	EMCG_06218	EMPG_14068	HCAG_08264	HCBG_08653	PAAG_03584	PABG_06922	PADG_06238
851142334	conserved hypothetical protein	11	11	BDDG_01576	BDFG_09428	BDCG_07209	BDBG_07022	EMCG_03185	EMPG_14739	HCAG_08157	HCBG_08762	PAAG_01364	PABG_02013	PADG_00406
851142460	hypothetical protein	10	10	BDDG_02431	BDFG_07149	BDCG_03230	BDBG_02332	EMCG_04567	EMPG_15019		HCBG_04075	PAAG_03097	PABG_00549	PADG_02973
851142462	conserved hypothetical protein	10	10	BDDG_08794	BDFG_06038	BDCG_06471	BDBG_00544	EMCG_07879	EMPG_11374	HCAG_07070	HCBG_04234	PAAG_03252	PABG_00690
851142463	amyloid beta-peptide binding protein	10	10	BDDG_03785	BDFG_00966	BDCG_04929	BDBG_06464	EMCG_04271	EMPG_16534		HCBG_01440	PAAG_05405	PABG_05973	PADG_06755
851142465	tyrosinase	10	10	BDDG_00645	BDFG_05226	BDCG_02816		EMCG_06255	EMPG_14799	HCAG_03668	HCBG_00863	PAAG_01024	PABG_01611	PADG_03805
851142466	hypothetical protein	10	10	BDDG_03608	BDFG_07896	BDCG_05422	BDBG_09341	EMCG_00329	EMPG_12563		HCBG_03180	PAAG_02925	PABG_03386	PADG_01953
851142467	hypothetical protein	10	10	BDDG_00192	BDFG_00221	BDCG_03695	BDBG_01867	EMCG_04373	EMPG_17501	HCAG_10454		PAAG_00710	PABG_01513	PADG_04121
851142468	l-allo-threonine aldolase	10	10	BDDG_05481	BDFG_05724	BDCG_06309	BDBG_00717	EMCG_04448		HCAG_07205	HCBG_04382	PAAG_03773	PABG_00819	PADG_03275
851142469	hypothetical protein	10	10	BDDG_04159	BDFG_03382	BDCG_07029	BDBG_09057	EMCG_01209	EMPG_12713	HCAG_06359	HCBG_07638		PABG_11422	PADG_11631
851142472	hypothetical protein	10	10	BDDG_00478	BDFG_04370	BDCG_03415	BDBG_02151	EMCG_06077	EMPG_14642	HCAG_10866	HCBG_05972	PAAG_01239	PABG_11432
851142473	hypothetical protein	10	10	BDDG_10025	BDFG_07864	BDCG_09299	BDBG_08440	EMCG_07162		HCAG_02947	HCBG_02036	PAAG_11963	PABG_00285	PADG_02695
851142477	NmrA family protein	10	10	BDDG_01539	BDFG_02917	BDCG_07240	BDBG_07054	EMCG_05583	EMPG_14322	HCAG_08106		PAAG_01393	PABG_01987	PADG_00373
851142479	conserved hypothetical protein	10	10	BDDG_09734	BDFG_06646	BDCG_09383	BDBG_09196	EMCG_07733		HCAG_07615	HCBG_08384	PAAG_01530	PABG_11774	PADG_00248
851142480	conserved hypothetical protein	10	10	BDDG_05746	BDFG_04183	BDCG_07761	BDBG_03446	EMCG_05777		HCAG_05716	HCBG_03030	PAAG_08169	PABG_07395	PADG_08469
851142483	hypothetical protein	10	10	BDDG_08389	BDFG_08991	BDCG_07475	BDBG_08851	EMCG_02112	EMPG_11447		HCBG_06221	PAAG_00266	PABG_12334	PADG_12364
851142485	hypothetical protein	10	10	BDDG_02682	BDFG_06816	BDCG_02067	BDBG_03825	EMCG_09607	EMPG_10343		HCBG_05584	PAAG_01471	PABG_01924	PADG_00309
851142486	peroxisomal dehydratase	10	10	BDDG_01369	BDFG_01073	BDCG_08629	BDBG_00052		EMPG_12886	HCAG_08319	HCBG_09038	PAAG_11337	PABG_03731	PADG_00096
851142487	hypothetical protein	10	10	BDDG_06484	BDFG_06134	BDCG_07637	BDBG_03322	EMCG_00147	EMPG_10048	HCAG_10820		PAAG_00167	PABG_05188	PADG_07086
851142490	hypothetical protein	10	10	BDDG_05682	BDFG_08120	BDCG_06219	BDBG_00810	EMCG_00717	EMPG_17216	HCAG_11251	HCBG_04468	PAAG_03846	PABG_00881
851142492	annexin	10	10	BDDG_06489	BDFG_06125	BDCG_07647	BDBG_03330	EMCG_06800		HCAG_05928	HCBG_06095	PAAG_01138	PABG_01713	PADG_03692
851142495	hypothetical protein	10	10	BDDG_03778		BDCG_04923	BDBG_06458	EMCG_04263	EMPG_17801	HCAG_02352	HCBG_01435	PAAG_05409	PABG_05968	PADG_06759
851142497	CMGC/CDK protein kinase	10	10	BDDG_00300	BDFG_00126	BDCG_03591	BDBG_01970	EMCG_07238	EMPG_11043		HCBG_00239	PAAG_08827	PABG_01605	PADG_04220
851142501	hypothetical protein	10	10	BDDG_05998	BDFG_07083	BDCG_07677	BDBG_03357		EMPG_12196	HCAG_10892	HCBG_06068	PAAG_11218	PABG_01730	PADG_11645
851142503	hypothetical protein	10	10	BDDG_05177	BDFG_02356	BDCG_06136		EMCG_08696	EMPG_14949	HCAG_01024	HCBG_05036	PAAG_11770	PABG_11229	PADG_11597
851142505	hypothetical protein	10	10	BDDG_01293	BDFG_01141	BDCG_08559	BDBG_00120	EMCG_02701		HCAG_01900	HCBG_03731	PAAG_01747	PABG_03789	PADG_00031
851142508	conserved hypothetical protein	10	10	BDDG_09673	BDFG_02593	BDCG_08154	BDBG_03465	EMCG_03061	EMPG_17691	HCAG_09801		PAAG_02672	PABG_03152	PADG_01696
851142510	hypothetical protein	10	10	BDDG_03552	BDFG_03432	BDCG_04787	BDBG_07550	EMCG_09591	EMPG_17224		HCBG_01310	PAAG_05290	PABG_06070	PADG_06638
851142512	hypothetical protein	10	10	BDDG_08836	BDFG_03807	BDCG_05626	BDBG_05832	EMCG_09444	EMPG_13371	HCAG_06970	HCBG_08821	PAAG_12502	PABG_12565
851142516	conserved hypothetical protein	10	10	BDDG_04327	BDFG_01662	BDCG_01328	BDBG_02689	EMCG_06646		HCAG_06424	HCBG_07554	PAAG_06626	PABG_02644	PADG_01082
851142518	hypothetical protein	10	10	BDDG_00653	BDFG_05231	BDCG_02809	BDBG_17264	EMCG_06260	EMPG_13670		HCBG_00870	PAAG_01033	PABG_01615	PADG_03799
851142529	alpha-1,2-mannosyltransferase	10	10	BDDG_03765	BDFG_00988	BDCG_04910	BDBG_06445	EMCG_08304		HCAG_02339	HCBG_01422	PAAG_05421	PABG_05957	PADG_06770
851142531	conserved hypothetical protein	10	10	BDDG_00085	BDFG_00328	BDCG_03800	BDBG_01756	EMCG_04347		HCAG_04143	HCBG_00019	PAAG_00893	PABG_01342	PADG_03929
*BD: Blastomyces dermatitidis; BG: B. gilchristii; EC: Emmonsia crescens; EP: E. parva; HC: Histoplasma capsulatum; PL: Paracoccidioides lutzii; PB: P. brasiliensis
