# Supplementary material for: The Dynamic Genome and Transcriptome of the Human Fungal Pathogen Blastomyces and Close Relative Emmonsia
Source: PLoS Genet. 2015 Oct 6;11(10):e1005493. doi: 10.1371/journal.pgen.1005493 (PMC4595289; doi:10.1371/journal.pgen.1005493)
Supplement: S9 Table — (XLSX) [file pgen.1005493.s021.xlsx]

## Sheet: TableS9_BdPbHc_vs_EcEp
Table S9. PFAM and GO terms enriched or depleted in Blastomyces/Paracoccidioides/Histoplasma vs E. crescens/E. parva
Classes			A	A	A	A	A	A	A	A	A	B	B	.	.	.	.	.	.
Ids	Name	Go subsets	BD_ATCC18188	BD_ATCC26199	BD_ER3	BG_SLH14081	HC_NAM1	HC_G186AR	PL_Pb01	PB_Pb03	PB_Pb18	EC_3008	EP_139	wA	wB	log2(wA/wB)	[n11,n1p,np1,npp]	rawPvalue	Qvalue
GO:0000786	nucleosome	goslim_pir	98	17	18	41	9	10	18	13	10	9	12	25.117	10.5956	1.24	[234,255,42884,52324]	1.27e-05	0.0132518
GO:0006334	nucleosome_assembly	.	101	19	21	44	11	13	20	15	12	11	14	27.5488	12.6001	1.12	[256,281,42884,52324]	2.3e-05	0.0132518
PF13391.1	HNH_2[HNH_endonuclease]	.	10	10	10	10	13	16	5	6	6	33	12	9.5	21.9	-3.33	[86, 131, 50956, 62529]	1.43e-05	0.0343
PF01048.15	PNP_UDP_1[Phosphorylase_superfamily]	.	7	8	6	8	7	10	5	5	5	16	21	6.8	18.7	-3.6	[61, 98, 50956, 62529]	1e-05	0.0343
*BD: Blastomyces dermatitidis; BG: B. gilchristii; EC: Emmonsia crescens; EP: E. parva; HC: Histoplasma capsulatum; PL: Paracoccidioides lutzii; PB: P. brasiliensis
