# Supplementary material for: The Dynamic Genome and Transcriptome of the Human Fungal Pathogen Blastomyces and Close Relative Emmonsia
Source: PLoS Genet. 2015 Oct 6;11(10):e1005493. doi: 10.1371/journal.pgen.1005493 (PMC4595289; doi:10.1371/journal.pgen.1005493)
Supplement: S10 Table — (XLSX) [file pgen.1005493.s022.xlsx]

## Sheet: Table S10. Blastomyces specific
Table S10. Blastomyces conserved genes absent in both Emmonsia genomes
Cluster Ids	Cluster description	Genome count	Gene count	AFL_NRRL3357	AFU_Af293	ANI_FGSC_A4	BD_ATCC18188	BD_ATCC26199	BD_ER3	BG_SLH14081	HC_NAM1	HC_G186AR	PL_Pb01	PB_Pb03	PB_Pb18	CI_RS3	CP_C735	UR_UR2	MG_CBS118893	TR_CBS118892
851136104	amino acid transporter	17	20	AFLA_078850,AFLA_124080	Afu2g15470,Afu8g05070	AN1505,AN3207	BDDG_09029	BDFG_05769	BDCG_02245	BDBG_03648	HCAG_08529	HCBG_05428	PAAG_00426	PABG_06701	PADG_11401	CIMG_07356	CPC735_001450	UREG_07895	MGYG_03529	TERG_03907
851136683	STE/STE11/CDC15 protein kinase	17	19	AFLA_113190,AFLA_113200	Afu4g06750	AN4385	BDDG_03404	BDFG_06533	BDCG_00420	BDBG_04872	HCAG_05630,HCAG_05631	HCBG_02292	PAAG_07675	PABG_04146	PADG_04505	CIMG_04103	CPC735_003020	UREG_05544	MGYG_01858	TERG_12161
851137914	von Willebrand RING finger domain-containing protein	17	19	AFLA_021950	Afu6g06990	AN5167	BDDG_04388	BDFG_02813	BDCG_05761	BDBG_17450,BDBG_17451	HCAG_01357	HCBG_07864	PAAG_08289	PABG_03489	PADG_02058	CIMG_02444	CPC735_040690	UREG_03268	MGYG_06430	TERG_12424,TERG_12425
851139312	MOSC domain-containing protein	17	18	AFLA_011300	Afu3g00560	AN9307	BDDG_05434	BDFG_02074	BDCG_07378	BDBG_17577,BDBG_17578	HCAG_07982	HCBG_07237	PAAG_02678	PABG_03158	PADG_01702	CIMG_01543	CPC735_049130	UREG_05286	MGYG_06829	TERG_07228
851140379	conserved hypothetical protein	17	17	AFLA_051510	Afu4g12890	AN3589	BDDG_00574	BDFG_09102	BDCG_03320	BDBG_02245	HCAG_06056	HCBG_04157	PAAG_07033	PABG_03037	PADG_01562	CIMG_00616	CPC735_056400	UREG_00621	MGYG_01658	TERG_07523
851140423	cytochrome P450 alkane hydroxylase	17	17	AFLA_128090	Afu6g08460	AN3917	BDDG_06490	BDFG_06124	BDCG_07648	BDBG_03332	HCAG_10894	HCBG_06094	PAAG_01137	PABG_01712	PADG_03693	CIMG_01103	CPC735_052680	UREG_01046	MGYG_09210	TERG_02747
851140442	formin binding protein	17	17	AFLA_069400	Afu1g10320	AN1249	BDDG_03676	BDFG_07073	BDCG_05484	BDBG_05981	HCAG_03382	HCBG_03244	PAAG_02866	PABG_03329	PADG_01892	CIMG_10315	CPC735_013960	UREG_03423	MGYG_03418	TERG_05255
851140484	maintenance-mitochondrial morphology protein 1	17	17	AFLA_055590	Afu6g04420	AN9528	BDDG_06563	BDFG_03578	BDCG_05272	BDBG_07723	HCAG_08246	HCBG_08673	PAAG_03568	PABG_06908	PADG_06253	CIMG_02681	CPC735_036860	UREG_03083	MGYG_06465	TERG_06595
851140488	splicing factor 3b subunit 4	17	17	AFLA_054780	Afu6g05180	AN6501	BDDG_09012	BDFG_05509	BDCG_09145	BDBG_09421	HCAG_06893	HCBG_09141	PAAG_03662	PABG_07859	PADG_08717	CIMG_02600	CPC735_037480	UREG_03156	MGYG_06302	TERG_06435
851140571	transcription initiation factor TFIID	17	17	AFLA_033360	Afu1g14600	AN0794	BDDG_03788	BDFG_00963	BDCG_04932	BDBG_06467	HCAG_02360	HCBG_01443	PAAG_05402	PABG_05976	PADG_06752	CIMG_03307	CPC735_008910	UREG_07138	MGYG_01535	TERG_07401
851140576	conserved hypothetical protein	17	17	AFLA_032020	Afu3g10670	AN4922	BDDG_06308	BDFG_02191	BDCG_00815	BDBG_06246	HCAG_11638	HCBG_06727	PAAG_11416	PABG_02273	PADG_00683	CIMG_03637	CPC735_006370	UREG_07402	MGYG_01177	TERG_00340
851140577	branchpoint-bridging protein	17	17	AFLA_031810	Afu3g10840	AN10615	BDDG_02847	BDFG_06349	BDCG_00889	BDBG_03134	HCAG_01924	HCBG_03761	PAAG_02078	PABG_02328	PADG_00814	CIMG_03768	CPC735_005410	UREG_07512	MGYG_01149	TERG_00369
851140620	zinc finger protein 58	17	17	AFLA_026410	Afu4g10380	AN1997	BDDG_08495	BDFG_05641	BDCG_03276	BDBG_02290	HCAG_06087	HCBG_04116	PAAG_07074	PABG_03071	PADG_01599	CIMG_00576	CPC735_056690	UREG_00595	MGYG_06906	TERG_07147
851140642	chitin synthase activator	17	17	AFLA_103790	Afu3g05580	AN3445	BDDG_09245	BDFG_08365	BDCG_05364	BDBG_08983	HCAG_03506	HCBG_03119	PAAG_08845	PABG_05616	PADG_05937	CIMG_02082	CPC735_044980	UREG_06969	MGYG_05639	TERG_02519
851140686	L-asparaginase	17	17	AFLA_005640	Afu5g02930	AN8169	BDDG_09231	BDFG_08494	BDCG_04470	BDBG_01441	HCAG_00450	HCBG_06431	PAAG_08902	PABG_05422	PADG_05733	CIMG_06486	CPC735_029720	UREG_03935	MGYG_04369	TERG_07788
851140689	ribokinase	17	17	AFLA_004730	Afu5g02530	AN7995	BDDG_07006	BDFG_05455	BDCG_04513	BDBG_01501	HCAG_00420	HCBG_06393	PAAG_07270	PABG_05454	PADG_11977	CIMG_06461	CPC735_029520	UREG_03957	MGYG_03919	TERG_04251
851140714	hypothetical protein	17	17	AFLA_094240	Afu5g13150	AN6868	BDDG_02336	BDFG_06051	BDCG_04601	BDBG_01585	HCAG_00287	HCBG_06295	PAAG_05183	PABG_04622	PADG_05023	CIMG_12422	CPC735_023150	UREG_04672	MGYG_00088	TERG_01451
851140749	conserved hypothetical protein	17	17	AFLA_137750	Afu2g14010	AN6370	BDDG_09954	BDFG_00588	BDCG_02614	BDBG_05639	HCAG_03868	HCBG_01064	PAAG_11055	PABG_05171	PADG_07109	CIMG_05283	CPC735_065310	UREG_06351	MGYG_02411	TERG_03659
851140765	transcriptional corepressor Cyc8	17	17	AFLA_134730	Afu2g11840	AN12054	BDDG_00921	BDFG_00645	BDCG_02552	BDBG_05700	HCAG_03931	HCBG_01126	PAAG_00081	PABG_05112	PADG_07179	CIMG_05427	CPC735_065840	UREG_06294	MGYG_02496	TERG_03736
851140767	hypothetical protein	17	17	AFLA_134710	Afu2g11810	AN6200	BDDG_00923	BDFG_00648	BDCG_02549	BDBG_05703	HCAG_03933	HCBG_01129	PAAG_11042	PABG_05110	PADG_07184	CIMG_05430	CPC735_065850	UREG_06291	MGYG_02494	TERG_03734
851140771	pol II transcription elongation factor subunit Cdc73	17	17	AFLA_134040	Afu2g11190	AN5894	BDDG_05381	BDFG_08269	BDCG_08811	BDBG_07346	HCAG_07839	HCBG_08175	PAAG_06424	PABG_11622	PADG_01322	CIMG_07971	CPC735_020170	UREG_02257	MGYG_03024	TERG_04838
851140812	CUE domain-containing protein	17	17	AFLA_043140	Afu2g02140	AN4593	BDDG_03231	BDFG_07554	BDCG_06532	BDBG_05109	HCAG_08822	HCBG_08513	PAAG_03323	PABG_07020	PADG_06501	CIMG_05514	CPC735_066510	UREG_06207	MGYG_05739	TERG_02603
851140838	deacetylase complex subunit Sds3	17	17	AFLA_020680	Afu3g13150	AN3178	BDDG_02862	BDFG_06335	BDCG_00904	BDBG_03119	HCAG_06802	HCBG_03779	PAAG_02095	PABG_02342	PADG_00800	CIMG_03474	CPC735_007580	UREG_07283	MGYG_08036	TERG_03094
851140890	conserved hypothetical protein	17	17	AFLA_085790	Afu3g09080	AN3038	BDDG_03216	BDFG_08743	BDCG_06511	BDBG_05088	HCAG_03557	HCBG_08501	PAAG_03313	PABG_07010	PADG_06511	CIMG_05522	CPC735_066600	UREG_06199	MGYG_05760	TERG_02625
851140926	hypothetical protein	17	17	AFLA_080250	Afu1g02840	AN0276	BDDG_07660	BDFG_06846	BDCG_01518	BDBG_04456	HCAG_04781	HCBG_00675	PAAG_05607	PABG_06179	PADG_07788	CIMG_04798	CPC735_070440	UREG_06718	MGYG_06012	TERG_06156
851140938	myosin-1	17	17	AFLA_078270	Afu8g05660	AN1558	BDDG_02480	BDFG_05000	BDCG_03181	BDBG_02379	HCAG_10958	HCBG_04023	PAAG_11706	PABG_00590	PADG_03021	CIMG_08771	CPC735_063120	UREG_02713	MGYG_08357	TERG_12303
851136471	nuclear and cytoplasmic polyadenylated RNA-binding protein pub1	16	19	AFLA_067600	Afu1g12000	AN10164	BDDG_09162	BDFG_09484,BDFG_09501	BDCG_05405	BDBG_08942	HCAG_09244,HCAG_10291	HCBG_03163,HCBG_03164	PAAG_02940	PABG_03400	PADG_11347	CIMG_09023		UREG_03354	MGYG_03339	TERG_05178
851138100	conserved hypothetical protein	16	19	AFLA_087540	Afu5g01220		BDDG_05433	BDFG_02075	BDCG_07377	BDBG_07193	HCAG_03845,HCAG_07981	HCBG_01042,HCBG_07238	PAAG_11476	PABG_04856	PADG_05496	CIMG_12833	CPC735_054780	UREG_04285	MGYG_07488	TERG_05843,TERG_07315
851138544	hypothetical protein	16	18	AFLA_051120	Afu1g05750	AN4100	BDDG_01346	BDFG_01094	BDCG_08608	BDBG_00072	HCAG_00255	HCBG_09062	PAAG_01701	PABG_03751	PADG_00076	CIMG_12404		UREG_04622	MGYG_00399,MGYG_05649	TERG_01137,TERG_02529
851139587	hydroxymethylglutaryl-CoA reductase	16	18	AFLA_009170,AFLA_092010	Afu1g11230,Afu2g03700	AN3817	BDDG_07179	BDFG_06729	BDCG_01824	BDBG_04749	HCAG_04488	HCBG_00414	PAAG_05791	PABG_06358	PADG_07596	CIMG_04488		UREG_01707	MGYG_02768	TERG_12462
851140236	ubiquitin conjugating enzyme	16	18	AFLA_074220	Afu4g13940	AN0482	BDDG_03862	BDFG_00895	BDCG_05001	BDBG_08372	HCAG_02439	HCBG_01517	PAAG_12056,PAAG_12057	PABG_05892	PADG_12198	CIMG_03511		UREG_07307,UREG_07308	MGYG_01328	TERG_00178
851141105	arrestin domain-containing protein	16	16	AFLA_067570	Afu1g12020	AN1089	BDDG_09964	BDFG_07826	BDCG_05403	BDBG_08944	HCAG_03464	HCBG_03161	PAAG_02943	PABG_03402	PADG_01970	CIMG_09026		UREG_03353	MGYG_03336	TERG_05175
851141108	sexual development activator VeA	16	16	AFLA_066460	Afu1g12490	AN1052	BDDG_02190	BDFG_02671	BDCG_08242	BDBG_03555	HCAG_01708	HCBG_03546	PAAG_03070	PABG_00531	PADG_02949	CIMG_06878		UREG_03609	MGYG_01814	TERG_07681
851141143	ubiquitin thiolesterase	16	16	AFLA_106050	Afu2g14130	AN6354	BDDG_00975	BDFG_00692	BDCG_02499	BDBG_05755	HCAG_04010	HCBG_01199	PAAG_00024	PABG_12066		CIMG_05483	CPC735_066250	UREG_06239	MGYG_02548	TERG_03795
851141153	elongation factor 1-alpha	16	16	AFLA_035560	Afu2g04630	AN2063	BDDG_00454	BDFG_04352	BDCG_03437	BDBG_02129	HCAG_05804	HCBG_05944	PAAG_01264	PABG_01832	PADG_03560	CIMG_01230		UREG_01161	MGYG_07976	TERG_03038
851141158	conserved hypothetical protein	16	16	AFLA_035050	Afu2g05080	AN2101	BDDG_00705	BDFG_00445	BDCG_02762	BDBG_05492	HCAG_03718	HCBG_00912	PAAG_01074	PABG_01658	PADG_03751	CIMG_01048		UREG_00995	MGYG_02067	TERG_03334
851141174	hypothetical protein	16	16	AFLA_028600	Afu1g03920	AN10497	BDDG_08529	BDFG_03081	BDCG_07519	BDBG_03204	HCAG_06010	HCBG_06190	PAAG_11072	PABG_06447	PADG_07901	CIMG_05014		UREG_06543	MGYG_03088	TERG_04911
851141181	F-box domain-containing protein	16	16	AFLA_025290	Afu5g02120	AN8051	BDDG_07045	BDFG_05480	BDCG_04544	BDBG_01532	HCAG_00389	HCBG_06363	PAAG_07816	PABG_00313	PADG_02723	CIMG_06435		UREG_03977	MGYG_04294	TERG_08581
851141188	hypothetical protein	16	16	AFLA_011570	Afu8g04460	AN1454	BDDG_07565	BDFG_01751	BDCG_08076	BDBG_04237	HCAG_02728	HCBG_01804	PAAG_04722	PABG_00081	PADG_02469	CIMG_02204		UREG_01514	MGYG_05080	TERG_01976
851141207	hypothetical protein	16	16	AFLA_101450		AN2831	BDDG_05505	BDFG_05750	BDCG_06336	BDBG_00690	HCAG_07186	HCBG_04353	PAAG_03748	PABG_00797	PADG_03252	CIMG_08134	CPC735_021650	UREG_02398	MGYG_07540	TERG_05895
851141211	RNA binding protein	16	16	AFLA_100030	Afu3g07710	AN4865	BDDG_01312	BDFG_01125	BDCG_08574	BDBG_00103	HCAG_01908	HCBG_03744	PAAG_01733	PABG_03778	PADG_00044	CIMG_02333		UREG_01417	MGYG_05193	TERG_02081
851141217	NRD1	16	16	AFLA_007030	Afu5g04240	AN8276	BDDG_09166	BDFG_03818	BDCG_05615	BDBG_05846	HCAG_11170	HCBG_08810	PAAG_08076	PABG_07318	PADG_08388	CIMG_06293		UREG_04091	MGYG_03781	TERG_04128
851141218	NTF2 and RRM domain-containing protein	16	16	AFLA_006950	Afu5g04160	AN8268	BDDG_02071	BDFG_01514	BDCG_01594	BDBG_04532	HCAG_04683	HCBG_00603	PAAG_05680	PABG_06250	PADG_07714	CIMG_04725		UREG_01898	MGYG_02883	TERG_06964
851141259	actin cytoskeleton-regulatory complex protein PAN1	16	16	AFLA_131280	Afu7g03870	AN4270	BDDG_04092	BDFG_03325	BDCG_06961	BDBG_07963	HCAG_06416	HCBG_07566	PAAG_06695	PABG_02706	PADG_01152	CIMG_07492		UREG_07792	MGYG_04851	TERG_01752
851141267	ATP-dependent RNA helicase DBP2	16	16	AFLA_043840	Afu2g10750	AN5931	BDDG_08956	BDFG_04136	BDCG_07123	BDBG_09240	HCAG_08709	HCBG_08100	PAAG_06484	PABG_11634	PADG_11254	CIMG_07894		UREG_02211	MGYG_08025	TERG_03085
851141274	cutinase transcription factor 1 alpha	16	16	AFLA_041540	Afu4g03960	AN7050	BDDG_01447	BDFG_02120	BDCG_07331	BDBG_07142	HCAG_11444	HCBG_07168	PAAG_08396	PABG_07803	PADG_08656	CIMG_08688		UREG_02672	MGYG_08274	TERG_05624
851141475	N-terminal amidase	15	15	AFLA_061780	Afu5g08010	AN7733	BDDG_05795	BDFG_05044	BDCG_09242	BDBG_08496		HCBG_02085	PAAG_07315	PABG_05501	PADG_11993	CIMG_06176	CPC735_027250	UREG_04207	MGYG_03516
851141656	AN0916_gene	14	14			AN0916	BDDG_03580	BDFG_03405	BDCG_04816	BDBG_07520	HCAG_02258	HCBG_01342	PAAG_05323	PABG_06047	PADG_06667	CIMG_03101	CPC735_010450		MGYG_07159	TERG_08097
851141714	Afu2g00980_gene	14	14	AFLA_108510	Afu2g00980		BDDG_04757	BDFG_02579	BDCG_00253	BDBG_08204		HCBG_04655	PAAG_08523	PABG_04664	PADG_05289	CIMG_00937	CPC735_054120		MGYG_00842	TERG_00702
851141733	polyubiquitin	14	14	AFLA_028700	Afu1g04040	AN4016	BDDG_08539	BDFG_03072	BDCG_07509	BDBG_03195	HCAG_06019			PABG_06437	PADG_07891	CIMG_11455	CPC735_068910		MGYG_03078	TERG_04899
851141762	C2HC5 finger protein	14	14	AFLA_090990	Afu6g02200	AN8687	BDDG_10000	BDFG_02994	BDCG_02284	BDBG_06921	HCAG_03192	HCBG_05635	PAAG_06171	PABG_06491	PADG_07951	CIMG_05832			MGYG_01379
851135717	hypothetical protein	13	23	AFLA_040660		AN3546	BDDG_12090,BDDG_13366	BDFG_01012,BDFG_08587	BDCG_00378,BDCG_17033	BDBG_06380,BDBG_17071	HCAG_04056	HCBG_05194,HCBG_05491	PAAG_06934,PAAG_08766	PABG_01753	PADG_04252,PADG_07401	CIMG_02752,CIMG_05341,CIMG_05810	CPC735_021550,CPC735_070210
851141457	hypothetical protein	13	15	AFLA_053330			BDDG_08574	BDFG_07774	BDCG_07830	BDBG_04329			PAAG_02066	PABG_02317	PADG_00826	CIMG_01228,CIMG_08821	CPC735_051640,CPC735_063430	UREG_01159	MGYG_04947	TERG_01848
851141528	conserved hypothetical protein	13	15	AFLA_097460,AFLA_115910		AN5664,AN6946	BDDG_01009	BDFG_00722	BDCG_02467	BDBG_05785	HCAG_08625	HCBG_07986	PAAG_01592	PABG_03649	PADG_00181	CIMG_09540	CPC735_018880
851141844	flavin-containing monooxygenase	13	13				BDDG_11914	BDFG_06803	BDCG_02052	BDBG_03840	HCAG_08491	HCBG_05597	PAAG_00587	PABG_03533	PADG_02104	CIMG_05875		UREG_04477	MGYG_01405	TERG_00100
851141887	cytochrome c oxidase-assembly factor COX23	13	13			AN4454	BDDG_11547	BDFG_00273	BDCG_16771	BDBG_16473		HCBG_00072	PAAG_00758	PABG_11353	PADG_04072	CIMG_09538		UREG_04782	MGYG_04695	TERG_01600
851142045	conserved hypothetical protein	12	12				BDDG_08668	BDFG_03478	BDCG_04735	BDBG_07600	HCAG_02170	HCBG_01258	PAAG_08552	PABG_06114	PADG_06589			UREG_02893	MGYG_07116	TERG_08057
851142096	MFS transporter	12	12	AFLA_054130	Afu3g01370	AN8502	BDDG_09911	BDFG_02572	BDCG_00246	BDBG_08197						CIMG_00926	CPC735_054170	UREG_00880	MGYG_00846	TERG_00706
851142133	40S ribosomal protein S29	12	12	AFLA_034280	Afu6g12720	AN11411	BDDG_00622	BDFG_05204	BDCG_16622	BDBG_05411	HCAG_03649	HCBG_00841	PAAG_01001			CIMG_07500			MGYG_04844
851141699	conserved hypothetical protein	11	14	AFLA_067170,AFLA_070900	Afu6g13810,Afu7g05110	AN0196,AN12395	BDDG_12089	BDFG_01014	BDCG_17032	BDBG_07453						CIMG_09114	CPC735_015380	UREG_03464		TERG_03808
851141847	CMGC/SRPK protein kinase	11	13				BDDG_09369	BDFG_01364	BDCG_00719	BDBG_06339	HCAG_01913	HCBG_03748,HCBG_08629				CIMG_02020,CIMG_11924	CPC735_048730	UREG_02355	MGYG_05615	TERG_02498
851142432	histone H4	11	11	AFLA_017620	Afu1g13780	AN0734	BDDG_02988	BDFG_03705	BDCG_01023	BDBG_03003		HCBG_03889				CIMG_03387		UREG_07213	MGYG_08069
851135884	FluG domain-containing protein	10	20				BDDG_05262,BDDG_05540	BDFG_03274,BDFG_05119	BDCG_04080,BDCG_08855	BDBG_01069,BDBG_07294	HCAG_01514,HCAG_04614,HCAG_05338,HCAG_05346,HCAG_07949,HCAG_08523	HCBG_05526,HCBG_08578	PAAG_05486	PABG_00582	PADG_03012	CIMG_03975
851140264	conserved hypothetical protein	10	17				BDDG_01195,BDDG_09543	BDFG_01210,BDFG_04488,BDFG_05406	BDCG_08473	BDBG_00212,BDBG_09380			PAAG_04217,PAAG_07216	PABG_02546,PABG_03990	PADG_11182	CIMG_06958,CIMG_07484	CPC735_033290			TERG_01517
851141666	hypothetical protein	10	14		Afu1g00760		BDDG_09597	BDFG_01418,BDFG_07646	BDCG_01697,BDCG_17862	BDBG_17599	HCAG_04657	HCBG_02150,HCBG_08225				CIMG_09901	CPC735_071480			TERG_00483,TERG_04377
851142086	hypothetical protein	10	12		Afu1g16030,Afu5g06880,Afu5g14930	AN9197	BDDG_09608	BDFG_08149	BDCG_02987	BDBG_02559						CIMG_00202	CPC735_059570	UREG_00301	MGYG_05781
851142129	N,O-diacetylmuramidase	10	12	AFLA_104880	Afu6g10130,Afu8g06980	AN6470,AN8969	BDDG_05319	BDFG_03199	BDCG_08748	BDBG_09365			PAAG_06389						MGYG_08372	TERG_05530
851142172	antigenic cell wall protein	10	12	AFLA_039410	Afu2g05150,Afu4g03240	AN10311,AN8484	BDDG_05431	BDFG_02077	BDCG_07375	BDBG_07191			PAAG_09119	PABG_07783	PADG_08524
851142178	AN7288_gene	10	12	AFLA_086030,AFLA_086050		AN7288	BDDG_08694	BDFG_03498	BDCG_04710	BDBG_07624			PAAG_04709					UREG_00300	MGYG_09098	TERG_02655,TERG_11876
851142196	conserved hypothetical protein	10	11				BDDG_03185	BDFG_01359	BDCG_00715	BDBG_06343	HCAG_09758	HCBG_07912				CIMG_03892		UREG_06579	MGYG_07907	TERG_02644,TERG_05480
851142362	phosphotransferase enzyme family protein	10	11		Afu7g08590		BDDG_02375	BDFG_08764	BDCG_00723	BDBG_16355			PAAG_03060	PABG_00520	PADG_02936	CIMG_02745,CIMG_06748	CPC735_031830
851142633	hypothetical protein	10	10	AFLA_087910		AN10651	BDDG_13631	BDFG_03189	BDCG_17846	BDBG_17993	HCAG_11372					CIMG_08034	CPC735_020710		MGYG_07466
851142636	hypothetical protein	10	10	AFLA_081910	Afu4g09580	AN1832	BDDG_03311	BDFG_05357	BDCG_06605	BDBG_05183						CIMG_08329	CPC735_060990	UREG_02502
851142642	CMGC/SRPK protein kinase	10	10	AFLA_072390		AN1315	BDDG_07109	BDFG_03008	BDCG_02298	BDBG_06908	HCAG_10019					CIMG_02972	CPC735_035680		MGYG_07898
851140653	conserved hypothetical protein	9	17	AFLA_102350	Afu2g07930	AN0263,AN0683,AN2628,AN3048,AN4335,AN5963,AN7968,AN8186,AN9381	BDDG_03073	BDFG_01252	BDCG_16171	BDBG_17115					PADG_06435		CPC735_019330
851142025	conserved hypothetical protein	9	12				BDDG_08631	BDFG_08199	BDCG_00375,BDCG_01912	BDBG_17476	HCAG_00260,HCAG_01807		PAAG_01441,PAAG_04153	PABG_11417	PADG_03645	CIMG_05812
851142029	hypothetical protein	9	12				BDDG_00553	BDFG_07628	BDCG_03344	BDBG_02225,BDBG_09553	HCAG_00499,HCAG_06950	HCBG_07284,HCBG_08226		PABG_02474	PADG_12235	CIMG_05691
851142474	hypothetical protein	9	10				BDDG_09572	BDFG_08404	BDCG_09265	BDBG_08475,BDBG_08476			PAAG_11565		PADG_11339	CIMG_03972	CPC735_041830			TERG_03857
851142478	conserved hypothetical protein	9	10				BDDG_05916	BDFG_05867	BDCG_06843	BDBG_08613	HCAG_09477,HCAG_09478	HCBG_06033				CIMG_05191	CPC735_070170			TERG_08219
851142687	conserved hypothetical protein	9	9				BDDG_01824	BDFG_01987	BDCG_05895	BDBG_06725	HCAG_01229	HCBG_07702	PAAG_05947	PABG_05713	PADG_06047
851142712	ankyrin repeat protein	9	9				BDDG_01680	BDFG_01844	BDCG_06035	BDBG_06581	HCAG_01116	HCBG_05150	PAAG_11787	PABG_11256	PADG_03495
851142728	conserved hypothetical protein	9	9				BDDG_08831	BDFG_03811	BDCG_05622	BDBG_05837	HCAG_06975	HCBG_08817	PAAG_08073	PABG_07315	PADG_08385
851142792	AN11378_gene	9	9	AFLA_065440		AN11378	BDDG_03715	BDFG_07036	BDCG_05521	BDBG_05943	HCAG_03346	HCBG_03288	PAAG_02832
851142805	AN5423_gene	9	9	AFLA_024240		AN5423	BDDG_09656	BDFG_04344	BDCG_16747	BDBG_02122	HCAG_02680		PAAG_06910						MGYG_02380
851141831	hypothetical protein	8	13				BDDG_09060	BDFG_04647	BDCG_02198	BDBG_03689	HCAG_02887,HCAG_08541,HCAG_08567,HCAG_10575,HCAG_11337		PAAG_11849,PAAG_11850	PABG_04164	PADG_04526
851142319	hypothetical protein	8	11				BDDG_06140,BDDG_07365	BDFG_04231,BDFG_07846	BDCG_06689,BDCG_17949	BDBG_08461		HCBG_07784				CIMG_00067		UREG_03148		TERG_07140
851142664	conserved hypothetical protein	8	9				BDDG_08467	BDFG_05615	BDCG_03302	BDBG_06151,BDBG_16530	HCAG_08102	HCBG_07092				CIMG_01592		UREG_06096
851142815	conserved hypothetical protein	8	9	AFLA_102310,AFLA_102320	Afu5g09770	AN6315	BDDG_00434	BDFG_04328	BDCG_03460	BDBG_02104		HCBG_05050
851142884	hypothetical protein	8	8				BDDG_05861	BDFG_05544	BDCG_09182	BDBG_09383	HCAG_09982	HCBG_01491		PABG_12147						TERG_08667
851142952	conserved hypothetical protein	8	8				BDDG_05672	BDFG_08821	BDCG_06206	BDBG_00821	HCAG_04059		PAAG_05685	PABG_06255	PADG_07707
851142953	hypothetical protein	8	8				BDDG_07739	BDFG_06987	BDCG_09418	BDBG_08687		HCBG_07886				CIMG_11594	CPC735_019580		MGYG_08295
851142979	hypothetical protein	8	8				BDDG_06997	BDFG_03095	BDCG_07534	BDBG_03219						CIMG_05007		UREG_06219	MGYG_04968	TERG_01867
851143099	hypothetical protein	8	8	AFLA_015000			BDDG_09515	BDFG_08943	BDCG_09484	BDBG_08752								UREG_03822	MGYG_05241	TERG_02133
851142491	hypothetical protein	7	10				BDDG_06988	BDFG_03110,BDFG_07712	BDCG_07543	BDBG_03229	HCAG_11614			PABG_11866		CIMG_05339,CIMG_08744,CIMG_12987
851142722	hypothetical protein	7	9				BDDG_09058	BDFG_04644	BDCG_02200,BDCG_16513	BDBG_16876		HCBG_09193				CIMG_06315,CIMG_10792	CPC735_048280
851142920	conserved hypothetical protein	7	8				BDDG_04825	BDFG_02523	BDCG_00191	BDBG_08134	HCAG_07371,HCAG_08265	HCBG_04598						UREG_07687
851143010	hypothetical protein	7	8		Afu5g07630	AN7904	BDDG_06935	BDFG_03163	BDCG_07595	BDBG_03279						CIMG_02513,CIMG_12594
851143079	conserved hypothetical protein	7	8	AFLA_095750			BDDG_13321	BDFG_09067	BDCG_17964	BDBG_09125,BDBG_09126		HCBG_01355						UREG_05817
851143193	conserved hypothetical protein	7	7				BDDG_00333	BDFG_00094	BDCG_03557	BDBG_16486		HCBG_00608				CIMG_03738				TERG_08351
851143212	conserved hypothetical protein	7	7				BDDG_04185	BDFG_01538	BDCG_01193	BDBG_02827			PAAG_06553	PABG_02580	PADG_01011
851143223	serine/threonine protein kinase	7	7				BDDG_02410	BDFG_07128	BDCG_03251	BDBG_02312								UREG_06923	MGYG_05950	TERG_06092
851143228	hypothetical protein	7	7				BDDG_11533	BDFG_00384	BDCG_16789	BDBG_16459								UREG_05624	MGYG_04785	TERG_01683
851143229	conserved hypothetical protein	7	7				BDDG_05660	BDFG_06499	BDCG_01864	BDBG_04030		HCBG_06429				CIMG_13247		UREG_00869
851143230	conserved hypothetical protein	7	7				BDDG_00666	BDFG_09338	BDCG_02798	BDBG_05453	HCAG_10193		PAAG_03428			CIMG_05692
851142999	hypothetical protein	6	8				BDDG_12013	BDFG_05373	BDCG_06626	BDBG_05204	HCAG_03080,HCAG_07380,HCAG_10982	HCBG_07043
851143424	hypothetical protein	6	6				BDDG_06196	BDFG_08795	BDCG_01407	BDBG_09105						CIMG_02896	CPC735_047040
851143426	conserved hypothetical protein	6	6				BDDG_11944	BDFG_03726	BDCG_16248	BDBG_16736	HCAG_06723	HCBG_03871
851143429	hypothetical protein	6	6				BDDG_06679	BDFG_06425	BDCG_06431	BDBG_16152	HCAG_03485	HCBG_03138
851143437	hypothetical protein	6	6				BDDG_09556	BDFG_09063	BDCG_17961	BDBG_09121						CIMG_08401		UREG_07910
851143442	hypothetical protein	6	6				BDDG_11929	BDFG_04677	BDCG_16510	BDBG_16884	HCAG_01832	HCBG_03639
851143443	hypothetical protein	6	6				BDDG_00097	BDFG_00316	BDCG_03791	BDBG_01769	HCAG_04149	HCBG_00027
851143447	hypothetical protein	6	6				BDDG_12702	BDFG_03137	BDCG_17584	BDBG_16777				PABG_04553	PADG_04951
851143448	hypothetical protein	6	6				BDDG_06459	BDFG_01738	BDCG_08062	BDBG_04251	HCAG_10572									TERG_06499
851143450	hypothetical protein	6	6				BDDG_11710	BDFG_02100	BDCG_17498	BDBG_17558						CIMG_12902		UREG_03130
851143463	conserved hypothetical protein	6	6				BDDG_01449	BDFG_02122	BDCG_07329	BDBG_07140	HCAG_08037	HCBG_07166
851143465	hypothetical protein	6	6				BDDG_03544	BDFG_03438	BDCG_04779	BDBG_07557	HCAG_10573							UREG_02707
851143469	hypothetical protein	6	6				BDDG_03497	BDFG_04845	BDCG_16660	BDBG_16592	HCAG_10786	HCBG_02450
851143472	hypothetical protein	6	6				BDDG_09070	BDFG_07282	BDCG_07863	BDBG_04097	HCAG_10136	HCBG_01996
851143488	phosphotransferase enzyme family protein	6	6				BDDG_07129	BDFG_02987	BDCG_16544	BDBG_17523						CIMG_10115			MGYG_07018
851143502	hypothetical protein	6	6				BDDG_09563	BDFG_09069	BDCG_09313	BDBG_09128	HCAG_11609					CIMG_08259
851143520	hypothetical protein	6	6				BDDG_12404	BDFG_06497	BDCG_16450	BDBG_04029	HCAG_09524	HCBG_08894
851143529	hypothetical protein	6	6				BDDG_12320	BDFG_03195	BDCG_08744	BDBG_09369	HCAG_04500								MGYG_02427
851143534	NADH dehydrogenase Fe-S protein 7	6	6				BDDG_00968	BDFG_00685	BDCG_02506	BDBG_05747	HCAG_03991	HCBG_01181
851143554	AGC/AKT protein kinase	6	6		Afu5g03950		BDDG_00123	BDFG_00293	BDCG_03766	BDBG_01794								UREG_07003
851143581	conserved hypothetical protein	6	6	AFLA_053560			BDDG_05332	BDFG_03212	BDCG_08760	BDBG_09551	HCAG_05539
851143639	conserved hypothetical protein	6	6	AFLA_003970	Afu7g06240		BDDG_03850	BDFG_00906	BDCG_04991	BDBG_08383
851143645	Afu5g10110_gene	6	6	AFLA_095820	Afu5g10110		BDDG_00047	BDFG_00366	BDCG_03838	BDBG_01718
851142280	hypothetical protein	5	11				BDDG_11960,BDDG_13708	BDFG_08692	BDCG_07929	BDBG_01662,BDBG_16589						CIMG_13094,CIMG_13115,CIMG_13240,CIMG_13342,CIMG_13484
851143510	mitochondrial chaperone bcs1	5	6				BDDG_09306	BDFG_08227	BDCG_05326	BDBG_07671	HCAG_00142,HCAG_01622
851143812	hypothetical protein	5	5				BDDG_01295	BDFG_01140	BDCG_08560	BDBG_00118		HCBG_03733
851143820	hypothetical protein	5	5				BDDG_04996	BDFG_04531	BDCG_04353	BDBG_16356						CIMG_05130
851143822	FluG domain-containing protein	5	5				BDDG_12590	BDFG_01683	BDCG_08004	BDBG_04307	HCAG_04571
851143832	hypothetical protein	5	5				BDDG_09368	BDFG_01363	BDCG_00718	BDBG_06340		HCBG_08628
851143833	hypothetical protein	5	5				BDDG_01659	BDFG_09330	BDCG_07133	BDBG_06953							CPC735_004510
851143844	hypothetical protein	5	5				BDDG_04992	BDFG_04529	BDCG_04351	BDBG_01328	HCAG_11557
851143848	hypothetical protein	5	5				BDDG_02151	BDFG_05581	BDCG_16639	BDBG_02611	HCAG_10712
851143850	hypothetical protein	5	5				BDDG_04539	BDFG_05989	BDCG_04206	BDBG_01200								UREG_03804
851143862	hypothetical protein	5	5				BDDG_07366	BDFG_04230	BDCG_06688	BDBG_08460										TERG_07139
851143867	hypothetical protein	5	5				BDDG_07967	BDFG_03947	BDCG_09109	BDBG_00376						CIMG_13479
851143868	conserved hypothetical protein	5	5				BDDG_03597	BDFG_07884	BDCG_05411	BDBG_09352		HCBG_05409
851143871	protein kinase	5	5				BDDG_05975	BDFG_05922	BDCG_06788	BDBG_08559						CIMG_11531
851143890	antigen	5	5				BDDG_07522	BDFG_08636	BDCG_16290	BDBG_02878	HCAG_03486
851143895	hypothetical protein	5	5				BDDG_08297	BDFG_07442	BDCG_09489	BDBG_09501	HCAG_03141
851143897	hypothetical protein	5	5				BDDG_09471	BDFG_02282	BDCG_06060	BDBG_06559			PAAG_12100
851143903	hypothetical protein	5	5				BDDG_03305	BDFG_05353	BDCG_06601	BDBG_05179	HCAG_11489
851143923	hypothetical protein	5	5				BDDG_03072	BDFG_01250	BDCG_00599	BDBG_05044					PADG_12150
851143942	hypothetical protein	5	5				BDDG_00501	BDFG_04391	BDCG_03394	BDBG_16497	HCAG_10874
851143954	hexose carrier protein	5	5				BDDG_11994	BDFG_08739	BDCG_06507	BDBG_05084			PAAG_03300
851143967	hypothetical protein	5	5				BDDG_07000	BDFG_03093	BDCG_07531	BDBG_03216						CIMG_08732
851143973	amine oxidase	5	5				BDDG_03407	BDFG_06530	BDCG_16134	BDBG_04869						CIMG_12282
851143975	hypothetical protein	5	5				BDDG_12005	BDFG_05336	BDCG_06581	BDBG_17203	HCAG_09008
851143988	hypothetical protein	5	5				BDDG_13331	BDFG_08406	BDCG_17946	BDBG_17753	HCAG_09624
851143999	hypothetical protein	5	5				BDDG_05107	BDFG_02290	BDCG_06067	BDBG_06552									MGYG_07162
851144027	serine/threonine protein kinase	5	5		Afu5g15080		BDDG_09104	BDFG_07176	BDCG_04678	BDBG_08648
851144040	Afu8g01370_gene	5	5		Afu8g01370		BDDG_09513	BDFG_08947	BDCG_09487	BDBG_08750
851144072	NWD1	5	5	AFLA_126200			BDDG_09762	BDFG_06673	BDCG_04488	BDBG_16383
851144107	conserved hypothetical protein	5	5	AFLA_107930			BDDG_01677	BDFG_01842	BDCG_06037	BDBG_06579
851144146	conserved hypothetical protein	5	5	AFLA_001840			BDDG_00528	BDFG_04416	BDCG_16739	BDBG_02198
851144184	hypothetical protein	5	5	AFLA_043540			BDDG_09559	BDFG_09066	BDCG_09309	BDBG_09124
851142057	hypothetical protein	4	12				BDDG_12335,BDDG_12490,BDDG_13293,BDDG_13368,BDDG_13603,BDDG_13840,BDDG_13911,BDDG_13960	BDFG_09214	BDCG_17152	BDBG_16379,BDBG_18026
851142507	hypothetical protein	4	10				BDDG_12287,BDDG_12569,BDDG_12897	BDFG_03159,BDFG_09377	BDCG_16361,BDCG_16526,BDCG_17629	BDBG_16237,BDBG_17924
851142519	hypothetical protein	4	10				BDDG_07976	BDFG_02415,BDFG_08330,BDFG_09190	BDCG_16473,BDCG_16913,BDCG_17329	BDBG_16682,BDBG_17474,BDBG_18091
851142685	hypothetical protein	4	9				BDDG_11520,BDDG_12136,BDDG_12527	BDFG_05767	BDCG_02948,BDCG_07058,BDCG_16123,BDCG_16665	BDBG_17783
851142690	hypothetical protein	4	9				BDDG_02109,BDDG_05859,BDDG_09926	BDFG_02828,BDFG_05207	BDCG_00617,BDCG_08324,BDCG_17286	BDBG_17023
851142698	hypothetical protein	4	9				BDDG_11664,BDDG_12843	BDFG_09011,BDFG_09438	BDCG_17410	BDBG_02893,BDBG_08745,BDBG_16858,BDBG_17680
851142706	hypothetical protein	4	9				BDDG_00433,BDDG_09375,BDDG_13034	BDFG_08194,BDFG_08563,BDFG_09273	BDCG_17842,BDCG_18004	BDBG_04105
851142716	hypothetical protein	4	9				BDDG_12676,BDDG_13090,BDDG_13237	BDFG_04143,BDFG_09331	BDCG_17762	BDBG_16258,BDBG_16718,BDBG_18084
851142970	hypothetical protein	4	8				BDDG_12130,BDDG_13520	BDFG_09264,BDFG_09381	BDCG_17288	BDBG_17323,BDBG_17830,BDBG_18085
851143192	hypothetical protein	4	7				BDDG_12675	BDFG_08881,BDFG_09304	BDCG_16038,BDCG_17895	BDBG_16255,BDBG_17936
851143199	hypothetical protein	4	7				BDDG_13277,BDDG_13927	BDFG_09483	BDCG_17358,BDCG_17630	BDBG_17349,BDBG_18049
851143208	hypothetical protein	4	7				BDDG_11788,BDDG_12036,BDDG_12768	BDFG_09332	BDCG_16327,BDCG_17472	BDBG_06995
851143460	hypothetical protein	4	6				BDDG_06002	BDFG_07091,BDFG_07092	BDCG_07687	BDBG_03365,BDBG_16800
851143464	hypothetical protein	4	6				BDDG_12313,BDDG_13583	BDFG_09477	BDCG_00720,BDCG_17768	BDBG_17022
851143479	hypothetical protein	4	6				BDDG_13179,BDDG_13231	BDFG_09270,BDFG_09340	BDCG_16475	BDBG_18090
851143493	hypothetical protein	4	6				BDDG_12186	BDFG_06657,BDFG_07643	BDCG_16174,BDCG_17703	BDBG_17253
851143507	hypothetical protein	4	6				BDDG_12449,BDDG_13112	BDFG_02712	BDCG_17015,BDCG_17234	BDBG_17935
851143532	hypothetical protein	4	6				BDDG_12189,BDDG_13437	BDFG_07115,BDFG_09160	BDCG_16533	BDBG_16077
851143533	ATP-binding cassette	4	6				BDDG_11780,BDDG_11781	BDFG_01482	BDCG_16392,BDCG_16394	BDBG_17142
851143810	hypothetical protein	4	5				BDDG_12707	BDFG_03091	BDCG_07530	BDBG_03214,BDBG_03215
851143843	hypothetical protein	4	5				BDDG_12267	BDFG_08424	BDCG_16377,BDCG_17726	BDBG_09010
851143863	carboxypeptidase S1	4	5				BDDG_07203	BDFG_06750	BDCG_01842	BDBG_17182,BDBG_17183
851143880	hypothetical protein	4	5				BDDG_12982	BDFG_07793	BDCG_16560,BDCG_16728	BDBG_07644
851143913	hypothetical protein	4	5				BDDG_08578	BDFG_09480	BDCG_17662	BDBG_17015,BDBG_17018
851143917	hypothetical protein	4	5				BDDG_13301,BDDG_13493	BDFG_04327	BDCG_16578	BDBG_18051
851143944	histone H3	4	5				BDDG_09652	BDFG_01361,BDFG_08758	BDCG_16151	BDBG_16365
851143957	hypothetical protein	4	5				BDDG_08629	BDFG_09216,BDFG_09283	BDCG_16114	BDBG_00163
851143969	hypothetical protein	4	5				BDDG_11962,BDDG_13028	BDFG_08883	BDCG_17155	BDBG_16156
851143980	hypothetical protein	4	5				BDDG_12017,BDDG_13394	BDFG_02587	BDCG_17922	BDBG_16257
851143987	hypothetical protein	4	5				BDDG_01971	BDFG_08409,BDFG_09448	BDCG_17592	BDBG_16575
851144006	hypothetical protein	4	5				BDDG_12304,BDDG_12305	BDFG_05143	BDCG_16833	BDBG_01051
851144426	hypothetical protein	4	4				BDDG_03697	BDFG_07053	BDCG_05504	BDBG_05960
851144427	hypothetical protein	4	4				BDDG_02507	BDFG_05025	BDCG_16701	BDBG_16556
851144428	hypothetical protein	4	4				BDDG_03980	BDFG_00788	BDCG_05110	BDBG_08261
851144429	hypothetical protein	4	4				BDDG_13312	BDFG_08415	BDCG_17941	BDBG_17760
851144430	hypothetical protein	4	4				BDDG_07530	BDFG_08647	BDCG_01157	BDBG_02866
851144431	hypothetical protein	4	4				BDDG_12940	BDFG_08990	BDCG_07473	BDBG_17885
851144432	zinc-binding oxidoreductase	4	4				BDDG_09382	BDFG_06995	BDCG_08950	BDBG_07197
851144433	hypothetical protein	4	4				BDDG_07242	BDFG_04021	BDCG_09031	BDBG_00454
851144434	hypothetical protein	4	4				BDDG_05175	BDFG_02353	BDCG_06134	BDBG_06482
851144435	hypothetical protein	4	4				BDDG_06991	BDFG_03104	BDCG_17577	BDBG_03226
851144436	hypothetical protein	4	4				BDDG_06552	BDFG_03591	BDCG_05282	BDBG_07713
851144437	hypothetical protein	4	4				BDDG_13543	BDFG_06892	BDCG_06289	BDBG_00740
851144438	hypothetical protein	4	4				BDDG_12328	BDFG_03248	BDCG_08793	BDBG_07363
851144439	hypothetical protein	4	4				BDDG_05091	BDFG_04627	BDCG_04448	BDBG_01426
851144440	hypothetical protein	4	4				BDDG_12663	BDFG_08665	BDCG_00483	BDBG_04932
851144442	hypothetical protein	4	4				BDDG_02936	BDFG_03756	BDCG_00969	BDBG_03052
851144443	hypothetical protein	4	4				BDDG_02265	BDFG_02612	BDCG_08175	BDBG_16838
851144445	hypothetical protein	4	4				BDDG_13274	BDFG_08946	BDCG_09486	BDBG_17849
851144446	hypothetical protein	4	4				BDDG_05130	BDFG_02309	BDCG_06086	BDBG_06533
851144447	hypothetical protein	4	4				BDDG_07444	BDFG_01380	BDCG_01741	BDBG_04671
851144448	carboxypeptidase S1	4	4				BDDG_01610	BDFG_02863	BDCG_07179	BDBG_06988
851144450	hypothetical protein	4	4				BDDG_09392	BDFG_04876	BDCG_02999	BDBG_02547
851144453	hypothetical protein	4	4				BDDG_12094	BDFG_00981	BDCG_04915	BDBG_06450
851144454	hypothetical protein	4	4				BDDG_11557	BDFG_00136	BDCG_16761	BDBG_01957
851144455	hypothetical protein	4	4				BDDG_08921	BDFG_09247	BDCG_04866	BDBG_17619
851144456	hypothetical protein	4	4				BDDG_02402	BDFG_07122	BDCG_16709	BDBG_16539
851144457	hypothetical protein	4	4				BDDG_13579	BDFG_05730	BDCG_06316	BDBG_00710
851144458	hypothetical protein	4	4				BDDG_08154	BDFG_06298	BDCG_06384	BDBG_00644
851144459	hypothetical protein	4	4				BDDG_11784	BDFG_01486	BDCG_16390	BDBG_17140
851144460	hypothetical protein	4	4				BDDG_12597	BDFG_01731	BDCG_17723	BDBG_16991
851144461	hypothetical protein	4	4				BDDG_07128	BDFG_02988	BDCG_16545	BDBG_17522
851144462	hypothetical protein	4	4				BDDG_13242	BDFG_06897	BDCG_06284	BDBG_00746
851144463	hypothetical protein	4	4				BDDG_12044	BDFG_04831	BDCG_16678	BDBG_16581
851144464	hypothetical protein	4	4				BDDG_07951	BDFG_03961	BDCG_09095	BDBG_00391
851144465	hypothetical protein	4	4				BDDG_11534	BDFG_00369	BDCG_16786	BDBG_01715
851144466	hypothetical protein	4	4				BDDG_04246	BDFG_01592	BDCG_01251	BDBG_02768
851144467	hypothetical protein	4	4				BDDG_07698	BDFG_06954	BDCG_09456	BDBG_08721
851144468	hypothetical protein	4	4				BDDG_11904	BDFG_03886	BDCG_16487	BDBG_16919
851144469	hypothetical protein	4	4				BDDG_06534	BDFG_03606	BDCG_05299	BDBG_07696
851144470	hypothetical protein	4	4				BDDG_05169	BDFG_02349	BDCG_06129	BDBG_06487
851144472	hypothetical protein	4	4				BDDG_03428	BDFG_09224	BDCG_03106	BDBG_16572
851144473	hypothetical protein	4	4				BDDG_06457	BDFG_01736	BDCG_08060	BDBG_04253
851144474	hypothetical protein	4	4				BDDG_01363	BDFG_01078	BDCG_17825	BDBG_00058
851144476	hypothetical protein	4	4				BDDG_08547	BDFG_03064	BDCG_17571	BDBG_03187
851144477	molybdenum cofactor biosynthesis protein	4	4				BDDG_07616	BDFG_01809	BDCG_17731	BDBG_17052
851144478	hypothetical protein	4	4				BDDG_12303	BDFG_05138	BDCG_16835	BDBG_16267
851144480	hypothetical protein	4	4				BDDG_13311	BDFG_08412	BDCG_17942	BDBG_17759
851144481	hypothetical protein	4	4				BDDG_06976	BDFG_03122	BDCG_07556	BDBG_16774
851144482	hypothetical protein	4	4				BDDG_12234	BDFG_02458	BDCG_16062	BDBG_08070
851144483	hypothetical protein	4	4				BDDG_13019	BDFG_07991	BDCG_16379	BDBG_04475
851144485	hypothetical protein	4	4				BDDG_09558	BDFG_09065	BDCG_17963	BDBG_17960
851144486	hypothetical protein	4	4				BDDG_13423	BDFG_02595	BDCG_17743	BDBG_16831
851144487	hypothetical protein	4	4				BDDG_11785	BDFG_01487	BDCG_16389	BDBG_17139
851144488	protein kinase domain-containing protein	4	4				BDDG_03474	BDFG_04823	BDCG_03053	BDBG_02495
851144489	hypothetical protein	4	4				BDDG_11783	BDFG_01485	BDCG_16391	BDBG_17141
851144490	hypothetical protein	4	4				BDDG_07149	BDFG_06700	BDCG_01795	BDBG_04722
851144491	hypothetical protein	4	4				BDDG_11666	BDFG_01217	BDCG_08464	BDBG_00220
851144493	hypothetical protein	4	4				BDDG_07003	BDFG_03090	BDCG_07529	BDBG_16767
851144495	hypothetical protein	4	4				BDDG_11802	BDFG_05558	BDCG_16636	BDBG_02636
851144496	hypothetical protein	4	4				BDDG_04160	BDFG_03384	BDCG_07031	BDBG_09059
851144497	hypothetical protein	4	4				BDDG_11957	BDFG_07366	BDCG_16258	BDBG_16711
851144498	methionyl-tRNA synthetase	4	4				BDDG_06222	BDFG_08771	BDCG_16356	BDBG_17950
851144499	hypothetical protein	4	4				BDDG_01292	BDFG_01142	BDCG_08558	BDBG_00121
851144500	hypothetical protein	4	4				BDDG_08218	BDFG_06614	BDCG_09352	BDBG_09165
851144501	hypothetical protein	4	4				BDDG_06993	BDFG_03099	BDCG_07538	BDBG_03223
851144502	hypothetical protein	4	4				BDDG_11924	BDFG_04698	BDCG_02147	BDBG_16887
851144503	ATP-binding cassette	4	4				BDDG_10093	BDFG_07481	BDCG_03958	BDBG_00950
851144504	hypothetical protein	4	4				BDDG_02732	BDFG_04724	BDCG_02116	BDBG_03776
851144505	hypothetical protein	4	4				BDDG_03213	BDFG_08740	BDCG_06508	BDBG_05085
851144506	hypothetical protein	4	4				BDDG_09496	BDFG_04101	BDCG_07931	BDBG_07858
851144508	hypothetical protein	4	4				BDDG_00577	BDFG_05164	BDCG_16628	BDBG_05368
851144509	hypothetical protein	4	4				BDDG_08922	BDFG_09246	BDCG_04867	BDBG_07467
851144510	hypothetical protein	4	4				BDDG_12705	BDFG_03108	BDCG_17578	BDBG_16771
851144511	hypothetical protein	4	4				BDDG_13265	BDFG_07754	BDCG_16826	BDBG_16405
851144512	hypothetical protein	4	4				BDDG_12284	BDFG_02410	BDCG_17256	BDBG_16206
851144513	hypothetical protein	4	4				BDDG_07801	BDFG_06199	BDCG_00017	BDBG_08885
851144514	hypothetical protein	4	4				BDDG_06195	BDFG_08797	BDCG_01406	BDBG_09106
851144516	hypothetical protein	4	4				BDDG_02547	BDFG_03918	BDCG_01936	BDBG_03966
851144517	hypothetical protein	4	4				BDDG_00778	BDFG_00512	BDCG_02688	BDBG_17276
851144518	hypothetical protein	4	4				BDDG_12837	BDFG_09219	BDCG_09389	BDBG_09202
851144519	hypothetical protein	4	4				BDDG_11804	BDFG_05574	BDCG_02923	BDBG_02621
851144520	hypothetical protein	4	4				BDDG_06583	BDFG_03562	BDCG_05257	BDBG_07741
851144521	hypothetical protein	4	4				BDDG_12093	BDFG_00982	BDCG_17041	BDBG_17395
851144523	hypothetical protein	4	4				BDDG_02452	BDFG_04971	BDCG_03209	BDBG_02350
851144524	hypothetical protein	4	4				BDDG_13310	BDFG_08411	BDCG_17943	BDBG_17758
851144525	hypothetical protein	4	4				BDDG_12331	BDFG_08259	BDCG_08822	BDBG_07336
851144528	hypothetical protein	4	4				BDDG_03270	BDFG_05323	BDCG_06569	BDBG_05148
851144529	hypothetical protein	4	4				BDDG_12092	BDFG_00983	BDCG_17040	BDBG_17394
851144530	hypothetical protein	4	4				BDDG_11623	BDFG_00633	BDCG_02565	BDBG_05686
851144531	phosphotransferase enzyme family protein	4	4				BDDG_06875	BDFG_08886	BDCG_05601	BDBG_05863
851144532	hypothetical protein	4	4				BDDG_04955	BDFG_04497	BDCG_04317	BDBG_16349
851144533	oligopeptide transporter	4	4				BDDG_09516	BDFG_08942	BDCG_17991	BDBG_08753
851144535	hypothetical protein	4	4				BDDG_06060	BDFG_06447	BDCG_17627	BDBG_03426
851144536	hypothetical protein	4	4				BDDG_07551	BDFG_01519	BDCG_01174	BDBG_02846
851144537	hypothetical protein	4	4				BDDG_12200	BDFG_06223	BDCG_16827	BDBG_16261
851144538	hypothetical protein	4	4				BDDG_03764	BDFG_00990	BDCG_04909	BDBG_06444
851144539	hypothetical protein	4	4				BDDG_09358	BDFG_08206	BDCG_02966	BDBG_16610
851144540	hypothetical protein	4	4				BDDG_04708	BDFG_07473	BDCG_03947	BDBG_00939
851144542	hypothetical protein	4	4				BDDG_09899	BDFG_04787	BDCG_03096	BDBG_02450
851144543	MFS transporter	4	4				BDDG_12340	BDFG_02079	BDCG_07371	BDBG_07186
851144544	hypothetical protein	4	4				BDDG_02767	BDFG_04692	BDCG_02152	BDBG_03740
851144545	hypothetical protein	4	4				BDDG_11562	BDFG_00072	BDCG_03534	BDBG_02026
851144547	hypothetical protein	4	4				BDDG_08607	BDFG_04220	BDCG_17368	BDBG_05253
851144548	hypothetical protein	4	4				BDDG_05995	BDFG_07081	BDCG_17611	BDBG_03356
851144549	hypothetical protein	4	4				BDDG_07929	BDFG_03980	BDCG_09075	BDBG_00411
851144550	hypothetical protein	4	4				BDDG_09191	BDFG_05712	BDCG_01352	BDBG_02666
851144551	hypothetical protein	4	4				BDDG_08129	BDFG_09210	BDCG_06409	BDBG_00621
851144552	glutaminyl-tRNA synthetase	4	4				BDDG_12102	BDFG_00903	BDCG_04994	BDBG_08380
851144553	hypothetical protein	4	4				BDDG_02911	BDFG_03776	BDCG_00950	BDBG_03070
851144554	hypothetical protein	4	4				BDDG_09654	BDFG_04345	BDCG_16746	BDBG_02123
851144556	hypothetical protein	4	4				BDDG_12043	BDFG_04821	BDCG_03054	BDBG_02494
851144557	hypothetical protein	4	4				BDDG_12443	BDFG_09060	BDCG_07802	BDBG_17030
851144558	hypothetical protein	4	4				BDDG_11575	BDFG_04422	BDCG_03363	BDBG_02205
851144559	hypothetical protein	4	4				BDDG_07536	BDFG_08393	BDCG_16292	BDBG_02860
851144560	hypothetical protein	4	4				BDDG_02208	BDFG_02658	BDCG_08226	BDBG_03538
851144561	nuclear serine protease HtrA2/Nma111	4	4				BDDG_08692	BDFG_03496	BDCG_04711	BDBG_07622
851144562	hypothetical protein	4	4				BDDG_05580	BDFG_03643	BDCG_08899	BDBG_07250
851144564	hypothetical protein	4	4				BDDG_09842	BDFG_05874	BDCG_06834	BDBG_08605
851144565	hypothetical protein	4	4				BDDG_00576	BDFG_05163	BDCG_02881	BDBG_05366
851144566	transcription factor	4	4				BDDG_08029	BDFG_04304	BDCG_16276	BDBG_16690
851144567	hypothetical protein	4	4				BDDG_13313	BDFG_08416	BDCG_17940	BDBG_17761
851144568	hypothetical protein	4	4				BDDG_12719	BDFG_03010	BDCG_02300	BDBG_06906
851144570	hypothetical protein	4	4				BDDG_00922	BDFG_00646	BDCG_02551	BDBG_05701
851144571	hypothetical protein	4	4				BDDG_11607	BDFG_00527	BDCG_16614	BDBG_17282
851144572	hypothetical protein	4	4				BDDG_13337	BDFG_07530	BDCG_16809	BDBG_16223
851144573	hypothetical protein	4	4				BDDG_01508	BDFG_02944	BDCG_07269	BDBG_07085
851144574	CMGC/SRPK protein kinase	4	4				BDDG_05196	BDFG_02371	BDCG_06152	BDBG_00870
851144575	hypothetical protein	4	4				BDDG_11653	BDFG_07937	BDCG_17778	BDBG_16085
851144576	hypothetical protein	4	4				BDDG_06736	BDFG_08461	BDCG_05644	BDBG_17308
851144577	hypothetical protein	4	4				BDDG_09165	BDFG_07830	BDCG_17119	BDBG_08939
851144578	hypothetical protein	4	4				BDDG_12683	BDFG_04266	BDCG_16270	BDBG_16700
851144579	hypothetical protein	4	4				BDDG_12704	BDFG_03109	BDCG_17579	BDBG_16772
851144580	hypothetical protein	4	4				BDDG_13309	BDFG_08410	BDCG_17944	BDBG_17757
851144581	hypothetical protein	4	4				BDDG_03894	BDFG_00865	BDCG_05029	BDBG_17738
851144582	hypothetical protein	4	4				BDDG_03356	BDFG_09158	BDCG_06650	BDBG_05223
851144583	hypothetical protein	4	4				BDDG_12731	BDFG_04778	BDCG_16577	BDBG_16437
851144585	hypothetical protein	4	4				BDDG_01433	BDFG_02108	BDCG_07343	BDBG_07154
851144586	WD domain-containing protein	4	4				BDDG_12956	BDFG_05612	BDCG_03305	BDBG_02263
851144587	hypothetical protein	4	4				BDDG_05090	BDFG_04626	BDCG_04447	BDBG_01425
851144588	hypothetical protein	4	4				BDDG_12080	BDFG_07032	BDCG_17136	BDBG_17340
851144589	hypothetical protein	4	4				BDDG_08938	BDFG_03930	BDCG_01925	BDBG_03976
851144590	hypothetical protein	4	4				BDDG_10081	BDFG_02899	BDCG_07221	BDBG_07035
851144591	hypothetical protein	4	4				BDDG_12535	BDFG_07855	BDCG_17954	BDBG_17748
851144592	hypothetical protein	4	4				BDDG_12019	BDFG_07017	BDCG_16143	BDBG_17091
851144593	hypothetical protein	4	4				BDDG_03249	BDFG_07570	BDCG_06548	BDBG_05125
851144594	hypothetical protein	4	4				BDDG_09548	BDFG_08417	BDCG_09257	BDBG_08482
851144595	hypothetical protein	4	4				BDDG_08880	BDFG_06693	BDCG_04511	BDBG_01494
851144596	hypothetical protein	4	4				BDDG_07573	BDFG_01757	BDCG_08084	BDBG_04229
851144597	hypothetical protein	4	4				BDDG_03283	BDFG_05335	BDCG_06580	BDBG_05159
851144598	hypothetical protein	4	4				BDDG_00088	BDFG_00325	BDCG_16783	BDBG_16466
851144599	hypothetical protein	4	4				BDDG_08435	BDFG_08521	BDCG_06738	BDBG_05308
851144600	hypothetical protein	4	4				BDDG_00035	BDFG_00377	BDCG_03851	BDBG_01704
851144603	hypothetical protein	4	4				BDDG_02291	BDFG_06090	BDCG_04647	BDBG_01631
851144604	hypothetical protein	4	4				BDDG_06469	BDFG_06145	BDCG_07624	BDBG_03308
851144606	hypothetical protein	4	4				BDDG_13918	BDFG_09478	BDCG_08472	BDBG_16501
851144607	hypothetical protein	4	4				BDDG_11597	BDFG_00429	BDCG_02781	BDBG_05474
851144608	polyketide synthase	4	4				BDDG_03570	BDFG_03414	BDCG_17018	BDBG_07530
851144609	hypothetical protein	4	4				BDDG_11922	BDFG_04705	BDCG_02138	BDBG_03754
851144610	hypothetical protein	4	4				BDDG_10039	BDFG_05635	BDCG_03283	BDBG_02284
851144611	hypothetical protein	4	4				BDDG_12038	BDFG_04794	BDCG_03084	BDBG_16578
851144612	hypothetical protein	4	4				BDDG_01252	BDFG_02107	BDCG_01124	BDBG_16202
851144614	hypothetical protein	4	4				BDDG_07955	BDFG_03956	BDCG_09099	BDBG_00387
851144615	hypothetical protein	4	4				BDDG_12157	BDFG_09117	BDCG_17199	BDBG_17468
851144616	hypothetical protein	4	4				BDDG_12227	BDFG_02512	BDCG_00180	BDBG_17702
851144618	hypothetical protein	4	4				BDDG_08575	BDFG_07775	BDCG_07831	BDBG_04328
851144619	hypothetical protein	4	4				BDDG_07517	BDFG_07305	BDCG_07925	BDBG_04160
851144620	hypothetical protein	4	4				BDDG_08833	BDFG_03810	BDCG_17154	BDBG_05836
851144621	hypothetical protein	4	4				BDDG_13741	BDFG_01394	BDCG_01724	BDBG_04656
851144622	hypothetical protein	4	4				BDDG_13003	BDFG_00740	BDCG_17067	BDBG_17729
851144623	hypothetical protein	4	4				BDDG_13004	BDFG_00741	BDCG_17066	BDBG_17730
851144624	hypothetical protein	4	4				BDDG_07908	BDFG_04767	BDCG_16574	BDBG_06850
851144626	hypothetical protein	4	4				BDDG_01808	BDFG_01972	BDCG_05910	BDBG_06707
851144627	hypothetical protein	4	4				BDDG_12595	BDFG_01727	BDCG_17721	BDBG_04260
851144628	hypothetical protein	4	4				BDDG_09679	BDFG_03049	BDCG_02345	BDBG_06861
851144629	hypothetical protein	4	4				BDDG_01525	BDFG_02927	BDCG_07253	BDBG_07069
851144631	hypothetical protein	4	4				BDDG_12735	BDFG_04015	BDCG_09037	BDBG_16106
851144632	hypothetical protein	4	4				BDDG_00008	BDFG_08693	BDCG_16802	BDBG_16457
851144633	hypothetical protein	4	4				BDDG_00649	BDFG_05228	BDCG_02813	BDBG_05437
851144634	hypothetical protein	4	4				BDDG_12141	BDFG_01576	BDCG_01234	BDBG_02786
851144635	Ser/Thr protein phosphatase	4	4				BDDG_03656	BDFG_08287	BDCG_05468	BDBG_05999
851144636	hypothetical protein	4	4				BDDG_04040	BDFG_09044	BDCG_06912	BDBG_07913
851144638	hypothetical protein	4	4				BDDG_01504	BDFG_02948	BDCG_07272	BDBG_07088
851144640	hypothetical protein	4	4				BDDG_05718	BDFG_06918	BDCG_06253	BDBG_00776
851144641	hypothetical protein	4	4				BDDG_00393	BDFG_00035	BDCG_03498	BDBG_02065
851144643	hypothetical protein	4	4				BDDG_00917	BDFG_00643	BDCG_02556	BDBG_05696
851144644	hypothetical protein	4	4				BDDG_06850	BDFG_05663	BDCG_05577	BDBG_05885
851144645	hypothetical protein	4	4				BDDG_12363	BDFG_05736	BDCG_17284	BDBG_16174
851144647	hypothetical protein	4	4				BDDG_04062	BDFG_03298	BDCG_06935	BDBG_07936
851144648	hypothetical protein	4	4				BDDG_12906	BDFG_06582	BDCG_17967	BDBG_17962
851144649	hypothetical protein	4	4				BDDG_01556	BDFG_02903	BDCG_07225	BDBG_17540
851144651	hypothetical protein	4	4				BDDG_07587	BDFG_01779	BDCG_08100	BDBG_04437
851144652	hypothetical protein	4	4				BDDG_02895	BDFG_03791	BDCG_00936	BDBG_03085
851144653	hypothetical protein	4	4				BDDG_06330	BDFG_02207	BDCG_00797	BDBG_06264
851144654	hypothetical protein	4	4				BDDG_03754	BDFG_00997	BDCG_04901	BDBG_06397
851144655	hypothetical protein	4	4				BDDG_12823	BDFG_06833	BDCG_16373	BDBG_17125
851144657	blastomyces yeast phase-specific protein 1	4	4				BDDG_03358	BDFG_07018	BDCG_00467	BDBG_04916
851144658	hypothetical protein	4	4				BDDG_05610	BDFG_03670	BDCG_08928	BDBG_07221
851144659	hypothetical protein	4	4				BDDG_03423	BDFG_09253	BDCG_00398	BDBG_04850
851144661	hypothetical protein	4	4				BDDG_03168	BDFG_01345	BDCG_00696	BDBG_06359
851144662	hypothetical protein	4	4				BDDG_04314	BDFG_01648	BDCG_01313	BDBG_02704
851144664	hypothetical protein	4	4				BDDG_13060	BDFG_05779	BDCG_02235	BDBG_03659
851144665	hypothetical protein	4	4				BDDG_07651	BDFG_06837	BDCG_01509	BDBG_04447
851144666	hypothetical protein	4	4				BDDG_08028	BDFG_04305	BDCG_16277	BDBG_02916
851144669	hypothetical protein	4	4				BDDG_12208	BDFG_07371	BDCG_03925	BDBG_00919
851144670	hypothetical protein	4	4				BDDG_04783	BDFG_02560	BDCG_00230	BDBG_08180
851144671	hypothetical protein	4	4				BDDG_11925	BDFG_04696	BDCG_16507	BDBG_16886
851144672	hypothetical protein	4	4				BDDG_02593	BDFG_03877	BDCG_01976	BDBG_03927
851144673	hypothetical protein	4	4				BDDG_08263	BDFG_09231	BDCG_16351	BDBG_18083
851144674	hypothetical protein	4	4				BDDG_13587	BDFG_08556	BDCG_17387	BDBG_05345
851144675	hypothetical protein	4	4				BDDG_06181	BDFG_08169	BDCG_04119	BDBG_01114
851144676	hypothetical protein	4	4				BDDG_04760	BDFG_02577	BDCG_00251	BDBG_08202
851144677	hypothetical protein	4	4				BDDG_12911	BDFG_07417	BDCG_09513	BDBG_18048
851144678	NAD-dependent 15-hydroxyprostaglandin dehydrogenase	4	4				BDDG_04504	BDFG_05954	BDCG_16895	BDBG_16325
851144679	hypothetical protein	4	4				BDDG_02752	BDFG_04707	BDCG_02136	BDBG_03756
851144680	nitrilase	4	4				BDDG_11735	BDFG_01887	BDCG_05993	BDBG_06624
851144681	hypothetical protein	4	4				BDDG_04582	BDFG_04909	BDCG_04166	BDBG_01160
851144683	protein kinase domain-containing protein	4	4				BDDG_04722	BDFG_07461	BDCG_03933	BDBG_00924
851144684	glycerol-3-phosphate phosphatase	4	4				BDDG_06007	BDFG_07098	BDCG_07692	BDBG_03370
851144685	hypothetical protein	4	4				BDDG_02498	BDFG_05015	BDCG_03162	BDBG_02397
851144686	hypothetical protein	4	4				BDDG_09851	BDFG_03943	BDCG_09114	BDBG_00369
851144687	hypothetical protein	4	4				BDDG_12384	BDFG_03661	BDCG_08918	BDBG_07231
851144688	hypothetical protein	4	4				BDDG_12296	BDFG_05120	BDCG_16844	BDBG_16275
851144691	hypothetical protein	4	4				BDDG_11779	BDFG_01481	BDCG_01629	BDBG_17143
851144693	hypothetical protein	4	4				BDDG_11629	BDFG_00678	BDCG_16599	BDBG_17299
851144694	hypothetical protein	4	4				BDDG_00263	BDFG_00155	BDCG_03625	BDBG_01938
851144695	hypothetical protein	4	4				BDDG_10021	BDFG_06819	BDCG_02071	BDBG_03821
851144697	metalloreductase transmembrane component	4	4				BDDG_03339	BDFG_05376	BDCG_06628	BDBG_05206
851144698	protein kinase	4	4				BDDG_03798	BDFG_00954	BDCG_04941	BDBG_08429
851144700	hypothetical protein	4	4				BDDG_12571	BDFG_02160	BDCG_16217	BDBG_17350
851144701	hypothetical protein	4	4				BDDG_08858	BDFG_06674	BDCG_04490	BDBG_01469
851144702	hypothetical protein	4	4				BDDG_00663	BDFG_05241	BDCG_16618	BDBG_05449
851144703	hypothetical protein	4	4				BDDG_09486	BDFG_07193	BDCG_17538	BDBG_17856
851144705	hypothetical protein	4	4				BDDG_05946	BDFG_05894	BDCG_17393	BDBG_08582
851144706	hypothetical protein	4	4				BDDG_08847	BDFG_06661	BDCG_04475	BDBG_01452
851144707	hypothetical protein	4	4				BDDG_03267	BDFG_07590	BDCG_06567	BDBG_05142
851144708	hypothetical protein	4	4				BDDG_12858	BDFG_03983	BDCG_09071	BDBG_00415
851144709	hypothetical protein	4	4				BDDG_09061	BDFG_04646	BDCG_02197	BDBG_03690
851144710	hypothetical protein	4	4				BDDG_00436	BDFG_04330	BDCG_03458	BDBG_02106
851144711	hypothetical protein	4	4				BDDG_04309	BDFG_01646	BDCG_01310	BDBG_02708
851144712	hypothetical protein	4	4				BDDG_03061	BDFG_01241	BDCG_00587	BDBG_05033
851144713	hypothetical protein	4	4				BDDG_02304	BDFG_06077	BDCG_04635	BDBG_01618
851144714	hypothetical protein	4	4				BDDG_05994	BDFG_07080	BDCG_07675	BDBG_03355
851144716	hypothetical protein	4	4				BDDG_01629	BDFG_02846	BDCG_07162	BDBG_06971
851144717	hypothetical protein	4	4				BDDG_08258	BDFG_09234	BDCG_01384	BDBG_09538
851144718	hypothetical protein	4	4				BDDG_08895	BDFG_08335	BDCG_04845	BDBG_17622
851144719	hypothetical protein	4	4				BDDG_12748	BDFG_09167	BDCG_16364	BDBG_17934
851144720	hypothetical protein	4	4				BDDG_00390	BDFG_00038	BDCG_16754	BDBG_02062
851144721	hypothetical protein	4	4				BDDG_09148	BDFG_07814	BDCG_05391	BDBG_17923
851144722	hypothetical protein	4	4				BDDG_01565	BDFG_02897	BDCG_17485	BDBG_07031
851144723	hypothetical protein	4	4				BDDG_11552	BDFG_00184	BDCG_16766	BDBG_16481
851144725	glycosyl hydrolase family 43 protein	4	4				BDDG_04595	BDFG_04898	BDCG_04154	BDBG_01147
851144726	hypothetical protein	4	4				BDDG_02764	BDFG_04695	BDCG_02149	BDBG_03744
851144727	MFS transporter	4	4				BDDG_11790	BDFG_08070	BDCG_01565	BDBG_17133
851144728	hypothetical protein	4	4				BDDG_02356	BDFG_08872	BDCG_16974	BDBG_01564
851144729	hypothetical protein	4	4				BDDG_06158	BDFG_08618	BDCG_16864	BDBG_01133
851144730	hypothetical protein	4	4				BDDG_11619	BDFG_00612	BDCG_16604	BDBG_17293
851144731	hypothetical protein	4	4				BDDG_08013	BDFG_04320	BDCG_01120	BDBG_02903
851144732	hypothetical protein	4	4				BDDG_11747	BDFG_02029	BDCG_05856	BDBG_06766
851144733	hypothetical protein	4	4				BDDG_12936	BDFG_04086	BDCG_07065	BDBG_07837
851144734	hypothetical protein	4	4				BDDG_08842	BDFG_03804	BDCG_05632	BDBG_17319
851144735	hypothetical protein	4	4				BDDG_01687	BDFG_01852	BDCG_17228	BDBG_06589
851144737	hypothetical protein	4	4				BDDG_07523	BDFG_08637	BDCG_16291	BDBG_02877
851144738	hypothetical protein	4	4				BDDG_01410	BDFG_01036	BDCG_08670	BDBG_00013
851144739	hypothetical protein	4	4				BDDG_04738	BDFG_07379	BDCG_16814	BDBG_00912
851144741	hypothetical protein	4	4				BDDG_06039	BDFG_06468	BDCG_07721	BDBG_03407
851144743	hypothetical protein	4	4				BDDG_12108	BDFG_00850	BDCG_05047	BDBG_08326
851144744	hypothetical protein	4	4				BDDG_01160	BDFG_06417	BDCG_08437	BDBG_00247
851144745	hypothetical protein	4	4				BDDG_02908	BDFG_03779	BDCG_00948	BDBG_03072
851144746	hypothetical protein	4	4				BDDG_00100	BDFG_00313	BDCG_03788	BDBG_01772
851144747	hypothetical protein	4	4				BDDG_12294	BDFG_05117	BDCG_16846	BDBG_01073
851144748	hypothetical protein	4	4				BDDG_12034	BDFG_09225	BDCG_03107	BDBG_16571
851144749	hypothetical protein	4	4				BDDG_12904	BDFG_06592	BDCG_09331	BDBG_09143
851144750	hypothetical protein	4	4				BDDG_01763	BDFG_01922	BDCG_05957	BDBG_06661
851144751	hypothetical protein	4	4				BDDG_06783	BDFG_08681	BDCG_00499	BDBG_04947
851144753	hypothetical protein	4	4				BDDG_12105	BDFG_00893	BDCG_17050	BDBG_17740
851144754	hypothetical protein	4	4				BDDG_11969	BDFG_08034	BDCG_16168	BDBG_17114
851144755	hypothetical protein	4	4				BDDG_02832	BDFG_06363	BDCG_00874	BDBG_03150
851144756	hypothetical protein	4	4				BDDG_12594	BDFG_01706	BDCG_08032	BDBG_16992
851144757	hypothetical protein	4	4				BDDG_04518	BDFG_05967	BDCG_04224	BDBG_01217
851144760	hypothetical protein	4	4				BDDG_12540	BDFG_07833	BDCG_09267	BDBG_17752
851144761	3-oxoacyl-[acyl-carrier-protein] reductase	4	4				BDDG_09344	BDFG_02698	BDCG_08269	BDBG_16848
851144763	hypothetical protein	4	4				BDDG_01286	BDFG_01147	BDCG_08553	BDBG_16053
851144764	hypothetical protein	4	4				BDDG_02427	BDFG_07145	BDCG_03234	BDBG_02328
851144765	hypothetical protein	4	4				BDDG_05182	BDFG_02359	BDCG_06140	BDBG_06476
851144766	hypothetical protein	4	4				BDDG_03277	BDFG_05329	BDCG_06574	BDBG_05153
851144768	hypothetical protein	4	4				BDDG_06032	BDFG_06473	BDCG_07716	BDBG_03402
851144769	hypothetical protein	4	4				BDDG_07686	BDFG_06933	BDCG_09473	BDBG_08738
851144771	hypothetical protein	4	4				BDDG_12357	BDFG_06883	BDCG_06299	BDBG_16185
851144773	hypothetical protein	4	4				BDDG_00684	BDFG_00428	BDCG_02782	BDBG_05473
851144774	hypothetical protein	4	4				BDDG_12077	BDFG_07054	BDCG_17133	BDBG_05961
851144775	hypothetical protein	4	4				BDDG_01188	BDFG_01215	BDCG_08466	BDBG_00218
851144776	hypothetical protein	4	4				BDDG_08150	BDFG_06294	BDCG_06388	BDBG_00640
851144777	hypothetical protein	4	4				BDDG_04804	BDFG_02541	BDCG_00207	BDBG_08160
851144779	hypothetical protein	4	4				BDDG_11766	BDFG_01402	BDCG_16410	BDBG_04648
851144780	hypothetical protein	4	4				BDDG_01715	BDFG_01878	BDCG_06003	BDBG_06614
851144781	hypothetical protein	4	4				BDDG_03720	BDFG_07031	BDCG_05526	BDBG_17339
851144782	hypothetical protein	4	4				BDDG_00485	BDFG_04376	BDCG_03410	BDBG_02157
851144783	hypothetical protein	4	4				BDDG_13323	BDFG_09068	BDCG_09312	BDBG_09127
851144784	hypothetical protein	4	4				BDDG_09669	BDFG_02598	BDCG_08158	BDBG_03468
851144787	hypothetical protein	4	4				BDDG_06784	BDFG_08680	BDCG_00498	BDBG_04946
851144788	hypothetical protein	4	4				BDDG_11807	BDFG_05596	BDCG_16640	BDBG_16629
851144789	hypothetical protein	4	4				BDDG_07707	BDFG_06963	BDCG_17981	BDBG_17836
851144792	hypothetical protein	4	4				BDDG_12722	BDFG_02985	BDCG_16543	BDBG_06927
851144794	hypothetical protein	4	4				BDDG_01542	BDFG_02915	BDCG_07238	BDBG_07052
851144795	hypothetical protein	4	4				BDDG_05921	BDFG_05871	BDCG_06838	BDBG_17797
851144796	hypothetical protein	4	4				BDDG_01857	BDFG_02021	BDCG_17212	BDBG_17437
851144797	serine-threonine rich protein	4	4				BDDG_12706	BDFG_03106	BDCG_07541	BDBG_16769
851144798	hypothetical protein	4	4				BDDG_08885	BDFG_08322	BDCG_04833	BDBG_17623
851144800	hypothetical protein	4	4				BDDG_04678	BDFG_06212	BDCG_03977	BDBG_00968
851144801	hypothetical protein	4	4				BDDG_12698	BDFG_03162	BDCG_07594	BDBG_16779
851144802	hypothetical protein	4	4				BDDG_04960	BDFG_04502	BDCG_04322	BDBG_01299
851144803	hypothetical protein	4	4				BDDG_05267	BDFG_05124	BDCG_04077	BDBG_16272
851144804	glutamate decarboxylase	4	4				BDDG_11647	BDFG_07490	BDCG_16584	BDBG_17875
851144805	hypothetical protein	4	4				BDDG_09853	BDFG_06519	BDCG_16132	BDBG_04859
851144806	hypothetical protein	4	4				BDDG_12097	BDFG_00929	BDCG_17044	BDBG_17743
851144807	hypothetical protein	4	4				BDDG_01399	BDFG_01043	BDCG_08661	BDBG_16040
851144808	hypothetical protein	4	4				BDDG_00506	BDFG_04396	BDCG_03390	BDBG_02178
851144810	hypothetical protein	4	4				BDDG_12114	BDFG_07230	BDCG_17419	BDBG_17688
851144811	hypothetical protein	4	4				BDDG_12806	BDFG_01793	BDCG_17730	BDBG_17053
851144812	hypothetical protein	4	4				BDDG_04665	BDFG_06222	BDCG_03989	BDBG_00978
851144813	hypothetical protein	4	4				BDDG_05794	BDFG_05043	BDCG_09243	BDBG_17764
851144816	hypothetical protein	4	4				BDDG_08172	BDFG_06313	BDCG_06369	BDBG_00659
851144817	hypothetical protein	4	4				BDDG_07148	BDFG_06699	BDCG_16429	BDBG_04721
851144822	hypothetical protein	4	4				BDDG_11771	BDFG_01463	BDCG_16399	BDBG_17146
851144824	hypothetical protein	4	4				BDDG_05052	BDFG_04584	BDCG_04404	BDBG_01383
851144826	hypothetical protein	4	4				BDDG_00988	BDFG_00704	BDCG_02487	BDBG_05767
851144827	hypothetical protein	4	4				BDDG_11943	BDFG_03727	BDCG_16247	BDBG_16737
851144829	hypothetical protein	4	4				BDDG_06447	BDFG_01729	BDCG_17722	BDBG_04258
851144830	hypothetical protein	4	4				BDDG_11551	BDFG_00185	BDCG_16767	BDBG_16480
851144831	hypothetical protein	4	4				BDDG_05763	BDFG_04167	BDCG_17634	BDBG_04386
851144832	hypothetical protein	4	4				BDDG_05775	BDFG_04157	BDCG_07789	BDBG_04377
851144833	hypothetical protein	4	4				BDDG_09712	BDFG_05038	BDCG_09249	BDBG_08489
851144834	alpha-glucosidase	4	4				BDDG_12262	BDFG_02287	BDCG_17239	BDBG_17408
851144835	hypothetical protein	4	4				BDDG_12697	BDFG_03165	BDCG_07598	BDBG_16781
851144836	hypothetical protein	4	4				BDDG_07218	BDFG_03997	BDCG_09057	BDBG_00428
851144838	hypothetical protein	4	4				BDDG_12703	BDFG_03133	BDCG_07566	BDBG_03252
851144839	hypothetical protein	4	4				BDDG_13038	BDFG_09248	BDCG_17030	BDBG_07468
851144840	hypothetical protein	4	4				BDDG_12545	BDFG_08171	BDCG_16857	BDBG_01116
851144841	hypothetical protein	4	4				BDDG_00070	BDFG_00342	BDCG_03815	BDBG_01741
851144843	hypothetical protein	4	4				BDDG_02481	BDFG_05001	BDCG_03180	BDBG_02380
851144844	hypothetical protein	4	4				BDDG_07538	BDFG_08394	BDCG_16295	BDBG_02859
851144845	hypothetical protein	4	4				BDDG_04039	BDFG_09045	BDCG_06911	BDBG_07912
851144846	hypothetical protein	4	4				BDDG_12254	BDFG_04600	BDCG_04421	BDBG_01400
851144847	hypothetical protein	4	4				BDDG_01107	BDFG_07967	BDCG_08384	BDBG_16081
851144848	hypothetical protein	4	4				BDDG_12235	BDFG_02457	BDCG_16061	BDBG_17699
851144849	hypothetical protein	4	4				BDDG_06930	BDFG_03164	BDCG_07597	BDBG_16780
851144850	hypothetical protein	4	4				BDDG_08429	BDFG_08526	BDCG_06743	BDBG_05313
851144851	hypothetical protein	4	4				BDDG_12447	BDFG_05061	BDCG_09225	BDBG_17767
851144852	hypothetical protein	4	4				BDDG_09313	BDFG_08143	BDCG_17770	BDBG_00346
851144853	hypothetical protein	4	4				BDDG_13229	BDFG_09130	BDCG_02889	BDBG_17231
851144855	hypothetical protein	4	4				BDDG_01676	BDFG_01841	BDCG_17230	BDBG_06578
851144856	hypothetical protein	4	4				BDDG_12736	BDFG_04030	BDCG_17917	BDBG_16111
851144858	hypothetical protein	4	4				BDDG_02796	BDFG_04663	BDCG_02182	BDBG_03711
851144859	hypothetical protein	4	4				BDDG_11539	BDFG_00323	BDCG_16781	BDBG_16468
851144860	hypothetical protein	4	4				BDDG_07664	BDFG_06849	BDCG_01522	BDBG_04459
851144861	hypothetical protein	4	4				BDDG_06966	BDFG_03135	BDCG_07568	BDBG_16775
851144863	hypothetical protein	4	4				BDDG_07052	BDFG_05486	BDCG_04552	BDBG_16409
851144864	hypothetical protein	4	4				BDDG_01689	BDFG_01854	BDCG_06027	BDBG_06591
851144865	hypothetical protein	4	4				BDDG_06209	BDFG_08784	BDCG_01419	BDBG_17953
851144867	hypothetical protein	4	4				BDDG_12777	BDFG_05444	BDCG_17696	BDBG_04170
851144868	MFS monosaccharide transporter	4	4				BDDG_12150	BDFG_01660	BDCG_16318	BDBG_02691
851144871	hypothetical protein	4	4				BDDG_01460	BDFG_02133	BDCG_07318	BDBG_07131
*AFL: Aspergillus flavus; AFU: A. fumigatus; ANI: A. nidulans; BD: Blastomyces dermatitidis; BG: B. gilchristii; HC: Histoplasma capsulatum; PL: Paracoccidioides lutzii; PB: P. brasiliensis; CI: Coccidioides immitis; CP: C. posadasii; UR: Uncinocarpus reesii; TR: Trichophyton rubrum; MG: Microsporum gypseum
