# Supplementary material for: The Dynamic Genome and Transcriptome of the Human Fungal Pathogen Blastomyces and Close Relative Emmonsia
Source: PLoS Genet. 2015 Oct 6;11(10):e1005493. doi: 10.1371/journal.pgen.1005493 (PMC4595289; doi:10.1371/journal.pgen.1005493)
Supplement: S11 Table — (XLSX) [file pgen.1005493.s023.xlsx]

## Sheet: TableS11_BD_ATCC26199_FPKM
Table S11. RNAseq gene expression levels
Locus	Gene product name	PFAM	GO	GO_filled	KeggEC	sigP4	TmHMM	TopKeggBlast	Sc_ortholog	yeast-mac 1	yeast-mac 2	yeast-rpmi 1	yeast-rpmi 2	yeast-hmm 1	yeast-hmm 2	mold-hmm 1	mold-hmm 2	yeast-mouse 1	yeast-mouse 2
BDFG_00004	hypothetical protein	.	GO:0003676|nucleic	GO:0005488|binding;GO:0003674|molecular_function;GO:0003676|nucleic	.	.	.	ure:UREG_01308 hypothetical protein; K12839 survival of motor neuron-related-splicing factor 30	.	11.25	11.93	11.86	11.32	13.28	11.56	41.14	35.18	21.71	22.04
BDFG_00005	gluconate 5-dehydrogenase	PF13561.1|adh_short_C2[Enoyl-(Acyl carrier protein) reductase]	GO:0008874|gluconate;GO:0005488|binding;GO:0055114|oxidation	GO:0016614|oxidoreductase;GO:0016616|oxidoreductase;GO:0003824|catalytic;GO:0008874|gluconate;GO:0003674|molecular_function;GO:0008875|gluconate;GO:0016491|oxidoreductase;GO:0005488|binding;GO:0008152|metabolic;GO:0008150|biological_process;GO:0055114|oxidation	.	.	.	ang:ANI_1_1800094 An11g03240; oxidoreductase, short chain dehydrogenase/reductase family	.	0.69	0.6	0.54	0.39	2.85	2.23	3.69	5.61	0.82	0.78
BDFG_00006	hypothetical protein	PF08164.7|TRAUB[Apoptosis-antagonizing transcription factor, C-terminal];PF13339.1|AATF-Che1[Apoptosis antagonizing transcription factor]	GO:0005634|nucleus	GO:0044424|intracellular;GO:0044464|cell;GO:0043227|membrane-bounded;GO:0043229|intracellular;GO:0005575|cellular_component;GO:0043226|organelle;GO:0043231|intracellular;GO:0005634|nucleus	.	.	.	cim:CIMG_01379 hypothetical protein; K14782 protein AATF/BFR2	YDR299W BFR2, Essential protein possibly involved in secretion, multicopy suppressor of sensitivity to Brefeldin A	45.26	40.63	41.73	37.37	11.53	10.65	21.51	19.6	13.4	14.02
BDFG_00007	ATP-binding protein	PF01656.18|CbiA[CobQ/CobB/MinD/ParA nucleotide binding domain];PF09140.6|MipZ[ATPase MipZ];PF13614.1|AAA_31[AAA domain];PF10609.4|ParA[ParA/MinD ATPase like]	GO:0005524|ATP;GO:0004825|methionine-tRNA	GO:0032553|ribonucleotide;GO:0005488|binding;GO:0030554|adenyl;GO:0032559|adenyl;GO:0017076|purine;GO:0005524|ATP;GO:0001882|nucleoside;GO:0003674|molecular_function;GO:0000166|nucleotide;GO:0032555|purine;GO:0001883|purine;GO:0016876|ligase;GO:0004825|methionine-tRNA;GO:0016875|ligase;GO:0016874|ligase;GO:0003824|catalytic;GO:0004812|aminoacyl-tRNA	EC:6.1.1.10[Methionine--tRNA ligase.]	.	.	cim:CIMG_01378 hypothetical protein; K03593 ATP-binding protein involved in chromosome partitioning	.	28.87	30.85	30.35	29.55	22.47	23.17	49.97	44.75	29.25	32.47
BDFG_00008	hypothetical protein	PF07859.8|Abhydrolase_3[alpha/beta hydrolase fold]	GO:0016787|hydrolase;GO:0008152|metabolic	GO:0016787|hydrolase;GO:0003824|catalytic;GO:0003674|molecular_function;GO:0008152|metabolic;GO:0008150|biological_process	.	.	.	aor:AOR_1_1100164 AO090001000613; lipase/esterase family protein	.	13.22	12.3	11.86	13.46	11.61	12.79	20.35	20.18	6.73	8.59
BDFG_00009	hypothetical protein	PF10273.4|WGG[Pre-rRNA-processing protein TSR2]	.	.	.	.	.	cim:CIMG_01376 hypothetical protein; K14800 pre-rRNA-processing protein TSR2	YLR435W TSR2, Protein with a potential role in pre-rRNA processing	46.12	43.86	46	46.22	21.94	23.77	8.61	7.83	22.67	22.94
BDFG_00010	hypothetical protein	PF03143.12|GTP_EFTU_D3[Elongation factor Tu C-terminal domain];PF00009.22|GTP_EFTU[Elongation factor Tu GTP binding domain];PF03144.20|GTP_EFTU_D2[Elongation factor Tu domain 2]	GO:0006415|translational;GO:0003746|translation;GO:0005525|GTP;GO:0003924|GTPase;GO:0003747|translation	GO:0016043|cellular;GO:0032984|macromolecular;GO:0043933|macromolecular;GO:0043241|protein;GO:0034623|cellular;GO:0006415|translational;GO:0034621|cellular;GO:0022411|cellular;GO:0043624|cellular;GO:0009987|cellular;GO:0008150|biological_process;GO:0003746|translation;GO:0003674|molecular_function;GO:0008135|translation;GO:0005488|binding;GO:0003676|nucleic;GO:0000166|nucleotide;GO:0032553|ribonu…	.	.	.	cpw:CPC735_050470 elongation factor, putative; K03267 peptide chain release factor subunit 3	YDR172W SUP35, Translation termination factor eRF3, altered protein conformation creates the [PSI+] prion, a dominant cytoplasmically inherited protein aggregate that alters translational fidelity and creates a nonsense suppressor phenotype	208.29	207.08	204.29	210.49	206.67	212.59	105.65	104.03	220.98	216.16
BDFG_00011	hypothetical protein	PF05508.6|Ran-binding[RanGTP-binding protein]	.	.	.	.	.	cpw:CPC735_050480 RanGTP-binding protein	YGL164C YRB30, RanGTP-binding protein, inhibits RanGAP1 Rna1p-mediated GTP hydrolysis of RanGTP Gsp1p, shares similarity to proteins in other fungi but not in higher eukaryotes	8.54	8.41	8.74	8.13	14.25	13.09	7.93	7.61	8.14	8.66
BDFG_00012	hypothetical protein	PF03909.12|BSD[BSD domain]	.	.	.	.	.	cpw:CPC735_050490 BSD domain containing protein	YDR068W DOS2, Protein of unknown function, green fluorescent protein GFP-fusion protein localizes to the cytoplasm	58.87	61.15	61.84	62.63	66.33	66.17	44.15	48.89	67.88	68.12
BDFG_00013	hypothetical protein	.	.	.	.	.	.	.	.	12.76	12.92	11.92	10.95	14.96	13.8	3.66	4.3	8.47	8.03
BDFG_00014	xeroderma pigmentosum group C-complementing protein	PF10404.4|BHD_2[Rad4 beta-hairpin domain 2];PF03835.10|Rad4[Rad4 transglutaminase-like domain];PF10405.4|BHD_3[Rad4 beta-hairpin domain 3];PF10403.4|BHD_1[Rad4 beta-hairpin domain 1]	GO:0005634|nucleus;GO:0003684|damaged;GO:0006289|nucleotide-excision	GO:0044424|intracellular;GO:0044464|cell;GO:0043227|membrane-bounded;GO:0043229|intracellular;GO:0005575|cellular_component;GO:0043226|organelle;GO:0043231|intracellular;GO:0005634|nucleus;GO:0005488|binding;GO:0003684|damaged;GO:0003677|DNA;GO:0003674|molecular_function;GO:0003676|nucleic;GO:0033554|cellular;GO:0006259|DNA;GO:0006289|nucleotide-excision;GO:0050896|response;GO:0044237|cellular;GO…	.	.	.	cpw:CPC735_050520 DNA repair protein Rad4 family protein; K10838 xeroderma pigmentosum group C-complementing protein	YER162C RAD4, Protein that recognizes and binds damaged DNA with Rad23p during nucleotide excision repair, subunit of Nuclear Excision Repair Factor 2 NEF2, homolog of human XPC protein	20.23	20.05	21	20.19	20.92	20.86	49.88	48.51	15.23	14.23
BDFG_00015	hypothetical protein	.	GO:0007165|signal;GO:0016021|integral;GO:0004871|signal	GO:0050794|regulation;GO:0007165|signal;GO:0008150|biological_process;GO:0050789|regulation;GO:0023046|signaling;GO:0023060|signal;GO:0065007|biological;GO:0031224|intrinsic;GO:0044425|membrane;GO:0044464|cell;GO:0016021|integral;GO:0005575|cellular_component;GO:0004871|signal;GO:0003674|molecular_function;GO:0060089|molecular	.	.	.	abe:ARB_01958 M protein repeat protein	.	30.86	30.73	34.6	34.34	28.47	29.26	22.75	26.23	22.54	20.3
BDFG_00016	hypothetical protein	.	.	.	.	.	.	act:ACLA_083740 conserved glutamic acid-rich protein	.	10.81	10.81	11.33	10.75	10.75	10.72	10.46	9.86	12.79	12.7
BDFG_00017	hypothetical protein	PF03095.10|PTPA[Phosphotyrosyl phosphate activator (PTPA) protein]	GO:0019211|phosphatase	GO:0019888|protein;GO:0008047|enzyme;GO:0019211|phosphatase;GO:0003674|molecular_function;GO:0030234|enzyme;GO:0019208|phosphatase	.	.	.	cpw:CPC735_050550 Phosphotyrosyl phosphate activator (PTPA) family protein	YIL153W RRD1, Activator of the phosphotyrosyl phosphatase activity of PP2A, peptidyl-prolyl cis/trans-isomerase, regulates G1 phase progression, microtubule dynamics, bud morphogenesis and DNA repair, subunit of the Tap42p-Sit4p-Rrd1p complex	20.29	20.81	18.85	18.45	20.64	20.34	12.02	11.28	21.7	22.54
BDFG_00018	hypothetical protein	PF04502.8|DUF572[Family of unknown function (DUF572)]	.	.	.	.	.	cim:CIMG_01365 hypothetical protein; K13115 coiled-coil domain-containing protein 130	.	16.57	16.4	16.93	15.47	10.44	8.77	20.59	19.32	16.45	19.29
BDFG_00019	beta-glucosidase F	PF01915.17|Glyco_hydro_3_C[Glycosyl hydrolase family 3 C-terminal domain];PF00933.16|Glyco_hydro_3[Glycosyl hydrolase family 3 N terminal domain];PF14310.1|Fn3-like[Fibronectin type III-like domain]	GO:0004553|hydrolase;GO:0005975|carbohydrate	GO:0016787|hydrolase;GO:0003824|catalytic;GO:0003674|molecular_function;GO:0004553|hydrolase;GO:0016798|hydrolase;GO:0008152|metabolic;GO:0008150|biological_process;GO:0044238|primary;GO:0005975|carbohydrate	.	SigP4[DScore:0.584]	.	cim:CIMG_01363 similar to beta-glucosidase	.	3.92	3.72	2.9	2.73	4.22	4.25	7.07	14.16	1.54	1.5
BDFG_00020	hypothetical protein	.	.	.	.	.	.	.	.	5.54	5.9	6.98	6.46	4.9	5.71	5.76	4.86	4.9	5.74
BDFG_00021	5'-methylthioadenosine phosphorylase	TIGR01694[MTAP: methylthioadenosine phosphorylase];PF01048.15|PNP_UDP_1[Phosphorylase superfamily]	GO:0009116|nucleoside;GO:0017061|S-methyl-5-thioadenosine	GO:0009116|nucleoside;GO:0044237|cellular;GO:0008152|metabolic;GO:0006139|nucleobase,;GO:0055086|nucleobase,;GO:0009987|cellular;GO:0008150|biological_process;GO:0044281|small;GO:0006807|nitrogen;GO:0044238|primary;GO:0003824|catalytic;GO:0016740|transferase;GO:0016763|transferase;GO:0003674|molecular_function;GO:0017061|S-methyl-5-thioadenosine;GO:0016757|transferase	EC:2.4.2.28[S-methyl-5'-thioadenosine phosphorylase.]	.	.	cpw:CPC735_050590 methylthioadenosine phosphorylase, putative (EC:2.4.2.28); K00772 5'-methylthioadenosine phosphorylase [EC:2.4.2.28]	YLR017W MEU1, Methylthioadenosine phosphorylase MTAP, catalyzes the initial step in the methionine salvage pathway, affects polyamine biosynthesis through regulation of ornithine decarboxylase Spe1p activity, regulates ADH2 gene expression	48.29	49.99	57.36	55.44	45.96	45.41	10.61	11.45	39.91	39.38
BDFG_00022	hypothetical protein	.	.	.	.	.	.	tva:TVAG_210560 trichohyalin	.	92.7	115.91	138.67	133.82	33.13	34.71	72.91	61.12	173.16	209.13
BDFG_00023	hypothetical protein	PF09073.5|BUD22[BUD22]	.	.	.	.	.	tve:TRV_07194 cellular morphogenesis protein (Bud22), putative	.	16.37	17.72	17.26	16.42	14.57	13.95	11.98	10.35	19.9	19.21
BDFG_00024	hypothetical protein	PF04082.13|Fungal_trans[Fungal specific transcription factor domain];PF00172.13|Zn_clus[Fungal Zn(2)-Cys(6) binuclear cluster domain]	GO:0005634|nucleus;GO:0006355|regulation;GO:0008270|zinc;GO:0003700|transcription	GO:0044424|intracellular;GO:0044464|cell;GO:0043227|membrane-bounded;GO:0043229|intracellular;GO:0005575|cellular_component;GO:0043226|organelle;GO:0043231|intracellular;GO:0005634|nucleus;GO:0050794|regulation;GO:0060255|regulation;GO:0019219|regulation;GO:0009889|regulation;GO:0051171|regulation;GO:0008150|biological_process;GO:0045449|regulation;GO:0010468|regulation;GO:0006355|regulation;GO:0…	.	.	.	afv:AFLA_138930 C6 transcription factor, putative	.	14.68	14.77	15.94	16.64	9.12	8.57	10.99	9.86	12.56	13.22
BDFG_00025	hypothetical protein	.	.	.	.	.	TMH:7	aor:AOR_1_1852054 AO090011000742; atmA protein	.	7.58	8.04	8.39	8.35	11.86	12.02	13.86	12.74	9.44	9.23
BDFG_00026	NADH-ubiquinone oxidoreductase 30.4 kDa subunit, mitochondrial	TIGR01961[NuoC_fam: NADH (or F420H2) dehydrogenase, subunit C];PF00329.14|Complex1_30kDa[Respiratory-chain NADH dehydrogenase, 30 Kd subunit]	GO:0008137|NADH;GO:0055114|oxidation	GO:0050136|NADH;GO:0016655|oxidoreductase;GO:0008137|NADH;GO:0003954|NADH;GO:0003824|catalytic;GO:0016651|oxidoreductase;GO:0003674|molecular_function;GO:0016491|oxidoreductase;GO:0008152|metabolic;GO:0008150|biological_process;GO:0055114|oxidation	EC:1.6.99.3[NADH dehydrogenase.];EC:1.6.5.3[NADH:ubiquinone reductase (H(+)-translocating).]	.	.	ure:UREG_01282 NADH-ubiquinone oxidoreductase 30.4 kDa subunit; K03936 NADH dehydrogenase (ubiquinone) Fe-S protein 3 [EC:1.6.5.3 1.6.99.3]	.	248.81	259.18	246.82	243.63	208.2	210.47	109.09	99.23	278.09	281.64
BDFG_00027	CCR4-NOT transcription complex subunit 4	PF00076.17|RRM_1[RNA recognition motif. (a.k.a. RRM, RBD, or RNP domain)]	GO:0005515|protein;GO:0000166|nucleotide;GO:0008270|zinc;GO:0003676|nucleic	GO:0005515|protein;GO:0005488|binding;GO:0003674|molecular_function;GO:0000166|nucleotide;GO:0043169|cation;GO:0043167|ion;GO:0008270|zinc;GO:0046914|transition;GO:0046872|metal;GO:0003676|nucleic	EC:6.3.2.19[Ubiquitin--protein ligase.]	.	.	cpw:CPC735_050630 RNA recognition motif containing protein; K10643 CCR4-NOT transcription complex subunit 4 [EC:6.3.2.19]	.	49.35	45.66	47.04	47.88	46.59	47.14	37.05	38.32	41.93	41.14
BDFG_00028	2-oxoisovalerate dehydrogenase E1 component, alpha subunit	PF00676.15|E1_dh[Dehydrogenase E1 component]	GO:0003863|3-methyl-2-oxobutanoate;GO:0055114|oxidation	GO:0016903|oxidoreductase;GO:0003863|3-methyl-2-oxobutanoate;GO:0003824|catalytic;GO:0016624|oxidoreductase;GO:0003674|molecular_function;GO:0016491|oxidoreductase;GO:0008152|metabolic;GO:0008150|biological_process;GO:0055114|oxidation	EC:1.2.4.4[3-methyl-2-oxobutanoate dehydrogenase (2-methylpropanoyl-transferring).]	.	.	ure:UREG_01280 2-oxoisovalerate dehydrogenase alpha subunit; K00166 2-oxoisovalerate dehydrogenase E1 component, alpha subunit [EC:1.2.4.4]	.	90.14	100.45	45.94	40.95	21.62	22.01	55.73	44.68	279.28	277.7
BDFG_00029	hypothetical protein	PF01266.19|DAO[FAD dependent oxidoreductase]	GO:0016491|oxidoreductase	GO:0003824|catalytic;GO:0003674|molecular_function;GO:0016491|oxidoreductase	.	.	.	aor:AOR_1_32054 AO090011000024; sarcosine oxidase	.	0.05	0.05	0	0.15	0.19	0.16	0.33	0.11	0.12	0.19
BDFG_00030	hypothetical protein	.	.	.	.	SigP4[DScore:0.709]	.	.	.	4.48	4.66	4.83	5.24	6.33	6.79	19.78	19.16	8.36	8.4
BDFG_00031	hypothetical protein	.	.	.	.	.	.	.	.	0	0	0	0	0	0	0	0	0	0
BDFG_00032	hypothetical protein	PF03372.18|Exo_endo_phos[Endonuclease/Exonuclease/phosphatase family]	GO:0004527|exonuclease;GO:0004519|endonuclease	GO:0016787|hydrolase;GO:0003824|catalytic;GO:0003674|molecular_function;GO:0016788|hydrolase;GO:0004518|nuclease;GO:0004527|exonuclease;GO:0004519|endonuclease	.	SigP4[DScore:0.697]	.	cpw:CPC735_018110 Endonuclease/Exonuclease/phosphatase family protein	.	0.06	0.12	0.11	0.06	0.08	0	15.41	11.99	0.07	0.18
BDFG_00033	hypothetical protein	.	.	.	.	.	TMH:1	.	.	0.89	0.93	0.66	0.76	0.68	0.85	2.95	2.44	1.35	0.79
BDFG_00034	hypothetical protein	PF11951.3|Fungal_trans_2[Fungal specific transcription factor domain];PF00172.13|Zn_clus[Fungal Zn(2)-Cys(6) binuclear cluster domain]	GO:0005634|nucleus;GO:0006355|regulation;GO:0008270|zinc;GO:0003700|transcription	GO:0044424|intracellular;GO:0044464|cell;GO:0043227|membrane-bounded;GO:0043229|intracellular;GO:0005575|cellular_component;GO:0043226|organelle;GO:0043231|intracellular;GO:0005634|nucleus;GO:0050794|regulation;GO:0060255|regulation;GO:0019219|regulation;GO:0009889|regulation;GO:0051171|regulation;GO:0008150|biological_process;GO:0045449|regulation;GO:0010468|regulation;GO:0006355|regulation;GO:0…	.	.	.	aor:AOR_1_776134 AO090102000477; C6 transcription factor	.	2.99	2.38	1.92	1.94	7.16	5.06	19.74	19.46	3.15	2.28
BDFG_00035	hypothetical protein	.	.	.	.	.	.	.	.	0.22	0.44	0.21	0.32	0.31	0.34	1.16	0.8	0.13	0.27
BDFG_00036	ubiquinone biosynthesis methyltransferase	PF12847.2|Methyltransf_18[Methyltransferase domain];PF08242.7|Methyltransf_12[Methyltransferase domain];PF13649.1|Methyltransf_25[Methyltransferase domain];PF08241.7|Methyltransf_11[Methyltransferase domain];PF01209.13|Ubie_methyltran[ubiE/COQ5 methyltransferase family];PF13489.1|Methyltransf_23[Methyltransferase domain];TIGR01934[MenG_MenH_UbiE: ubiquinone/menaquinone biosynthesis methyltransfer…	GO:0008168|methyltransferase	GO:0008168|methyltransferase;GO:0003824|catalytic;GO:0016740|transferase;GO:0003674|molecular_function;GO:0016741|transferase	EC:2.1.1.201[2-methoxy-6-polyprenyl-1,4-benzoquinol methylase.];EC:2.1.1.-[ Methyltransferases.]	.	.	cpw:CPC735_050650 methyltransferase, UbiE/COQ5 family protein (EC:2.1.1.-); K06127 ubiquinone biosynthesis methyltransferase [EC:2.1.1.201]	YML110C COQ5, 2-hexaprenyl-6-methoxy-1,4-benzoquinone methyltransferase, involved in ubiquinone Coenzyme Q biosynthesis, localizes to the matrix face of the mitochondrial inner membrane in a large complex with other ubiquinone biosynthetic enzymes	48.05	50.95	54.07	52.16	40.92	39.18	41.54	35.87	54.74	58.66
BDFG_00037	hypothetical protein	PF01380.17|SIS[SIS domain]	GO:0005529|sugar;GO:0016853|isomerase;GO:0005975|carbohydrate	GO:0005488|binding;GO:0003674|molecular_function;GO:0005529|sugar;GO:0030246|carbohydrate;GO:0003824|catalytic;GO:0016853|isomerase;GO:0008152|metabolic;GO:0008150|biological_process;GO:0044238|primary;GO:0005975|carbohydrate	.	.	.	cpw:CPC735_050670 SIS domain containing protein	.	53.53	57.07	60.51	61.72	47.36	47.96	138.89	143.23	115.56	119.39
BDFG_00038	hypothetical protein	.	.	.	.	.	.	.	.	0	0.07	0	0.21	0.14	0.23	0.7	0.08	0.25	0.18
BDFG_00039	hypothetical protein	PF00651.26|BTB[BTB/POZ domain]	GO:0005515|protein	GO:0005515|protein;GO:0005488|binding;GO:0003674|molecular_function	.	.	.	.	.	2.33	2.24	2.75	2.64	13.19	12	21.43	26.86	1.12	1.3
BDFG_00040	hypothetical protein	PF04389.12|Peptidase_M28[Peptidase family M28];PF04253.10|TFR_dimer[Transferrin receptor-like dimerisation domain]	GO:0004180|carboxypeptidase;GO:0006508|proteolysis	GO:0008233|peptidase;GO:0016787|hydrolase;GO:0003824|catalytic;GO:0004180|carboxypeptidase;GO:0008238|exopeptidase;GO:0003674|molecular_function;GO:0070011|peptidase;GO:0008152|metabolic;GO:0006508|proteolysis;GO:0043170|macromolecule;GO:0019538|protein;GO:0008150|biological_process;GO:0044238|primary	.	SigP4[DScore:0.822]	.	cpw:CPC735_049960 Transferrin receptor-like dimerization domain containing protein; K01301 glutamate carboxypeptidase II [EC:3.4.17.21]	.	16.95	18.4	14.9	15.55	7.91	7.64	611.73	592.47	52.85	51.46
BDFG_00041	hypothetical protein	.	.	.	.	.	.	.	.	3.17	2.4	2.26	2.65	1.41	1.66	3.81	3.67	2.71	1.87
BDFG_00042	hypothetical protein	TIGR01488[HAD-SF-IB: HAD phosphoserine phosphatase-like hydrolase, family IB];PF12710.2|HAD[haloacid dehalogenase-like hydrolase];TIGR01489[DKMTPPase-SF: 2,3-diketo-5-methylthio-1-phosphopentane phosphatase]	GO:0008152|metabolic;GO:0016791|phosphatase	GO:0008152|metabolic;GO:0008150|biological_process;GO:0016791|phosphatase;GO:0016787|hydrolase;GO:0003824|catalytic;GO:0003674|molecular_function;GO:0042578|phosphoric;GO:0016788|hydrolase	.	.	.	cpw:CPC735_050700 3-phosphoserine phosphatase, putative	YNL010W Hypothetical protein	31.27	33.36	30.55	29.76	30.33	30.8	74.84	73.27	43.41	41.17
BDFG_00043	nicotinamide-nucleotide adenylyltransferase	TIGR00482[TIGR00482: nicotinate (nicotinamide) nucleotide adenylyltransferase];PF01467.21|CTP_transf_2[Cytidylyltransferase]	GO:0000309|nicotinamide-nucleotide;GO:0009435|NAD	GO:0000309|nicotinamide-nucleotide;GO:0003824|catalytic;GO:0016740|transferase;GO:0003674|molecular_function;GO:0070566|adenylyltransferase;GO:0016779|nucleotidyltransferase;GO:0016772|transferase;GO:0006769|nicotinamide;GO:0051188|cofactor;GO:0009110|vitamin;GO:0019362|pyridine;GO:0009165|nucleotide;GO:0046496|nicotinamide;GO:0009117|nucleotide;GO:0009058|biosynthetic;GO:0019363|pyridine;GO:0044…	EC:2.7.7.18[Nicotinate-nucleotide adenylyltransferase.];EC:2.7.7.1[Nicotinamide-nucleotide adenylyltransferase.]	.	.	act:ACLA_083540 nicotinamide mononucleotide adenylyl transferase; K06210 nicotinamide mononucleotide adenylyltransferase [EC:2.7.7.1 2.7.7.18]	YGR010W NMA2, Nicotinic acid mononucleotide adenylyltransferase, involved in NAD+ salvage pathway,YLR328W NMA1, Nicotinic acid mononucleotide adenylyltransferase, involved in NAD+ salvage pathway	30.93	30.85	33.9	33.16	26.77	25.46	28.51	29.51	30.53	33.44
BDFG_00044	E3 ubiquitin-protein ligase TRIP12	PF00632.20|HECT[HECT-domain (ubiquitin-transferase)]	GO:0006464|protein;GO:0016881|acid-amino;GO:0005622|intracellular;GO:0019941|modification-dependent;GO:0005488|binding	GO:0044267|cellular;GO:0044237|cellular;GO:0008152|metabolic;GO:0019538|protein;GO:0043170|macromolecule;GO:0009987|cellular;GO:0008150|biological_process;GO:0044238|primary;GO:0044260|cellular;GO:0006464|protein;GO:0043412|macromolecule;GO:0016874|ligase;GO:0003824|catalytic;GO:0003674|molecular_function;GO:0016881|acid-amino;GO:0016879|ligase;GO:0044464|cell;GO:0005622|intracellular;GO:0005575|…	.	.	.	cim:CIMG_01344 hypothetical protein; K10590 E3 ubiquitin-protein ligase TRIP12 [EC:6.3.2.19]	YKL010C UFD4, Ubiquitin-protein ligase E3 that interacts with Rpt4p and Rpt6p, two subunits of the 19S particle of the 26S proteasome, cytoplasmic E3 involved in the degradation of ubiquitin fusion proteins	57	51.28	57.37	58.91	53.61	58.11	40.18	43.88	49.87	46.21
BDFG_00045	hypothetical protein	.	.	.	.	.	.	pno:SNOG_11879 hypothetical protein; K13199 plasminogen activator inhibitor 1 RNA-binding protein	.	29.5	27.52	27.07	25.51	27.56	28.13	12.11	13	22.01	21.35
BDFG_00046	phosphatidylinositol glycan, class T	PF04113.9|Gpi16[Gpi16 subunit, GPI transamidase component]	GO:0042765|GPI-anchor	GO:0032991|macromolecular;GO:0044424|intracellular;GO:0044422|organelle;GO:0044464|cell;GO:0044425|membrane;GO:0042765|GPI-anchor;GO:0044446|intracellular;GO:0005575|cellular_component;GO:0044432|endoplasmic;GO:0043234|protein;GO:0044444|cytoplasmic	.	.	TMH:1	ure:UREG_01268 hypothetical protein; K05292 phosphatidylinositol glycan, class T	YHR188C GPI16, Transmembrane protein subunit of the glycosylphosphatidylinositol transamidase complex that adds GPIs to newly synthesized proteins, human PIG-Tp homolog	82.64	85.06	88.36	87.11	92.04	91.15	38.13	40.11	93.05	89.1
BDFG_00047	hypothetical protein	PF03194.10|LUC7[LUC7 N_terminus]	GO:0030529|ribonucleoprotein;GO:0003676|nucleic	GO:0032991|macromolecular;GO:0044424|intracellular;GO:0044464|cell;GO:0005575|cellular_component;GO:0030529|ribonucleoprotein;GO:0005488|binding;GO:0003674|molecular_function;GO:0003676|nucleic	.	.	.	cpw:CPC735_050750 protein LUC7, putative	.	18.03	20.62	18.48	18.26	18.58	18.92	19.16	19.66	29.09	27.04
BDFG_00048	hypothetical protein	PF07500.9|TFIIS_M[Transcription factor S-II (TFIIS), central domain];PF00628.24|PHD[PHD-finger];PF07744.8|SPOC[SPOC domain]	GO:0005515|protein;GO:0006350|transcription;GO:0008270|zinc	GO:0005515|protein;GO:0005488|binding;GO:0003674|molecular_function;GO:0009058|biosynthetic;GO:0044237|cellular;GO:0008152|metabolic;GO:0006139|nucleobase,;GO:0043170|macromolecule;GO:0006350|transcription;GO:0009059|macromolecule;GO:0009987|cellular;GO:0008150|biological_process;GO:0006807|nitrogen;GO:0044238|primary;GO:0044249|cellular;GO:0034645|cellular;GO:0044260|cellular;GO:0043169|cation;G…	.	.	.	cpw:CPC735_050760 Transcription factor S-II, central domain containing protein	YKL005C BYE1, Negative regulator of transcription elongation, contains a TFIIS-like domain and a PHD finger, multicopy suppressor of temperature-sensitive ess1 mutations, probably binds RNA polymerase II large subunit	10.29	9.51	9.77	9.58	9.8	8.61	9.48	8.71	10.52	9.79
BDFG_00049	hypothetical protein	.	.	.	.	.	.	fgr:FG05359.1 hypothetical protein; K13104 zinc finger protein 830	.	9.88	9.64	9.82	9.17	5.65	4.84	7.05	6.93	9	7.91
BDFG_00050	hypothetical protein	PF00397.21|WW[WW domain];PF01846.14|FF[FF domain]	GO:0005515|protein	GO:0005515|protein;GO:0005488|binding;GO:0003674|molecular_function	.	.	.	nfi:NFIA_054630 FF domain protein	.	13.73	14.54	13.52	12.64	12.23	11.92	20.49	16.2	11.79	11.94
BDFG_00051	proteasome subunit alpha type-4	PF10584.4|Proteasome_A_N[Proteasome subunit A N-terminal signature];PF00227.21|Proteasome[Proteasome subunit]	GO:0005634|nucleus;GO:0019773|proteasome;GO:0004298|threonine-type;GO:0006511|ubiquitin-dependent;GO:0005737|cytoplasm	GO:0044424|intracellular;GO:0044464|cell;GO:0043227|membrane-bounded;GO:0043229|intracellular;GO:0005575|cellular_component;GO:0043226|organelle;GO:0043231|intracellular;GO:0005634|nucleus;GO:0032991|macromolecular;GO:0019773|proteasome;GO:0043234|protein;GO:0008233|peptidase;GO:0016787|hydrolase;GO:0003824|catalytic;GO:0003674|molecular_function;GO:0004175|endopeptidase;GO:0004298|threonine-type…	EC:3.4.25.1[Proteasome endopeptidase complex.]	.	.	abe:ARB_05331 hypothetical protein; K02728 20S proteasome subunit alpha 3 [EC:3.4.25.1]	YGR135W PRE9, 20S proteasome beta-type subunit, the only nonessential 20S subunit	143.91	154.39	141.48	133.07	172.77	175.33	101.25	102.7	155.62	147.91
BDFG_00052	hypothetical protein	.	.	.	.	.	.	.	.	13.71	12.54	12.85	13.19	11.8	11.04	26.41	23.23	12.74	13.78
BDFG_00053	hypothetical protein	.	GO:0008152|metabolic;GO:0003824|catalytic	GO:0008152|metabolic;GO:0008150|biological_process;GO:0003824|catalytic;GO:0003674|molecular_function	.	.	.	.	.	0.17	0.1	0.06	0.22	2.44	1.82	1.53	0.92	0.72	0.64
BDFG_00054	hypothetical protein	.	.	.	.	.	.	.	.	0	0	0	0.08	0	0	0	0	0	0
BDFG_00055	sulfite reductase (NADPH) flavoprotein alpha-component	PF01558.13|POR[Pyruvate ferredoxin/flavodoxin oxidoreductase];PF00175.16|NAD_binding_1[Oxidoreductase NAD-binding domain];PF00667.15|FAD_binding_1[FAD binding domain]	GO:0055114|oxidation;GO:0016903|oxidoreductase	GO:0008152|metabolic;GO:0008150|biological_process;GO:0055114|oxidation;GO:0016903|oxidoreductase;GO:0003824|catalytic;GO:0003674|molecular_function;GO:0016491|oxidoreductase	.	.	.	ure:UREG_01259 hypothetical protein; K00380 sulfite reductase (NADPH) flavoprotein alpha-component [EC:1.8.1.2]	YFR030W MET10, Subunit alpha of assimilatory sulfite reductase, which is responsible for the conversion of sulfite into sulfide	97.44	86.22	129.96	138.82	123.43	135.46	37.21	32.53	21.54	27.49
BDFG_00056	23S rRNA (-2'-O)-methyltransferase	PF01728.14|FtsJ[FtsJ-like methyltransferase]	GO:0031167|rRNA;GO:0008168|methyltransferase;GO:0003676|nucleic	GO:0000154|rRNA;GO:0044237|cellular;GO:0009451|RNA;GO:0032259|methylation;GO:0008152|metabolic;GO:0006730|one-carbon;GO:0006139|nucleobase,;GO:0006364|rRNA;GO:0043170|macromolecule;GO:0009987|cellular;GO:0008150|biological_process;GO:0006396|RNA;GO:0034470|ncRNA;GO:0016072|rRNA;GO:0044281|small;GO:0031167|rRNA;GO:0006807|nitrogen;GO:0044238|primary;GO:0016070|RNA;GO:0043414|macromolecule;GO:00442…	EC:2.1.1.205[tRNA (cytidine(32)/guanosine(34)-2'-O)-methyltransferase.]	.	.	cpw:CPC735_050840 FtsJ-like methyltransferase family protein; K14864 tRNA (cytidine32/guanosine34-2'-O)-methyltransferase [EC:2.1.1.205]	YBR061C TRM7, 2'-O-ribose methyltransferase, methylates the 2'-O-ribose of nucleotides at positions 32 and 34 of the tRNA anticodon loop	34.66	34.95	37.38	37.58	27.12	26.12	11.54	12.07	25.7	27.27
BDFG_00057	ATP-dependent RNA helicase MAK5	PF00271.26|Helicase_C[Helicase conserved C-terminal domain];PF00270.24|DEAD[DEAD/DEAH box helicase]	GO:0003723|RNA;GO:0005524|ATP;GO:0005730|nucleolus;GO:0006364|rRNA;GO:0008026|ATP-dependent	GO:0005488|binding;GO:0003723|RNA;GO:0003674|molecular_function;GO:0003676|nucleic;GO:0032553|ribonucleotide;GO:0030554|adenyl;GO:0032559|adenyl;GO:0017076|purine;GO:0005524|ATP;GO:0001882|nucleoside;GO:0000166|nucleotide;GO:0032555|purine;GO:0001883|purine;GO:0044424|intracellular;GO:0044422|organelle;GO:0043228|non-membrane-bounded;GO:0044464|cell;GO:0043229|intracellular;GO:0043232|intracellul…	.	.	.	ure:UREG_01257 hypothetical protein; K14805 ATP-dependent RNA helicase DDX24/MAK5 [EC:3.6.4.13]	YBR142W MAK5, Essential nucleolar protein, putative DEAD-box RNA helicase required for maintenance of M1 dsRNA virus, involved in biogenesis of large 60S ribosomal subunits	32.55	32.32	32.24	30.11	12.77	14.28	6.64	6.24	13.13	13
BDFG_00058	hypothetical protein	PF00790.14|VHS[VHS domain];PF03127.9|GAT[GAT domain]	GO:0006886|intracellular;GO:0005622|intracellular	GO:0046907|intracellular;GO:0015031|protein;GO:0051234|establishment;GO:0051649|establishment;GO:0006886|intracellular;GO:0008150|biological_process;GO:0006810|transport;GO:0045184|establishment;GO:0044464|cell;GO:0005622|intracellular;GO:0005575|cellular_component	.	.	.	cpw:CPC735_050880 VHS domain containing protein	YCL034W LSB5, Protein of unknown function, binds Las17p, which is a homolog of human Wiskott-Aldrich Syndrome protein involved in actin patch assembly and actin polymerization	30.68	28.72	26.42	26.69	26.98	27.1	48.36	50.16	41.45	41.35
BDFG_00059	3'(2'),5'-bisphosphate nucleotidase	TIGR01330[bisphos_HAL2: 3'(2'),5'-bisphosphate nucleotidase];PF00459.20|Inositol_P[Inositol monophosphatase family]	GO:0006790|sulfur;GO:0005840|ribosome;GO:0004437|inositol;GO:0008441|3'(2'),5'-bisphosphate	GO:0044237|cellular;GO:0008152|metabolic;GO:0009987|cellular;GO:0008150|biological_process;GO:0006790|sulfur;GO:0032991|macromolecular;GO:0044424|intracellular;GO:0043228|non-membrane-bounded;GO:0044464|cell;GO:0043229|intracellular;GO:0005840|ribosome;GO:0043232|intracellular;GO:0043226|organelle;GO:0005575|cellular_component;GO:0030529|ribonucleoprotein;GO:0044444|cytoplasmic;GO:0016791|phospha…	EC:3.1.3.7[3'(2'),5'-bisphosphate nucleotidase.]	.	TMH:1	afv:AFLA_128900 3'(2'),5'-bisphosphate nucleotidase; K01082 3'(2'), 5'-bisphosphate nucleotidase [EC:3.1.3.7]	YOL064C MET22, Bisphosphate-3'-nucleotidase, involved in salt tolerance and methionine biogenesis, dephosphorylates 3'-phosphoadenosine-5'-phosphate and 3'-phosphoadenosine-5'-phosphosulfate, intermediates of the sulfate assimilation pathway	65.61	72.74	78.02	77.63	98.16	98.41	89	84.57	110.54	103.85
BDFG_00060	hypothetical protein	PF00347.18|Ribosomal_L6[Ribosomal protein L6]	GO:0005840|ribosome;GO:0006412|translation;GO:0003735|structural;GO:0019843|rRNA	GO:0032991|macromolecular;GO:0044424|intracellular;GO:0043228|non-membrane-bounded;GO:0044464|cell;GO:0043229|intracellular;GO:0005840|ribosome;GO:0043232|intracellular;GO:0043226|organelle;GO:0005575|cellular_component;GO:0030529|ribonucleoprotein;GO:0044444|cytoplasmic;GO:0044267|cellular;GO:0009058|biosynthetic;GO:0044237|cellular;GO:0008152|metabolic;GO:0019538|protein;GO:0043170|macromolecul…	.	.	.	cpw:CPC735_050900 54S ribosomal protein L6, mitochondrial precursor, putative	YHR147C MRPL6, Mitochondrial ribosomal protein of the large subunit	96.26	91.58	81.83	92.88	66.83	68.79	40.19	40.45	82.77	87.24
BDFG_00061	hypothetical protein	PF04163.7|Tht1[Tht1-like nuclear fusion protein]	.	.	.	SigP4[DScore:0.714]	TMH:3	tve:TRV_04398 nuclear membrane fusion protein Kar5, putative	YMR065W KAR5, Protein required for nuclear membrane fusion during karyogamy, localizes to the membrane with a soluble portion in the endoplasmic reticulum lumen, may form a complex with Jem1p and Kar2p	6.76	7.15	9.47	9.34	6.46	5.35	7.82	6.75	6.02	5.65
BDFG_00062	hypothetical protein	PF02668.11|TauD[Taurine catabolism dioxygenase TauD, TfdA family]	GO:0016702|oxidoreductase;GO:0020037|heme;GO:0055114|oxidation	GO:0016702|oxidoreductase;GO:0003824|catalytic;GO:0051213|dioxygenase;GO:0003674|molecular_function;GO:0016491|oxidoreductase;GO:0016701|oxidoreductase;GO:0020037|heme;GO:0005488|binding;GO:0043169|cation;GO:0046906|tetrapyrrole;GO:0005506|iron;GO:0043167|ion;GO:0046914|transition;GO:0046872|metal;GO:0008152|metabolic;GO:0008150|biological_process;GO:0055114|oxidation	.	.	.	act:ACLA_042360 taurine catabolism dioxygenase TauD, TfdA family protein	.	5.29	4.86	5.87	5.81	5.5	5.3	4.83	4.17	3.49	3.64
BDFG_00063	hypothetical protein	PF07690.11|MFS_1[Major Facilitator Superfamily];PF05978.11|UNC-93[Ion channel regulatory protein UNC-93]	GO:0055085|transmembrane	GO:0051234|establishment;GO:0009987|cellular;GO:0008150|biological_process;GO:0006810|transport;GO:0055085|transmembrane	.	.	TMH:10	act:ACLA_042280 DUF895 domain membrane protein	.	0.23	0.29	0.26	0.09	0.1	0.28	0.05	0	0.05	0
BDFG_00064	8-amino-7-oxononanoate synthase	PF00155.16|Aminotran_1_2[Aminotransferase class I and II]	GO:0009058|biosynthetic;GO:0008168|methyltransferase;GO:0008483|transaminase;GO:0030170|pyridoxal	GO:0009058|biosynthetic;GO:0008152|metabolic;GO:0008150|biological_process;GO:0008168|methyltransferase;GO:0003824|catalytic;GO:0016740|transferase;GO:0003674|molecular_function;GO:0016741|transferase;GO:0008483|transaminase;GO:0016769|transferase;GO:0070279|vitamin;GO:0030170|pyridoxal;GO:0005488|binding;GO:0019842|vitamin;GO:0048037|cofactor	.	.	.	afv:AFLA_049100 aminotransferase, putative; K00652 8-amino-7-oxononanoate synthase [EC:2.3.1.47]	.	63.44	65.92	55.45	54.09	61.41	62.07	20.4	22.31	70.16	76.24
BDFG_00065	adenosylmethionine-8-amino-7-oxononanoate aminotransferase	PF00202.16|Aminotran_3[Aminotransferase class-III];PF13500.1|AAA_26[AAA domain]	GO:0008483|transaminase;GO:0030170|pyridoxal	GO:0003824|catalytic;GO:0008483|transaminase;GO:0016740|transferase;GO:0016769|transferase;GO:0003674|molecular_function;GO:0070279|vitamin;GO:0030170|pyridoxal;GO:0005488|binding;GO:0019842|vitamin;GO:0048037|cofactor	.	.	.	cpw:CPC735_050940 aminotransferase class III family protein; K00833 adenosylmethionine-8-amino-7-oxononanoate aminotransferase [EC:2.6.1.62]	.	48.06	46.74	39.56	38.54	85.29	91.36	36.82	37.77	96.67	95.6
BDFG_00066	biotin synthetase	TIGR00433[bioB: biotin synthase];PF04055.16|Radical_SAM[Radical SAM superfamily];PF06968.8|BATS[Biotin and Thiamin Synthesis associated domain]	GO:0004076|biotin;GO:0051536|iron-sulfur;GO:0009102|biotin	GO:0003824|catalytic;GO:0004076|biotin;GO:0016740|transferase;GO:0003674|molecular_function;GO:0016783|sulfurtransferase;GO:0070283|radical;GO:0016782|transferase;GO:0005488|binding;GO:0051540|metal;GO:0051536|iron-sulfur;GO:0009110|vitamin;GO:0016053|organic;GO:0006768|biotin;GO:0009058|biosynthetic;GO:0044237|cellular;GO:0044272|sulfur;GO:0008152|metabolic;GO:0006766|vitamin;GO:0046483|heterocy…	EC:2.8.1.6[Biotin synthase.]	.	.	tve:TRV_04744 hypothetical protein; K01012 biotin synthetase [EC:2.8.1.6]	YGR286C BIO2, Biotin synthase, catalyzes the conversion of dethiobiotin to biotin, which is the last step of the biotin biosynthesis pathway, complements E. coli bioB mutant	169.81	178.45	155.12	158.43	300.82	316.53	40.87	45.87	177.75	190.39
BDFG_00067	hypothetical protein	.	.	.	.	.	.	.	.	2.93	2.94	2.87	2.55	17.79	18.69	8.6	10.16	7.17	8.42
BDFG_00068	hypothetical protein	PF05664.6|DUF810[Protein of unknown function (DUF810)];PF10540.4|Membr_traf_MHD[Munc13 (mammalian uncoordinated) homology domain];PF00168.25|C2[C2 domain]	.	.	.	.	.	cpw:CPC735_042340 C2 domain containing protein	YOR296W Hypothetical protein	28.55	29.43	30.8	32.18	26.34	27.86	17.86	17.55	25.97	25.91
BDFG_00069	NADH dehydrogenase (ubiquinone) 1 beta subcomplex 8	PF05821.6|NDUF_B8[NADH-ubiquinone oxidoreductase ASHI subunit (CI-ASHI or NDUFB8)]	GO:0003954|NADH	GO:0003954|NADH;GO:0003824|catalytic;GO:0016651|oxidoreductase;GO:0003674|molecular_function;GO:0016491|oxidoreductase	.	.	TMH:1	ure:UREG_02093 hypothetical protein; K03964 NADH dehydrogenase (ubiquinone) 1 beta subcomplex 8 [EC:1.6.5.3 1.6.99.3]	.	130.2	140.62	149.03	147.14	123.19	121.48	148.51	137.91	178.5	176.04
BDFG_00070	adenosinetriphosphatase	PF04851.10|ResIII[Type III restriction enzyme, res subunit];PF00271.26|Helicase_C[Helicase conserved C-terminal domain];PF07529.8|HSA[HSA];PF00176.18|SNF2_N[SNF2 family N-terminal domain];PF00270.24|DEAD[DEAD/DEAH box helicase]	GO:0003677|DNA;GO:0005524|ATP;GO:0008026|ATP-dependent	GO:0005488|binding;GO:0003677|DNA;GO:0003674|molecular_function;GO:0003676|nucleic;GO:0032553|ribonucleotide;GO:0030554|adenyl;GO:0032559|adenyl;GO:0017076|purine;GO:0005524|ATP;GO:0001882|nucleoside;GO:0000166|nucleotide;GO:0032555|purine;GO:0001883|purine;GO:0008026|ATP-dependent;GO:0016817|hydrolase;GO:0016787|hydrolase;GO:0016887|ATPase;GO:0016462|pyrophosphatase;GO:0003824|catalytic;GO:00168…	.	.	.	cpw:CPC735_042360 SNF2 family N-terminal domain containing protein; K11681 helicase SWR1 [EC:3.6.4.12]	YDR334W SWR1, Swi2/Snf2-related ATPase that is the structural component of the SWR1 complex, which exchanges histone variant H2AZ Htz1p for chromatin-bound histone H2A	13.78	13.8	13.04	12.59	13.68	13.44	20.7	18.3	13.29	13.03
BDFG_00071	hypothetical protein	PF14420.1|Clr5[Clr5 domain]	.	.	.	.	.	.	.	4.74	4.64	4.6	4.78	3.01	2.73	8.92	7.99	3.86	4.47
BDFG_00072	hypothetical protein	.	.	.	.	.	.	.	.	0	0	0	0	0	0	0	0	0	0
BDFG_00073	hypothetical protein	PF06985.6|HET[Heterokaryon incompatibility protein (HET)]	.	.	.	.	.	afm:AFUA_8G01020 HET domain protein	.	8.69	9.04	4.91	5.05	30.52	32.4	65.84	64.66	15.95	17.18
BDFG_00074	NADPH2:quinone reductase	PF00107.21|ADH_zinc_N[Zinc-binding dehydrogenase];PF08240.7|ADH_N[Alcohol dehydrogenase GroES-like domain];PF13602.1|ADH_zinc_N_2[Zinc-binding dehydrogenase]	GO:0008270|zinc;GO:0003960|NADPH:quinone;GO:0055114|oxidation	GO:0005488|binding;GO:0043169|cation;GO:0043167|ion;GO:0003674|molecular_function;GO:0008270|zinc;GO:0046914|transition;GO:0046872|metal;GO:0016655|oxidoreductase;GO:0003824|catalytic;GO:0016651|oxidoreductase;GO:0016491|oxidoreductase;GO:0003960|NADPH:quinone;GO:0008152|metabolic;GO:0008150|biological_process;GO:0055114|oxidation	EC:1.6.5.5[NADPH:quinone reductase.]	.	.	cpw:CPC735_042380 quinone oxidoreductase, putative; K00344 NADPH2:quinone reductase [EC:1.6.5.5]	.	22.41	23.57	18.41	16.93	22.15	22.58	64.51	61.38	41.57	38.81
BDFG_00075	hypothetical protein	.	.	.	.	SigP4[DScore:0.708]	TMH:1	abe:ARB_04637 conserved glycine-rich protein	.	14.56	12.81	12.44	11.38	36.46	37.76	53.7	52.63	60.68	69.69
BDFG_00076	hypothetical protein	PF13824.1|zf-Mss51[Zinc-finger of mitochondrial splicing suppressor 51]	GO:0008202|steroid	GO:0008152|metabolic;GO:0008150|biological_process;GO:0006629|lipid;GO:0008202|steroid;GO:0044238|primary	.	.	.	cpw:CPC735_042400 protein MSS51, putative	.	166.57	172.76	184.94	180.02	77.21	84.01	128.12	116.78	176.72	197.1
BDFG_00077	hypothetical protein	PF13857.1|Ank_5[Ankyrin repeats (many copies)];PF13606.1|Ank_3[Ankyrin repeat];PF12796.2|Ank_2[Ankyrin repeats (3 copies)];PF13637.1|Ank_4[Ankyrin repeats (many copies)];PF00169.24|PH[PH domain];PF00023.25|Ank[Ankyrin repeat];PF01237.13|Oxysterol_BP[Oxysterol-binding protein]	GO:0008202|steroid	GO:0008152|metabolic;GO:0008150|biological_process;GO:0006629|lipid;GO:0008202|steroid;GO:0044238|primary	.	.	.	cpw:CPC735_042410 Oxysterol-binding family protein	YAR042W SWH1, Protein similar to mammalian oxysterol-binding protein, contains ankyrin repeats, localizes to the Golgi and the nucleus-vacuole junction,YDL019C OSH2, Member of an oxysterol-binding protein family with seven members in S. cerevisiae, family members have overlapping, redundant functions in sterol metabolism and collectively perform a function essential for viability	78.67	77.08	87.7	88.86	63.98	65.65	50.47	54.37	81.98	77.07
BDFG_00078	ATP synthase mitochondrial F1 complex assembly factor 2	PF07542.6|ATP12[ATP12 chaperone protein]	GO:0005515|protein;GO:0043461|proton-transporting	GO:0005515|protein;GO:0005488|binding;GO:0003674|molecular_function;GO:0016043|cellular;GO:0022607|cellular;GO:0065003|macromolecular;GO:0009987|cellular;GO:0008150|biological_process;GO:0006461|protein;GO:0070071|proton-transporting;GO:0043623|cellular;GO:0034622|cellular;GO:0043933|macromolecular;GO:0034621|cellular;GO:0043461|proton-transporting	.	.	.	cim:CIMG_07725 hypothetical protein; K07556 ATP synthase mitochondrial F1 complex assembly factor 2	YJL180C ATP12, Conserved protein required for assembly of alpha and beta subunits into the F1 sector of mitochondrial F1F0 ATP synthase	48.64	50.78	51.79	50.4	39.85	38.59	25.23	24.27	45.79	46.27
BDFG_00079	hypothetical protein	PF13641.1|Glyco_tranf_2_3[Glycosyltransferase like family 2];PF00535.21|Glycos_transf_2[Glycosyl transferase family 2];PF13506.1|Glyco_transf_21[Glycosyl transferase family 21]	GO:0016757|transferase	GO:0003824|catalytic;GO:0016740|transferase;GO:0003674|molecular_function;GO:0016757|transferase	.	.	TMH:3	cpw:CPC735_042430 glycosyl transferase, group 2 family protein	.	3.12	3.44	1.78	2.16	2.92	3.27	8.26	7.72	6.33	7.24
BDFG_00080	hypothetical protein	.	.	.	.	.	.	yli:YALI0C23276g YALI0C23276p	.	20.57	21.04	20.1	20.76	36.76	35.6	23.25	22.28	29.68	31.77
BDFG_00081	hypothetical protein	TIGR00378[cax: calcium/proton exchanger];PF01699.19|Na_Ca_ex[Sodium/calcium exchanger protein]	GO:0055085|transmembrane;GO:0016021|integral	GO:0051234|establishment;GO:0009987|cellular;GO:0008150|biological_process;GO:0006810|transport;GO:0055085|transmembrane;GO:0031224|intrinsic;GO:0044425|membrane;GO:0044464|cell;GO:0016021|integral;GO:0005575|cellular_component	.	.	TMH:11	cim:CIMG_07709 hypothetical protein; K07300 Ca2+:H+ antiporter	.	41.7	39.78	38.98	40.87	96.97	100.18	32.94	35.26	53.78	58.73
BDFG_00082	hypothetical protein	PF13391.1|HNH_2[HNH endonuclease]	.	.	.	.	.	.	.	7.04	7.81	9.22	9.98	10.96	8.79	12.07	10.32	9.27	11.27
BDFG_00083	hypothetical protein	.	.	.	.	.	.	abe:ARB_04707 conserved serine-rich protein	.	3.09	3.33	4.07	4.38	7.65	7.27	8.45	9.76	5.07	4.62
BDFG_00084	microsomal epoxide hydrolase	PF12697.2|Abhydrolase_6[Alpha/beta hydrolase family];PF12695.2|Abhydrolase_5[Alpha/beta hydrolase family];PF00561.15|Abhydrolase_1[alpha/beta hydrolase fold]	GO:0033961|cis-stilbene-oxide	GO:0016787|hydrolase;GO:0003824|catalytic;GO:0016803|ether;GO:0016801|hydrolase;GO:0003674|molecular_function;GO:0033961|cis-stilbene-oxide	EC:3.3.2.9[Microsomal epoxide hydrolase.]	.	.	afv:AFLA_045170 alpha/beta hydrolase, putative	.	26.2	31.83	50.57	50.83	15.8	16.49	58.88	59.7	79.63	72.05
BDFG_00085	hypothetical protein	PF03403.8|PAF-AH_p_II[Platelet-activating factor acetylhydrolase, isoform II]	GO:0003847|1-alkyl-2-acetylglycerophosphocholine;GO:0016042|lipid	GO:0003847|1-alkyl-2-acetylglycerophosphocholine;GO:0016787|hydrolase;GO:0003824|catalytic;GO:0003674|molecular_function;GO:0004091|carboxylesterase;GO:0016788|hydrolase;GO:0008152|metabolic;GO:0008150|biological_process;GO:0006629|lipid;GO:0016042|lipid;GO:0044238|primary;GO:0009056|catabolic	.	.	.	ssl:SS1G_01537 hypothetical protein ; K01062 1-alkyl-2-acetylglycerophosphocholine esterase [EC:3.1.1.47]	.	12.7	13.56	12.49	12.15	14.21	15.61	35.55	38.38	12.15	11.81
BDFG_00086	hypothetical protein	PF08477.8|Miro[Miro-like protein];PF04670.7|Gtr1_RagA[Gtr1/RagA G protein conserved region];TIGR00231[small_GTP: small GTP-binding protein domain];PF00025.16|Arf[ADP-ribosylation factor family];PF00071.17|Ras[Ras family]	GO:0007264|small;GO:0005525|GTP;GO:0015031|protein	GO:0050794|regulation;GO:0007242|intracellular;GO:0007165|signal;GO:0008150|biological_process;GO:0007264|small;GO:0050789|regulation;GO:0023046|signaling;GO:0023060|signal;GO:0065007|biological;GO:0032553|ribonucleotide;GO:0005488|binding;GO:0019001|guanyl;GO:0005525|GTP;GO:0017076|purine;GO:0003674|molecular_function;GO:0000166|nucleotide;GO:0032555|purine;GO:0032561|guanyl;GO:0015031|protein;G…	.	.	.	cpw:CPC735_042470 Ras family protein	.	53.67	51.33	47.95	50.94	42.21	46.19	58.48	66.71	44	41.89
BDFG_00087	D-xylulose reductase A	PF00107.21|ADH_zinc_N[Zinc-binding dehydrogenase];PF08240.7|ADH_N[Alcohol dehydrogenase GroES-like domain];PF03721.9|UDPG_MGDP_dh_N[UDP-glucose/GDP-mannose dehydrogenase family, NAD binding domain]	GO:0003939|L-iditol;GO:0008270|zinc;GO:0046526|D-xylulose;GO:0055114|oxidation	GO:0003939|L-iditol;GO:0016614|oxidoreductase;GO:0016616|oxidoreductase;GO:0003824|catalytic;GO:0003674|molecular_function;GO:0016491|oxidoreductase;GO:0005488|binding;GO:0043169|cation;GO:0043167|ion;GO:0008270|zinc;GO:0046914|transition;GO:0046872|metal;GO:0031320|hexitol;GO:0046526|D-xylulose;GO:0008152|metabolic;GO:0008150|biological_process;GO:0055114|oxidation	EC:1.1.1.9[D-xylulose reductase.]	.	.	aor:AOR_1_1070074 AO090038000631; D-xylulose reductase A; K05351 D-xylulose reductase [EC:1.1.1.9]	YJR159W SOR1, Sorbitol dehydrogenase, expression is induced in the presence of sorbitol,YLR070C XYL2, Xylitol dehydrogenase, converts xylitol to D-xylulose in the endogenous xylose utilization pathway,YDL246C SOR2, Protein of unknown function, computational analysis of large-scale protein-protein interaction data suggests a possible role in fructose or mannose metabolism	52.8	54.67	51.08	46.25	39.85	42.04	52.71	56.53	28.26	26.27
BDFG_00088	beta-mannosidase	PF00703.16|Glyco_hydro_2[Glycosyl hydrolases family 2];PF02837.13|Glyco_hydro_2_N[Glycosyl hydrolases family 2, sugar binding domain]	GO:0043169|cation;GO:0004553|hydrolase;GO:0005975|carbohydrate	GO:0005488|binding;GO:0043169|cation;GO:0043167|ion;GO:0003674|molecular_function;GO:0016787|hydrolase;GO:0003824|catalytic;GO:0004553|hydrolase;GO:0016798|hydrolase;GO:0008152|metabolic;GO:0008150|biological_process;GO:0044238|primary;GO:0005975|carbohydrate	.	.	.	bfu:BC1G_09426 hypothetical protein ; K01192 beta-mannosidase [EC:3.2.1.25]	.	10.43	11.11	9.19	9.95	41.15	41.2	19.43	19.51	8.41	8.82
BDFG_00089	D-lactate dehydrogenase (cytochrome)	PF02913.14|FAD-oxidase_C[FAD linked oxidases, C-terminal domain];PF01565.18|FAD_binding_4[FAD binding domain]	GO:0004458|D-lactate;GO:0050660|FAD;GO:0055114|oxidation	GO:0016614|oxidoreductase;GO:0016898|oxidoreductase;GO:0003824|catalytic;GO:0003674|molecular_function;GO:0016491|oxidoreductase;GO:0004457|lactate;GO:0004458|D-lactate;GO:0050660|FAD;GO:0005488|binding;GO:0030554|adenyl;GO:0017076|purine;GO:0001882|nucleoside;GO:0000166|nucleotide;GO:0048037|cofactor;GO:0001883|purine;GO:0050662|coenzyme;GO:0008152|metabolic;GO:0008150|biological_process;GO:0055…	EC:1.1.2.4[D-lactate dehydrogenase (cytochrome).]	.	.	cpw:CPC735_042500 D-lactate dehydrogenase, putative; K00102 D-lactate dehydrogenase (cytochrome) [EC:1.1.2.4]	YDL174C DLD1, D-lactate dehydrogenase, oxidizes D-lactate to pyruvate, transcription is heme-dependent, repressed by glucose, and derepressed in ethanol or lactate, located in the mitochondrial inner membrane	40.81	37.4	38.76	38.17	42.04	44.66	49.12	48.76	38.69	38.19
BDFG_00090	hypothetical protein	.	.	.	.	.	.	.	.	2.48	1.86	3.31	2.48	3.87	4.16	5.48	5.54	2.06	2.64
BDFG_00091	hypothetical protein	.	.	.	.	.	.	.	.	2.75	2.74	2.33	4.02	4.43	4.25	6.09	6.74	1.81	2.34
BDFG_00092	hypothetical protein	PF11443.3|DUF2828[Domain of unknown function (DUF2828)]	.	.	.	.	.	bdi:100834011 uncharacterized LOC100834011	.	8.7	8.35	8.95	7.83	10.46	10.69	20.28	23.53	7.22	7.07
BDFG_00093	hypothetical protein	PF07217.6|Het-C[Heterokaryon incompatibility protein Het-C]	.	.	.	SigP4[DScore:0.903]	.	cpw:CPC735_042540 Heterokaryon incompatibility Het-C family protein	.	185.81	196.7	199.98	198.41	246.74	253.65	110.87	115.5	177.93	167.32
BDFG_00094	hypothetical protein	.	.	.	.	.	.	.	.	2.23	2.49	2.49	2.81	1.26	0.62	0.92	0.62	1.03	1.25
BDFG_00095	eukaryotic translation initiation factor 3 subunit I	PF00400.27|WD40[WD domain, G-beta repeat]	GO:0003743|translation;GO:0006412|translation;GO:0005737|cytoplasm	GO:0003743|translation;GO:0005488|binding;GO:0003674|molecular_function;GO:0008135|translation;GO:0003676|nucleic;GO:0044267|cellular;GO:0009058|biosynthetic;GO:0044237|cellular;GO:0008152|metabolic;GO:0019538|protein;GO:0043170|macromolecule;GO:0009059|macromolecule;GO:0006412|translation;GO:0009987|cellular;GO:0008150|biological_process;GO:0044238|primary;GO:0044249|cellular;GO:0034645|cellular…	.	.	.	cpw:CPC735_042870 eukaryotic translation initiation factor, putative; K03246 translation initiation factor 3 subunit I	YMR146C TIF34, Subunit of the core complex of translation initiation factor 3eIF3, which is essential for translation	119.75	115.13	112.59	110.91	78.55	85.66	56.2	56.62	98.6	108.04
BDFG_00096	formate-tetrahydrofolate ligase	PF02882.14|THF_DHG_CYH_C[Tetrahydrofolate dehydrogenase/cyclohydrolase, NAD(P)-binding domain];PF01268.14|FTHFS[Formate--tetrahydrofolate ligase];PF00763.18|THF_DHG_CYH[Tetrahydrofolate dehydrogenase/cyclohydrolase, catalytic domain]	GO:0004488|methylenetetrahydrofolate;GO:0005524|ATP;GO:0004477|methenyltetrahydrofolate;GO:0006730|one-carbon;GO:0055114|oxidation;GO:0004329|formate-tetrahydrofolate;GO:0009396|folic	GO:0016645|oxidoreductase;GO:0004488|methylenetetrahydrofolate;GO:0016646|oxidoreductase;GO:0003824|catalytic;GO:0003674|molecular_function;GO:0016491|oxidoreductase;GO:0004486|methylenetetrahydrofolate;GO:0032553|ribonucleotide;GO:0005488|binding;GO:0030554|adenyl;GO:0032559|adenyl;GO:0017076|purine;GO:0005524|ATP;GO:0001882|nucleoside;GO:0000166|nucleotide;GO:0032555|purine;GO:0001883|purine;GO…	EC:3.5.4.9[Methenyltetrahydrofolate cyclohydrolase.];EC:1.5.1.5[Methylenetetrahydrofolate dehydrogenase (NADP(+)).];EC:6.3.4.3[Formate--tetrahydrofolate ligase.]	.	.	cim:CIMG_07671 similar to C1 tetrahydrofolate synthase C1-THFS; K00288 methylenetetrahydrofolate dehydrogenase (NADP+) / methenyltetrahydrofolate cyclohydrolase / formyltetrahydrofolate synthetase [EC:1.5.1.5 3.5.4.9 6.3.4.3]	YBR084W MIS1, Mitochondrial C1-tetrahydrofolate synthase, involved in interconversion between different oxidation states of tetrahydrofolate THF,YGR204W ADE3, Cytoplasmic trifunctional enzyme C1-tetrahydrofolate synthase, involved in single carbon metabolism and required for biosynthesis of purines, thymidylate, methionine, and histidine	91.24	86.99	104.37	105.32	117.5	126.79	49.39	51.43	118.99	115.58
BDFG_00097	isocitrate dehydrogenase [NADP], mitochondrial	TIGR00127[nadp_idh_euk: isocitrate dehydrogenase, NADP-dependent];PF00180.15|Iso_dh[Isocitrate/isopropylmalate dehydrogenase]	GO:0000287|magnesium;GO:0006097|glyoxylate;GO:0051287|NAD;GO:0055114|oxidation;GO:0004450|isocitrate;GO:0006099|tricarboxylic;GO:0006102|isocitrate;GO:0005739|mitochondrion;GO:0030145|manganese;GO:0008967|phosphoglycolate	GO:0005488|binding;GO:0043169|cation;GO:0000287|magnesium;GO:0043167|ion;GO:0003674|molecular_function;GO:0046872|metal;GO:0006097|glyoxylate;GO:0044237|cellular;GO:0008152|metabolic;GO:0042180|cellular;GO:0044262|cellular;GO:0032787|monocarboxylic;GO:0046487|glyoxylate;GO:0009987|cellular;GO:0008150|biological_process;GO:0044281|small;GO:0006081|cellular;GO:0005975|carbohydrate;GO:0044238|primar…	EC:1.1.1.42[Isocitrate dehydrogenase (NADP(+)).]	.	.	cpw:CPC735_042850 Isocitrate dehydrogenase, mitochondrial precursor, putative (EC:1.1.1.42); K00031 isocitrate dehydrogenase [EC:1.1.1.42]	YDL066W IDP1, Mitochondrial NADP-specific isocitrate dehydrogenase, catalyzes the oxidation of isocitrate to alpha-ketoglutarate, not required for mitochondrial respiration and may function to divert alpha-ketoglutarate to biosynthetic processes	123.64	134.36	116.95	110.05	313.99	320.44	296.48	279.31	237.83	259.29
BDFG_00098	NADH dehydrogenase	PF06212.7|GRIM-19[GRIM-19 protein]	GO:0008137|NADH;GO:0055114|oxidation	GO:0050136|NADH;GO:0016655|oxidoreductase;GO:0008137|NADH;GO:0003954|NADH;GO:0003824|catalytic;GO:0016651|oxidoreductase;GO:0003674|molecular_function;GO:0016491|oxidoreductase;GO:0008152|metabolic;GO:0008150|biological_process;GO:0055114|oxidation	EC:1.6.5.3[NADH:ubiquinone reductase (H(+)-translocating).]	.	TMH:1	aor:AOR_1_2412174 AO090005001391; NADH-ubiquinone oxidoreductase subunit GRIM-19	.	229.16	241.16	211.33	203.14	263.8	274.54	255.5	238.6	289.19	275.93
BDFG_00099	hypothetical protein	PF01746.16|tRNA_m1G_MT[tRNA (Guanine-1)-methyltransferase]	GO:0008168|methyltransferase	GO:0008168|methyltransferase;GO:0003824|catalytic;GO:0016740|transferase;GO:0003674|molecular_function;GO:0016741|transferase	.	.	.	ure:UREG_07596 hypothetical protein; K15445 tRNA (guanine9-N1)-methyltransferase [EC:2.1.1.221]	YOL093W TRM10, tRNA methyltransferase, methylates the N-1 position of guanosine in tRNAs	17.88	16.1	12.94	10.49	20.58	17.55	18.82	16.33	14.9	13.24
BDFG_00100	hypothetical protein	PF08553.5|VID27[VID27 cytoplasmic protein]	.	.	.	.	.	ure:UREG_07596 hypothetical protein; K15445 tRNA (guanine9-N1)-methyltransferase [EC:2.1.1.221]	YNL212W VID27, Cytoplasmic protein of unknown function, possibly involved in vacuolar protein degradation, not essential for proteasome-dependent degradation of fructose-1,6-bisphosphatase FBPase, null mutants exhibit normal growth	43.1	40.46	41.48	42.39	31.74	33.43	16.94	18.21	34.37	32.74
BDFG_00101	hypothetical protein	PF07534.11|TLD[TLD]	GO:0006886|intracellular;GO:0030117|membrane;GO:0005515|protein;GO:0016192|vesicle-mediated	GO:0046907|intracellular;GO:0015031|protein;GO:0051234|establishment;GO:0051649|establishment;GO:0006886|intracellular;GO:0008150|biological_process;GO:0006810|transport;GO:0045184|establishment;GO:0032991|macromolecular;GO:0044424|intracellular;GO:0044464|cell;GO:0044425|membrane;GO:0005575|cellular_component;GO:0030117|membrane;GO:0043234|protein;GO:0044444|cytoplasmic;GO:0005515|protein;GO:000…	.	.	.	aor:AOR_1_2418174 AO090005001394; oxidation resistance protein 1	YPL196W OXR1, Protein of unknown function required for normal levels of resistance to oxidative damage, null mutants are sensitive to hydrogen peroxide, member of a conserved family of proteins found in eukaryotes but not in prokaryotes	30.44	28.67	30.37	28.56	42.11	45.03	27.43	31.73	30.54	30.45
BDFG_00102	hypothetical protein	PF01602.15|Adaptin_N[Adaptin N terminal region];PF12717.2|Cnd1[non-SMC mitotic condensation complex subunit 1];PF13646.1|HEAT_2[HEAT repeats]	GO:0006886|intracellular;GO:0030117|membrane;GO:0005515|protein;GO:0008565|protein;GO:0016192|vesicle-mediated	GO:0046907|intracellular;GO:0015031|protein;GO:0051234|establishment;GO:0051649|establishment;GO:0006886|intracellular;GO:0008150|biological_process;GO:0006810|transport;GO:0045184|establishment;GO:0032991|macromolecular;GO:0044424|intracellular;GO:0044464|cell;GO:0044425|membrane;GO:0005575|cellular_component;GO:0030117|membrane;GO:0043234|protein;GO:0044444|cytoplasmic;GO:0005515|protein;GO:000…	.	.	.	cpw:CPC735_042640 beta-adaptin 1, putative	YKL135C APL2, Beta-adaptin, large subunit of the clathrin-associated protein AP-1 complex, binds clathrin, involved in clathrin-dependent Golgi protein sorting	45.78	45.75	48.25	46.17	50.78	48.64	30.12	31.67	55.29	55.56
BDFG_00103	hypothetical protein	.	.	.	.	.	.	act:ACLA_036840 transcriptional regulator, putative	.	18.38	19.26	15.06	13.4	23.88	23.68	6.72	7.47	7.73	7.19
BDFG_00104	hypothetical protein	PF04777.8|Evr1_Alr[Erv1 / Alr family]	GO:0016972|thiol;GO:0055114|oxidation	GO:0016972|thiol;GO:0003824|catalytic;GO:0003674|molecular_function;GO:0016491|oxidoreductase;GO:0016670|oxidoreductase;GO:0016667|oxidoreductase;GO:0008152|metabolic;GO:0008150|biological_process;GO:0055114|oxidation	.	.	.	cpw:CPC735_042620 Erv1 / Alr family protein	YGR029W ERV1, Flavin-linked sulfhydryl oxidase of the mitochondrial intermembrane space IMS, oxidizes Mia40p as part of a disulfide relay system that promotes IMS retention of imported proteins, ortholog of human hepatopoietin ALR	37.5	36.04	32.46	32.8	23.41	24.98	15.96	17.68	26.18	29.19
BDFG_00105	coatomer protein complex, subunit alpha (xenin)	PF04053.9|Coatomer_WDAD[Coatomer WD associated region];PF06957.6|COPI_C[Coatomer (COPI) alpha subunit C-terminus];PF00400.27|WD40[WD domain, G-beta repeat]	GO:0006886|intracellular;GO:0030126|COPI;GO:0005515|protein;GO:0005198|structural;GO:0016192|vesicle-mediated	GO:0046907|intracellular;GO:0015031|protein;GO:0051234|establishment;GO:0051649|establishment;GO:0006886|intracellular;GO:0008150|biological_process;GO:0006810|transport;GO:0045184|establishment;GO:0044433|cytoplasmic;GO:0032991|macromolecular;GO:0044424|intracellular;GO:0030120|vesicle;GO:0044422|organelle;GO:0030126|COPI;GO:0044464|cell;GO:0044425|membrane;GO:0044431|Golgi;GO:0044446|intracellu…	.	.	.	nfi:NFIA_068280 Coatomer subunit alpha, putative; K05236 coatomer protein complex, subunit alpha (xenin)	YDL145C COP1, Alpha subunit of COPI vesicle coatomer complex, which surrounds transport vesicles in the early secretory pathway	89.29	82.04	84.14	83.12	91.14	96.11	54.96	57.1	74.84	72.86
BDFG_00106	hypothetical protein	.	.	.	.	.	.	.	.	6.58	7.44	6.55	7.49	6.29	5.65	16.8	14.55	7.54	9.58
BDFG_00107	hypothetical protein	.	.	.	.	.	.	aor:AOR_1_2340174 AO090005001351; BTB domain transcription factor	.	40.45	40.13	36.7	39.66	37.04	38.51	151.86	161.25	54.83	61.64
BDFG_00108	hypothetical protein	PF13449.1|Phytase-like[Esterase-like activity of phytase]	.	.	.	SigP4[DScore:0.856]	.	azl:AZL_c04460 membrane autotransporter barrel domain protein	.	1.36	0.95	0.77	0.83	0.98	0.67	5.46	7.9	0.48	0.68
BDFG_00109	hypothetical protein	.	.	.	.	.	.	.	.	15.93	14.51	8.11	9.47	6.13	5.2	51.24	56.34	7.97	6.9
BDFG_00110	hypothetical protein	PF14420.1|Clr5[Clr5 domain]	.	.	.	.	.	dwi:Dwil_GK10184 GK10184 gene product from transcript GK10184-RA	.	13.47	14.4	13.45	12.87	10.42	9.96	15.72	15.99	15.97	13.39
BDFG_00111	hypothetical protein	TIGR00745[apbA_panE: 2-dehydropantoate 2-reductase];PF02558.11|ApbA[Ketopantoate reductase PanE/ApbA];PF08546.6|ApbA_C[Ketopantoate reductase PanE/ApbA C terminal]	GO:0050661|NADP;GO:0015940|pantothenate;GO:0008677|2-dehydropantoate;GO:0055114|oxidation;GO:0005737|cytoplasm	GO:0005488|binding;GO:0003674|molecular_function;GO:0000166|nucleotide;GO:0048037|cofactor;GO:0050661|NADP;GO:0050662|coenzyme;GO:0051188|cofactor;GO:0006752|group;GO:0042398|cellular;GO:0009058|biosynthetic;GO:0044237|cellular;GO:0006519|cellular;GO:0008152|metabolic;GO:0006575|cellular;GO:0009108|coenzyme;GO:0015939|pantothenate;GO:0009987|cellular;GO:0008150|biological_process;GO:0044281|small…	.	.	.	lth:KLTH0A00506g KLTH0A00506p	YDL144C Hypothetical protein	105.3	116.16	139.52	137.38	179.22	183.82	94	99.37	168.15	155.6
BDFG_00112	hypothetical protein	PF12796.2|Ank_2[Ankyrin repeats (3 copies)];PF13637.1|Ank_4[Ankyrin repeats (many copies)];PF00023.25|Ank[Ankyrin repeat]	.	.	.	SigP4[DScore:0.559]	.	tva:TVAG_291510 ankyrin repeat protein; K15502 serine/threonine-protein phosphatase 6 regulatory ankyrin repeat subunit A	.	1.35	1.39	1.27	1.23	3.08	2.71	1.72	1.89	1.03	1.1
BDFG_00113	serine/threonine protein kinase	PF00069.20|Pkinase[Protein kinase domain]	GO:0004674|protein;GO:0005524|ATP;GO:0006468|protein	GO:0016773|phosphotransferase;GO:0004672|protein;GO:0016301|kinase;GO:0003824|catalytic;GO:0016740|transferase;GO:0003674|molecular_function;GO:0004674|protein;GO:0016772|transferase;GO:0032553|ribonucleotide;GO:0005488|binding;GO:0030554|adenyl;GO:0032559|adenyl;GO:0017076|purine;GO:0005524|ATP;GO:0001882|nucleoside;GO:0000166|nucleotide;GO:0032555|purine;GO:0001883|purine;GO:0043687|post-transl…	.	.	.	cpw:CPC735_043060 kinase domain containing protein	.	4.89	4.38	4.64	5.18	50.52	49.78	5.73	4.7	3.77	3.4
BDFG_00114	hypothetical protein	.	.	.	.	.	.	.	.	1.14	1.24	0.69	0.59	3.56	3.25	5.7	5.64	0.73	0.91
BDFG_00115	hypothetical protein	PF00398.15|RrnaAD[Ribosomal RNA adenine dimethylase]	GO:0000154|rRNA;GO:0000179|rRNA	GO:0000154|rRNA;GO:0009451|RNA;GO:0044237|cellular;GO:0008152|metabolic;GO:0006139|nucleobase,;GO:0006364|rRNA;GO:0043170|macromolecule;GO:0009987|cellular;GO:0008150|biological_process;GO:0016072|rRNA;GO:0034470|ncRNA;GO:0006396|RNA;GO:0006807|nitrogen;GO:0044238|primary;GO:0016070|RNA;GO:0044260|cellular;GO:0043412|macromolecule;GO:0034660|ncRNA;GO:0008757|S-adenosylmethionine-dependent;GO:0008…	.	.	.	ure:UREG_07639 hypothetical protein; K15267 mitochondrial transcription factor 1	YMR228W MTF1, Mitochondrial RNA polymerase specificity factor with structural similarity to S-adenosylmethionine-dependent methyltransferases and functional similarity to bacterial sigma-factors, interacts with mitochondrial core polymerase Rpo41p	16.03	15.4	15.93	15.85	9.66	10.07	7.35	7.88	13.41	13.09
BDFG_00116	ubiquitin thiolesterase	PF01398.16|JAB[JAB1/Mov34/MPN/PAD-1 ubiquitin protease]	.	.	.	.	.	cim:CIMG_07648 hypothetical protein; K11866 STAM-binding protein [EC:3.1.2.15]	.	17.23	17.71	17.3	17.75	16.79	16.19	15.62	16.99	19.92	17.51
BDFG_00117	hypothetical protein	PF07986.7|TBCC[Tubulin binding cofactor C]	GO:0005488|binding	GO:0005488|binding;GO:0003674|molecular_function	.	.	.	ang:ANI_1_342144 An16g02430; tubulin-specific chaperone c	.	23.2	24.43	28.39	26.11	29.1	27.36	30.74	30.86	32.17	29.05
BDFG_00118	hypothetical protein	PF09286.6|Pro-kuma_activ[Pro-kumamolisin, activation domain];PF00082.17|Peptidase_S8[Subtilase family]	GO:0004252|serine-type;GO:0046872|metal;GO:0006508|proteolysis;GO:0005576|extracellular	GO:0008233|peptidase;GO:0008236|serine-type;GO:0016787|hydrolase;GO:0003824|catalytic;GO:0003674|molecular_function;GO:0004175|endopeptidase;GO:0004252|serine-type;GO:0017171|serine;GO:0070011|peptidase;GO:0005488|binding;GO:0043169|cation;GO:0043167|ion;GO:0046872|metal;GO:0008152|metabolic;GO:0006508|proteolysis;GO:0043170|macromolecule;GO:0019538|protein;GO:0008150|biological_process;GO:004423…	.	SigP4[DScore:0.715]	.	ure:UREG_02074 similar to fuSed3 protease; K01279 tripeptidyl-peptidase I [EC:3.4.14.9]	.	3.9	3.85	4.06	4.14	1.92	1.48	57.3	63.92	1.09	1.12
BDFG_00119	hypothetical protein	PF10075.4|PCI_Csn8[COP9 signalosome, subunit CSN8];PF03399.11|SAC3_GANP[SAC3/GANP/Nin1/mts3/eIF-3 p25 family]	GO:0006508|proteolysis;GO:0005838|proteasome	GO:0008152|metabolic;GO:0006508|proteolysis;GO:0043170|macromolecule;GO:0019538|protein;GO:0008150|biological_process;GO:0044238|primary;GO:0005838|proteasome;GO:0032991|macromolecular;GO:0044424|intracellular;GO:0044464|cell;GO:0005575|cellular_component;GO:0043234|protein	.	.	.	ure:UREG_07604 hypothetical protein; K03031 26S proteasome regulatory subunit N12	YFR052W RPN12, Subunit of the 19S regulatory particle of the 26S proteasome lid, synthetically lethal with RPT1, which is an ATPase component of the 19S regulatory particle, physically interacts with Nob1p and Rpn3p	77.11	76.87	78.22	76.45	71.27	71.1	55.53	53.46	84.69	85.03
BDFG_00120	hypothetical protein	.	.	.	.	.	.	zma:100276398 cl4958_1(49); LOC100276398	.	3.59	3.87	3.69	3.7	3.68	3.46	5.45	5.06	3.39	3.76
BDFG_00121	hypothetical protein	PF08939.5|DUF1917[Domain of unknown function (DUF1917)]	.	.	.	.	.	.	.	22.82	25.06	26.28	23.77	24.92	22.35	20.62	21.11	23.48	23.21
BDFG_00122	hypothetical protein	PF08700.6|Vps51[Vps51/Vps67]	.	.	.	.	.	cci:CC1G_07042 vesicular transporter	.	18.57	18.56	16.81	16.58	11.26	10.97	22.45	24.08	35.55	32.44
BDFG_00123	hypothetical protein	PF08585.7|DUF1767[Domain of unknown function (DUF1767)]	.	.	.	.	.	cim:CIMG_07688 hypothetical protein; K15364 RecQ-mediated genome instability protein 1	.	4.94	5.11	5.14	5.13	4.64	4.72	3.58	3.61	4.29	3.4
BDFG_00124	hypothetical protein	PF13371.1|TPR_9[Tetratricopeptide repeat];PF00515.23|TPR_1[Tetratricopeptide repeat];PF13181.1|TPR_8[Tetratricopeptide repeat];PF13432.1|TPR_16[Tetratricopeptide repeat];PF13414.1|TPR_11[TPR repeat];PF13174.1|TPR_6[Tetratricopeptide repeat];PF07719.12|TPR_2[Tetratricopeptide repeat];PF13176.1|TPR_7[Tetratricopeptide repeat]	GO:0005488|binding	GO:0005488|binding;GO:0003674|molecular_function	.	.	.	cpw:CPC735_042710 TPR Domain containing protein; K12600 superkiller protein 3	.	18.29	18.77	19.43	18.21	23.44	21.77	17.79	16.91	22.03	20.95
BDFG_00125	hypothetical protein	PF00150.13|Cellulase[Cellulase (glycosyl hydrolase family 5)]	GO:0043169|cation;GO:0004553|hydrolase;GO:0005975|carbohydrate	GO:0005488|binding;GO:0043169|cation;GO:0043167|ion;GO:0003674|molecular_function;GO:0016787|hydrolase;GO:0003824|catalytic;GO:0004553|hydrolase;GO:0016798|hydrolase;GO:0008152|metabolic;GO:0008150|biological_process;GO:0044238|primary;GO:0005975|carbohydrate	.	.	.	afm:AFUA_3G08820 glycosyl hydrolase	YIR007W Hypothetical protein	26.37	26.03	25.48	25.89	30.28	31.39	16.47	16.82	29.24	27.62
BDFG_00126	CMGC/CDK protein kinase	PF00069.20|Pkinase[Protein kinase domain];PF07714.12|Pkinase_Tyr[Protein tyrosine kinase]	GO:0008353|RNA;GO:0005524|ATP;GO:0006468|protein	GO:0016773|phosphotransferase;GO:0004672|protein;GO:0016301|kinase;GO:0003824|catalytic;GO:0016740|transferase;GO:0003674|molecular_function;GO:0008353|RNA;GO:0004674|protein;GO:0016772|transferase;GO:0032553|ribonucleotide;GO:0005488|binding;GO:0030554|adenyl;GO:0032559|adenyl;GO:0017076|purine;GO:0005524|ATP;GO:0001882|nucleoside;GO:0000166|nucleotide;GO:0032555|purine;GO:0001883|purine;GO:0043…	EC:2.7.11.1[Non-specific serine/threonine protein kinase.]	.	.	nfi:NFIA_037990 cdk5	.	14.02	14.7	16.02	16.39	15.72	14.79	18.76	18.76	16.5	17.13
BDFG_00127	hypothetical protein	.	GO:0005488|binding	GO:0005488|binding;GO:0003674|molecular_function	.	.	.	cim:CIMG_07691 hypothetical protein; K14289 exportin-5	YDR335W MSN5, Karyopherin involved in nuclear import and export, shown to be responsible for nuclear import of replication protein A and for export of several proteins including Swi6p, Far1p, and Pho4p, cargo dissociation involves binding to RanGTP	9.61	9.26	9.17	9.53	14.32	14.65	14.11	14.12	8.12	7.18
BDFG_00128	hypothetical protein	TIGR00266[TIGR00266: TIGR00266 family protein];PF01987.12|AIM24[Mitochondrial biogenesis AIM24]	.	.	.	.	.	afm:AFUA_3G08610 DUF124 domain protein	.	2.94	3.04	2.76	2.91	18.61	18.69	66.58	79	5.6	6.1
BDFG_00129	hypothetical protein	.	.	.	.	.	.	.	.	0.75	0.59	0.82	0.85	0.34	0.66	0.67	0.73	2.3	2.67
BDFG_00130	hypothetical protein	PF00264.15|Tyrosinase[Common central domain of tyrosinase]	GO:0046872|metal;GO:0008152|metabolic;GO:0016491|oxidoreductase	GO:0005488|binding;GO:0043169|cation;GO:0043167|ion;GO:0003674|molecular_function;GO:0046872|metal;GO:0008152|metabolic;GO:0008150|biological_process;GO:0003824|catalytic;GO:0016491|oxidoreductase	.	SigP4[DScore:0.788]	.	bfu:BC1G_01000 hypothetical protein ; K00505 tyrosinase [EC:1.14.18.1]	.	185.45	241.54	159.62	192.31	205.3	207.33	602.62	787.62	672.1	694.51
BDFG_00131	hypothetical protein	.	.	.	.	.	TMH:1	.	.	0.28	0.67	0.13	0.19	0.13	0.35	0.21	0.21	0.62	0.25
BDFG_00132	translation initiation factor 2 subunit 2	PF01873.12|eIF-5_eIF-2B[Domain found in IF2B/IF5]	GO:0006413|translational;GO:0003743|translation	GO:0006413|translational;GO:0009987|cellular;GO:0008150|biological_process;GO:0003674|molecular_function;GO:0003743|translation;GO:0008135|translation;GO:0005488|binding;GO:0003676|nucleic	.	.	.	ure:UREG_07608 eukaryotic translation initiation factor 2 beta subunit; K03238 translation initiation factor 2 subunit 2	.	91.92	93.49	88.38	88.13	75.32	74.45	83.32	78.55	108.78	112.95
BDFG_00133	hypothetical protein	.	.	.	.	.	.	.	.	26.56	28.12	26.27	25.97	26.65	27.68	32.76	32.77	29.46	27.07
BDFG_00134	hypothetical protein	.	.	.	.	.	.	.	.	0	0.05	0	0.02	0.17	0.09	5.95	5.57	0.14	0.29
BDFG_00135	hypothetical protein	.	.	.	.	.	.	.	.	0.48	0.47	0.49	0.58	0.95	0.86	1.91	1.69	2.4	2.21
BDFG_00136	hypothetical protein	.	.	.	.	.	.	.	.	0	0	0	0	0	0	0.09	0	0	0
BDFG_00137	hypothetical protein	.	.	.	.	.	.	.	.	0	0	0	0	0	0	0.11	0	0	0
BDFG_00138	hypothetical protein	.	.	.	.	.	.	.	.	14.62	13.46	12.5	13.03	7.28	6.29	16.66	13.45	8.11	7.56
BDFG_00139	hypothetical protein	PF14259.1|RRM_6[RNA recognition motif (a.k.a. RRM, RBD, or RNP domain)];PF13893.1|RRM_5[RNA recognition motif. (a.k.a. RRM, RBD, or RNP domain)];PF00076.17|RRM_1[RNA recognition motif. (a.k.a. RRM, RBD, or RNP domain)]	GO:0000166|nucleotide;GO:0003676|nucleic	GO:0005488|binding;GO:0003674|molecular_function;GO:0000166|nucleotide;GO:0003676|nucleic	.	.	.	act:ACLA_036560 glycine-rich RNA-binding protein, putative	.	122.25	109.69	127.72	140.43	165.86	174.12	587.23	620.58	214.37	213.67
BDFG_00140	hypothetical protein	PF04752.7|ChaC[ChaC-like protein]	.	.	.	.	.	aor:AOR_1_3230174 AO090005001420; cation transport protein ChaC	YER163C Hypothetical protein	12.79	14.17	13.8	11.62	16.13	17.15	14.26	12.51	17.96	16.09
BDFG_00141	hypothetical protein	PF00036.27|efhand[EF hand];PF13833.1|EF_hand_6[EF-hand domain pair];PF13499.1|EF_hand_5[EF-hand domain pair];PF13405.1|EF_hand_4[EF-hand domain];PF13202.1|EF_hand_3[EF hand]	GO:0005509|calcium	GO:0005488|binding;GO:0043169|cation;GO:0043167|ion;GO:0003674|molecular_function;GO:0046872|metal;GO:0005509|calcium	.	.	.	cpw:CPC735_042960 EF hand domain containing protein	YGR058W PEF1, Penta-EF-hand protein required for polar bud growth and cell wall abscission, binds calcium and zinc with different affinity, localizes to bud site in G1, bud neck in G2	17.45	17.5	15.93	17.12	21.74	21.45	23.78	25.28	22.89	24.03
BDFG_00142	hypothetical protein	PF07690.11|MFS_1[Major Facilitator Superfamily];PF06609.8|TRI12[Fungal trichothecene efflux pump (TRI12)];PF00083.19|Sugar_tr[Sugar (and other) transporter]	GO:0046677|response;GO:0015904|tetracycline;GO:0055085|transmembrane;GO:0016021|integral;GO:0015520|tetracycline:hydrogen	GO:0046677|response;GO:0050896|response;GO:0008150|biological_process;GO:0042221|response;GO:0015904|tetracycline;GO:0015850|organic;GO:0051234|establishment;GO:0042891|antibiotic;GO:0006810|transport;GO:0015893|drug;GO:0009987|cellular;GO:0055085|transmembrane;GO:0031224|intrinsic;GO:0044425|membrane;GO:0044464|cell;GO:0016021|integral;GO:0005575|cellular_component;GO:0015299|solute:hydrogen;GO:…	.	.	TMH:12	cpw:CPC735_042940 Major Facilitator Superfamily protein	.	7.09	7.2	6.13	6.23	1.71	1.54	301.61	251.78	5.23	5.99
BDFG_00143	hypothetical protein	.	.	.	.	.	.	.	.	4	4.34	5.53	4.79	4.28	4.18	62.63	50.53	4.86	4.89
BDFG_00144	hypothetical protein	.	.	.	.	.	.	.	.	2.31	1.98	2.76	2.93	0.94	1	5.4	3.8	1.98	2.51
BDFG_00145	glucose-6-phosphate 1-dehydrogenase	TIGR00871[zwf: glucose-6-phosphate dehydrogenase];PF00479.17|G6PD_N[Glucose-6-phosphate dehydrogenase, NAD binding domain];PF02781.11|G6PD_C[Glucose-6-phosphate dehydrogenase, C-terminal domain]	GO:0006006|glucose;GO:0005488|binding;GO:0055114|oxidation;GO:0004345|glucose-6-phosphate	GO:0006066|alcohol;GO:0044237|cellular;GO:0006006|glucose;GO:0008152|metabolic;GO:0044262|cellular;GO:0005996|monosaccharide;GO:0009987|cellular;GO:0008150|biological_process;GO:0044281|small;GO:0005975|carbohydrate;GO:0044238|primary;GO:0019318|hexose;GO:0005488|binding;GO:0003674|molecular_function;GO:0055114|oxidation;GO:0016614|oxidoreductase;GO:0016616|oxidoreductase;GO:0003824|catalytic;GO:…	EC:1.1.1.49[Glucose-6-phosphate dehydrogenase.]	.	.	cpw:CPC735_042930 glucose-6-phosphate 1-dehydrogenase, putative (EC:1.1.1.49); K00036 glucose-6-phosphate 1-dehydrogenase [EC:1.1.1.49]	YNL241C ZWF1, Glucose-6-phosphate dehydrogenase G6PD, catalyzes the first step of the pentose phosphate pathway, involved in adapting to oxidatve stress, homolog of the human G6PD which is deficient in patients with hemolytic anemia	144.52	136.17	138.3	138.27	137.59	147.65	140.1	130.43	127.31	131.01
BDFG_00146	ATPase	PF00005.22|ABC_tran[ABC transporter];PF01061.19|ABC2_membrane[ABC-2 type transporter];PF06422.7|PDR_CDR[CDR ABC transporter]	GO:0006810|transport;GO:0005524|ATP;GO:0016021|integral;GO:0042626|ATPase	GO:0051234|establishment;GO:0008150|biological_process;GO:0006810|transport;GO:0032553|ribonucleotide;GO:0005488|binding;GO:0030554|adenyl;GO:0032559|adenyl;GO:0017076|purine;GO:0005524|ATP;GO:0001882|nucleoside;GO:0003674|molecular_function;GO:0000166|nucleotide;GO:0032555|purine;GO:0001883|purine;GO:0031224|intrinsic;GO:0044425|membrane;GO:0044464|cell;GO:0016021|integral;GO:0005575|cellular_co…	.	.	TMH:11	afm:AFUA_1G14330 ABC transporter	YPL058C PDR12, Plasma membrane ATP-binding cassette ABC transporter, weak-acid-inducible multidrug transporter required for weak organic acid resistance,YDR406W PDR15, Plasma membrane ATP binding cassette ABC transporter, multidrug transporter and general stress response factor implicated in cellular detoxification, regulated by Pdr1p, Pdr3p and Pdr8p, promoter contains a PDR responsive element,Y…	13.72	13.08	14.73	13.71	16.51	18.13	1144.57	959.64	8.51	8.84
BDFG_00147	hypothetical protein	PF13347.1|MFS_2[MFS/sugar transport protein]	.	.	.	.	TMH:12	cpw:CPC735_042920 sucrose transport protein, putative; K15378 solute carrier family 45, member 1/2/4	.	33.44	30.55	31.15	28.1	33.8	35.41	23.24	23.72	30.15	26.8
BDFG_00148	hypothetical protein	.	.	.	.	.	.	nfi:NFIA_068700 cystathionine beta-synthase (beta-thionase), putative	.	41.82	41.97	43.84	44.55	34.86	33.35	38.7	36.13	54.84	57.06
BDFG_00149	hypothetical protein	PF00153.22|Mito_carr[Mitochondrial carrier protein]	GO:0055085|transmembrane;GO:0016021|integral;GO:0050660|FAD;GO:0016491|oxidoreductase	GO:0051234|establishment;GO:0009987|cellular;GO:0008150|biological_process;GO:0006810|transport;GO:0055085|transmembrane;GO:0031224|intrinsic;GO:0044425|membrane;GO:0044464|cell;GO:0016021|integral;GO:0005575|cellular_component;GO:0050660|FAD;GO:0005488|binding;GO:0030554|adenyl;GO:0017076|purine;GO:0001882|nucleoside;GO:0003674|molecular_function;GO:0000166|nucleotide;GO:0048037|cofactor;GO:0001…	.	.	TMH:2	cpw:CPC735_042900 Mitochondrial carrier YER053C, putative; K15102 solute carrier family 25 (mitochondrial phosphate transporter), member 3	YER053C PIC2, Mitochondrial phosphate carrier, imports inorganic phosphate into mitochondria, functionally redundant with Mir1p but less abundant than Mir1p under normal conditions, expression is induced at high temperature	473.55	499.07	580.57	581.01	467	499.23	430.95	419.95	662.09	683.6
BDFG_00150	hypothetical protein	PF07690.11|MFS_1[Major Facilitator Superfamily]	GO:0055085|transmembrane	GO:0051234|establishment;GO:0009987|cellular;GO:0008150|biological_process;GO:0006810|transport;GO:0055085|transmembrane	.	.	TMH:12	cpw:CPC735_011180 Major Facilitator Superfamily protein	.	3.67	3.87	3.46	3.68	9.71	10.25	19.4	24.81	13.29	14.04
BDFG_00151	hypothetical protein	PF01494.14|FAD_binding_3[FAD binding domain]	GO:0004497|monooxygenase;GO:0055114|oxidation	GO:0003824|catalytic;GO:0004497|monooxygenase;GO:0003674|molecular_function;GO:0016491|oxidoreductase;GO:0008152|metabolic;GO:0008150|biological_process;GO:0055114|oxidation	.	.	.	afv:AFLA_054430 2,4-dichlorophenol 6-monooxygenase, putative	.	5.74	5.85	5.21	5.28	1.57	1.3	2.33	1.7	3.67	3.41
BDFG_00152	hypothetical protein	.	.	.	.	.	.	.	.	0.25	0.15	0.32	0.29	0.48	0.06	0.13	0.13	0.28	0.15
BDFG_00153	hypothetical protein	PF12223.3|DUF3602[Protein of unknown function (DUF3602)]	.	.	.	.	.	.	.	0.34	0.41	0.49	0.54	112.5	113.82	9.11	11.8	0.47	0.6
BDFG_00154	hypothetical protein	PF08101.6|DUF1708[Domain of unknown function (DUF1708)]	.	.	.	.	.	nfi:NFIA_068620 morphogenesis protein (Msb1), putative	YOR188W MSB1, Protein involved in positive regulation of both 1,3-beta-glucan synthesis and the Pkc1p-MAPK pathway, potential Cdc28p substrate, multicopy suppressor of temperature-sensitive mutations in CDC24 and CDC42, and of mutations in BEM4	23.02	20.82	20.65	22.23	25.1	25.53	26.27	33.67	11.83	10.57
BDFG_00155	hypothetical protein	.	.	.	.	.	.	.	.	0	0	0	0	0.2	0	0.64	0.8	0.05	0.05
BDFG_00156	hypothetical protein	PF00704.23|Glyco_hydro_18[Glycosyl hydrolases family 18];PF00187.14|Chitin_bind_1[Chitin recognition protein]	GO:0043169|cation;GO:0006032|chitin;GO:0004568|chitinase	GO:0005488|binding;GO:0043169|cation;GO:0043167|ion;GO:0003674|molecular_function;GO:0006026|aminoglycan;GO:0006032|chitin;GO:0008152|metabolic;GO:0005976|polysaccharide;GO:0043170|macromolecule;GO:0006022|aminoglycan;GO:0008150|biological_process;GO:0009308|amine;GO:0006030|chitin;GO:0006807|nitrogen;GO:0000272|polysaccharide;GO:0005975|carbohydrate;GO:0044238|primary;GO:0016052|carbohydrate;GO:…	.	SigP4[DScore:0.780]	.	nfi:NFIA_069800 bacteriodes thetaiotaomicron symbiotic chitinase; K01183 chitinase [EC:3.2.1.14]	.	2.15	2	2.06	2.29	5.87	5.73	3.76	3.82	3.45	2.91
BDFG_00157	hypothetical protein	.	.	.	.	.	.	.	.	0.81	0.79	0.56	0.45	1.05	0.71	0.35	0.28	1.12	1.1
BDFG_00158	MADS-box transcription factor, other eukaryote	PF00319.13|SRF-TF[SRF-type transcription factor (DNA-binding and dimerisation domain)]	GO:0005634|nucleus;GO:0006355|regulation;GO:0043565|sequence-specific;GO:0003700|transcription	GO:0044424|intracellular;GO:0044464|cell;GO:0043227|membrane-bounded;GO:0043229|intracellular;GO:0005575|cellular_component;GO:0043226|organelle;GO:0043231|intracellular;GO:0005634|nucleus;GO:0050794|regulation;GO:0060255|regulation;GO:0019219|regulation;GO:0009889|regulation;GO:0051171|regulation;GO:0008150|biological_process;GO:0045449|regulation;GO:0010468|regulation;GO:0006355|regulation;GO:0…	.	.	.	cpw:CPC735_043100 SRF-type transcription factor family protein; K09265 MADS-box transcription factor, other eukaryote	YBR182C SMP1, Putative transcription factor involved in regulating the response to osmotic stress, member of the MADS-box family of transcription factors,YPL089C RLM1, MADS-box transcription factor, component of the protein kinase C-mediated MAP kinase pathway involved in the maintenance of cell integrity, phosphorylated and activated by the MAP-kinase Slt2p	59.99	62.33	61.74	62.1	65.46	64.75	63.28	64.8	71.39	76.12
BDFG_00160	hypothetical protein	PF14226.1|DIOX_N[non-haem dioxygenase in morphine synthesis N-terminal];PF03171.15|2OG-FeII_Oxy[2OG-Fe(II) oxygenase superfamily]	GO:0005506|iron;GO:0055114|oxidation;GO:0016491|oxidoreductase	GO:0005488|binding;GO:0043169|cation;GO:0005506|iron;GO:0043167|ion;GO:0003674|molecular_function;GO:0046914|transition;GO:0046872|metal;GO:0008152|metabolic;GO:0008150|biological_process;GO:0055114|oxidation;GO:0003824|catalytic;GO:0016491|oxidoreductase	.	.	.	pfl:PFL_0720 2OG-Fe(II) oxygenase; K06892	.	3.99	4.32	4.36	4.7	4.45	4.09	7.17	6.96	3.54	4.08
BDFG_00161	60S ribosomal protein L33-B	PF01247.13|Ribosomal_L35Ae[Ribosomal protein L35Ae]	GO:0005840|ribosome;GO:0006412|translation;GO:0003735|structural	GO:0032991|macromolecular;GO:0044424|intracellular;GO:0043228|non-membrane-bounded;GO:0044464|cell;GO:0043229|intracellular;GO:0005840|ribosome;GO:0043232|intracellular;GO:0043226|organelle;GO:0005575|cellular_component;GO:0030529|ribonucleoprotein;GO:0044444|cytoplasmic;GO:0044267|cellular;GO:0009058|biosynthetic;GO:0044237|cellular;GO:0008152|metabolic;GO:0019538|protein;GO:0043170|macromolecul…	.	.	.	ure:UREG_07646 60S ribosomal protein L33-A; K02917 large subunit ribosomal protein L35Ae	YOR234C RPL33B, Ribosomal protein L37 of the large 60S ribosomal subunit, nearly identical to Rpl33Ap and has similarity to rat L35a, rpl33b null mutant exhibits normal growth while rpl33a rpl33b double null mutant is inviable,YPL143W RPL33A, N-terminally acetylated ribosomal protein L37 of the large 60S ribosomal subunit, nearly identical to Rpl33Bp and has similarity to rat L35a, rpl33a null mu…	430.88	433.95	399.23	382.13	224.32	224.02	105.73	100.01	367.42	385.27
BDFG_00162	hypothetical protein	PF10295.4|DUF2406[Uncharacterised protein (DUF2406)]	.	.	.	.	.	ddi:DDB_G0287057 gtaN; GATA zinc finger domain-containing protein 14	YMR295C Hypothetical protein,YGR273C Hypothetical protein	59	59.66	58.62	57.75	51.19	51.89	53.23	61.32	30.13	33.05
BDFG_00163	hypothetical protein	PF09446.5|VMA21[VMA21-like domain]	GO:0016021|integral;GO:0033116|ER-Golgi;GO:0005789|endoplasmic;GO:0012507|ER	GO:0031224|intrinsic;GO:0044425|membrane;GO:0044464|cell;GO:0016021|integral;GO:0005575|cellular_component;GO:0016020|membrane;GO:0031090|organelle;GO:0044424|intracellular;GO:0044422|organelle;GO:0033116|ER-Golgi;GO:0044444|cytoplasmic;GO:0005789|endoplasmic;GO:0044446|intracellular;GO:0044432|endoplasmic;GO:0030658|transport;GO:0044433|cytoplasmic;GO:0030662|coated;GO:0012507|ER;GO:0012506|vesi…	.	.	TMH:2	.	YGR105W VMA21, Integral membrane protein that is required for vacuolar H+-ATPase V-ATPase function, although not an actual component of the V-ATPase complex, functions in the assembly of the V-ATPase, localized to the yeast endoplasmic reticulum ER	23.92	24.12	24	22.54	23.65	25.21	16.33	15.09	25.32	27.25
BDFG_00164	hypothetical protein	PF04851.10|ResIII[Type III restriction enzyme, res subunit];PF00271.26|Helicase_C[Helicase conserved C-terminal domain];PF00176.18|SNF2_N[SNF2 family N-terminal domain];PF00270.24|DEAD[DEAD/DEAH box helicase]	GO:0003677|DNA;GO:0005524|ATP;GO:0004386|helicase	GO:0005488|binding;GO:0003677|DNA;GO:0003674|molecular_function;GO:0003676|nucleic;GO:0032553|ribonucleotide;GO:0030554|adenyl;GO:0032559|adenyl;GO:0017076|purine;GO:0005524|ATP;GO:0001882|nucleoside;GO:0000166|nucleotide;GO:0032555|purine;GO:0001883|purine;GO:0016817|hydrolase;GO:0016787|hydrolase;GO:0016462|pyrophosphatase;GO:0003824|catalytic;GO:0016818|hydrolase;GO:0004386|helicase;GO:0017111…	.	.	.	ure:UREG_07649 hypothetical protein; K14439 SWI/SNF-related matrix-associated actin-dependent regulator of chromatin subfamily A containing DEAD/H box 1 [EC:3.6.4.12]	YAL019W FUN30, Protein whose overexpression affects chromosome stability, potential Cdc28p substrate, homolog of Snf2p, the authentic, non-tagged protein is detected in highly purified mitochondria in high-throughput studies	15.45	14.03	14.34	14.83	11.22	10.5	2.51	2.41	6.88	5.76
BDFG_00165	aminopeptidase	PF04389.12|Peptidase_M28[Peptidase family M28];PF02225.17|PA[PA domain];PF01546.23|Peptidase_M20[Peptidase family M20/M25/M40]	GO:0046872|metal;GO:0006508|proteolysis;GO:0004177|aminopeptidase	GO:0043167|ion;GO:0003674|molecular_function;GO:0005488|binding;GO:0043169|cation;GO:0046872|metal;GO:0044238|primary;GO:0008152|metabolic;GO:0006508|proteolysis;GO:0043170|macromolecule;GO:0019538|protein;GO:0008150|biological_process;GO:0008233|peptidase;GO:0008238|exopeptidase;GO:0016787|hydrolase;GO:0004177|aminopeptidase;GO:0003824|catalytic;GO:0070011|peptidase	.	SigP4[DScore:0.723]	.	nfi:NFIA_001250 aminopeptidase Y, putative	YBR286W APE3, Vacuolar aminopeptidase Y, processed to mature form by Prb1p	8.44	8.55	7.21	7.34	3.15	3.59	120.27	119.64	4.28	4.91
BDFG_00166	tRNA-dihydrouridine synthase 2	PF01207.12|Dus[Dihydrouridine synthase (Dus)]	GO:0017150|tRNA;GO:0050660|FAD;GO:0055114|oxidation;GO:0008033|tRNA	GO:0003824|catalytic;GO:0017150|tRNA;GO:0003674|molecular_function;GO:0016491|oxidoreductase;GO:0016627|oxidoreductase;GO:0050660|FAD;GO:0005488|binding;GO:0030554|adenyl;GO:0017076|purine;GO:0001882|nucleoside;GO:0000166|nucleotide;GO:0048037|cofactor;GO:0001883|purine;GO:0050662|coenzyme;GO:0008152|metabolic;GO:0008150|biological_process;GO:0055114|oxidation;GO:0044237|cellular;GO:0006139|nucle…	EC:1.3.1.91[tRNA-dihydrouridine(20) synthase (NAD(P)(+)).]	.	.	ure:UREG_07652 hypothetical protein; K05543 tRNA-dihydrouridine synthase 2 [EC:1.3.1.91]	YNR015W SMM1, Dihydrouridine synthase, member of a family of dihydrouridine synthases including Dus1p, Smm1p, Dus3p, and Dus4p, modifies uridine residues at position 20 of cytoplasmic tRNAs	17.91	17.71	19.9	19.82	14.75	14.65	8.37	8.19	11.19	11.64
BDFG_00167	inorganic pyrophosphatase	PF00719.14|Pyrophosphatase[Inorganic pyrophosphatase]	GO:0000287|magnesium;GO:0004427|inorganic;GO:0006796|phosphate;GO:0005737|cytoplasm	GO:0005488|binding;GO:0043169|cation;GO:0000287|magnesium;GO:0043167|ion;GO:0003674|molecular_function;GO:0046872|metal;GO:0016817|hydrolase;GO:0016787|hydrolase;GO:0016462|pyrophosphatase;GO:0003824|catalytic;GO:0016818|hydrolase;GO:0004427|inorganic;GO:0044237|cellular;GO:0006796|phosphate;GO:0008152|metabolic;GO:0009987|cellular;GO:0008150|biological_process;GO:0006793|phosphorus;GO:0005737|cy…	EC:3.6.1.1[Inorganic diphosphatase.]	.	.	afv:AFLA_086710 inorganic diphosphatase, putative; K01507 inorganic pyrophosphatase [EC:3.6.1.1]	YBR011C IPP1, Cytoplasmic inorganic pyrophosphatase PPase, catalyzes the rapid exchange of oxygens from Pi with water, highly expressed and essential for viability, active-site residues show identity to those from E. coli PPase	176.54	180.94	190.34	188.08	151.08	151.08	50.57	55.14	211.09	214.52
BDFG_00168	hypothetical protein	PF10780.4|MRP_L53[39S ribosomal protein L53/MRP-L53]	.	.	.	.	.	bfu:BC1G_11824 mitochondrial ribosomal protein L44	.	54.81	63.25	54.87	52.66	47.69	49.58	29.74	27.94	51.01	58.1
BDFG_00169	hypothetical protein	PF03908.8|Sec20[Sec20]	.	.	.	.	TMH:2	cim:CIMG_07624 hypothetical protein; K08497 protein transport protein SEC20	.	21.34	22.09	21.78	22.38	28.61	27.42	26.36	25.33	27.56	25.46
BDFG_00170	replication factor C subunit 2/4	PF00004.24|AAA[ATPase family associated with various cellular activities (AAA)];PF05496.7|RuvB_N[Holliday junction DNA helicase ruvB N-terminus];PF03215.10|Rad17[Rad17 cell cycle checkpoint protein];PF13177.1|DNA_pol3_delta2[DNA polymerase III, delta subunit];PF08542.6|Rep_fac_C[Replication factor C C-terminal domain]	GO:0005663|DNA;GO:0005524|ATP;GO:0003689|DNA;GO:0006260|DNA	GO:0032991|macromolecular;GO:0044424|intracellular;GO:0044422|organelle;GO:0044427|chromosomal;GO:0044464|cell;GO:0005663|DNA;GO:0044446|intracellular;GO:0005575|cellular_component;GO:0043234|protein;GO:0032553|ribonucleotide;GO:0005488|binding;GO:0030554|adenyl;GO:0032559|adenyl;GO:0017076|purine;GO:0005524|ATP;GO:0001882|nucleoside;GO:0003674|molecular_function;GO:0000166|nucleotide;GO:0032555|…	.	.	.	cpw:CPC735_043190 Activator 1 41 kDa subunit, putative; K10755 replication factor C subunit 2/4	YJR068W RFC2, Subunit of heteropentameric Replication factor C RF-C, which is a DNA binding protein and ATPase that acts as a clamp loader of the proliferating cell nuclear antigen PCNA processivity factor for DNA polymerases delta and epsilon	23.35	22.79	21.22	18.93	23.53	24.71	13.41	10.81	19.37	17.44
BDFG_00171	4-nitrophenyl phosphatase	TIGR01452[PGP_euk: phosphoglycolate/pyridoxal phosphate phosphatase family];PF13242.1|Hydrolase_like[HAD-hyrolase-like];PF00702.21|Hydrolase[haloacid dehalogenase-like hydrolase];TIGR01460[HAD-SF-IIA: HAD hydrolase, family IIA];PF13344.1|Hydrolase_6[Haloacid dehalogenase-like hydrolase]	GO:0008152|metabolic;GO:0003869|4-nitrophenylphosphatase	GO:0008152|metabolic;GO:0008150|biological_process;GO:0016791|phosphatase;GO:0016787|hydrolase;GO:0003824|catalytic;GO:0003674|molecular_function;GO:0042578|phosphoric;GO:0003869|4-nitrophenylphosphatase;GO:0016788|hydrolase	EC:3.1.3.41[4-nitrophenylphosphatase.]	.	.	ure:UREG_07670 hypothetical protein; K01101 4-nitrophenyl phosphatase [EC:3.1.3.41]	YDL236W PHO13, Alkaline phosphatase specific for p-nitrophenyl phosphate, involved in dephosphorylation of histone II-A and casein	44.11	42.21	44.61	41.94	27.76	29.95	64.17	54.14	49.87	49.47
BDFG_00172	hypothetical protein	.	.	.	.	.	.	.	.	9.4	9.47	8.73	8.32	5.28	4.97	2.9	2.07	7.16	6.99
BDFG_00173	ATP-dependent Clp protease, protease subunit	PF00574.18|CLP_protease[Clp protease]	GO:0004252|serine-type;GO:0006508|proteolysis	GO:0008233|peptidase;GO:0008236|serine-type;GO:0016787|hydrolase;GO:0003824|catalytic;GO:0003674|molecular_function;GO:0004175|endopeptidase;GO:0004252|serine-type;GO:0017171|serine;GO:0070011|peptidase;GO:0008152|metabolic;GO:0006508|proteolysis;GO:0043170|macromolecule;GO:0019538|protein;GO:0008150|biological_process;GO:0044238|primary	EC:3.4.21.92[Endopeptidase Clp.]	.	.	cpw:CPC735_043220 ATP-dependent Clp protease proteolytic subunit, putative (EC:3.4.21.92); K01358 ATP-dependent Clp protease, protease subunit [EC:3.4.21.92]	.	35.71	35.22	35.61	32.74	38.46	41.26	18.83	18.55	42.66	46.94
BDFG_00174	hypothetical protein	PF08508.5|DUF1746[Fungal domain of unknown function (DUF1746)]	.	.	.	.	TMH:1	ani:AN2966.2 hypothetical protein; K01267 aspartyl aminopeptidase [EC:3.4.11.21]	.	22.01	21.5	21.15	20.82	21.56	20.52	39.37	37.18	23.98	25.31
BDFG_00175	hypothetical protein	PF00012.15|HSP70[Hsp70 protein]	GO:0005524|ATP	GO:0032553|ribonucleotide;GO:0005488|binding;GO:0030554|adenyl;GO:0032559|adenyl;GO:0017076|purine;GO:0005524|ATP;GO:0001882|nucleoside;GO:0003674|molecular_function;GO:0000166|nucleotide;GO:0032555|purine;GO:0001883|purine	.	.	.	abe:ARB_00787 HSP70 family protein	.	0.03	0	0.02	0.03	0.12	0.19	0.02	0.07	0.02	0
BDFG_00176	hypothetical protein	.	.	.	.	.	TMH:1	.	.	2.86	2.87	2.62	3.29	0.85	0.73	1.01	0.95	1.05	0.97
BDFG_00177	aspartyl aminopeptidase	PF02127.10|Peptidase_M18[Aminopeptidase I zinc metalloprotease (M18)]	GO:0004177|aminopeptidase;GO:0006508|proteolysis;GO:0008237|metallopeptidase;GO:0008270|zinc;GO:0050897|cobalt;GO:0005773|vacuole	GO:0008233|peptidase;GO:0016787|hydrolase;GO:0003824|catalytic;GO:0008238|exopeptidase;GO:0003674|molecular_function;GO:0004177|aminopeptidase;GO:0070011|peptidase;GO:0008152|metabolic;GO:0006508|proteolysis;GO:0043170|macromolecule;GO:0019538|protein;GO:0008150|biological_process;GO:0044238|primary;GO:0008237|metallopeptidase;GO:0005488|binding;GO:0043169|cation;GO:0043167|ion;GO:0008270|zinc;GO…	EC:3.4.11.21[Aspartyl aminopeptidase.]	.	.	cim:CIMG_07614 aspartyl aminopeptidase, putative; K01267 aspartyl aminopeptidase [EC:3.4.11.21]	YHR113W Hypothetical protein	32.59	34.63	31.9	31	30	31.27	50.19	47.48	35.23	33.42
BDFG_00178	cell division cycle 20-like protein 1, cofactor-APC complex	PF00400.27|WD40[WD domain, G-beta repeat]	GO:0051301|cell	GO:0009987|cellular;GO:0008150|biological_process;GO:0051301|cell	.	.	.	cim:CIMG_07612 hypothetical protein; K03364 cell division cycle 20-like protein 1, cofactor of APC complex	YGL003C CDH1, Cell-cycle regulated activator of the anaphase-promoting complex/cyclosome APC/C, which directs ubiquitination of cyclins resulting in mitotic exit, targets the APC/C to specific substrates including CDC20, ASE1, CIN8 and FIN1	19.48	19.37	18.71	18.91	14.74	15.87	5.77	5.62	11.46	10.9
BDFG_00179	hypothetical protein	PF02817.12|E3_binding[e3 binding domain]	GO:0008415|acyltransferase;GO:0008152|metabolic;GO:0005515|protein	GO:0016746|transferase;GO:0003824|catalytic;GO:0016740|transferase;GO:0003674|molecular_function;GO:0016747|transferase;GO:0008415|acyltransferase;GO:0008152|metabolic;GO:0008150|biological_process;GO:0005515|protein;GO:0005488|binding	.	.	.	act:ACLA_036250 pyruvate dehydrogenase complex component Pdx1, putative	.	147.78	143.94	147.38	142.05	150.33	161.53	71.22	69.3	132.76	145.36
BDFG_00180	hypothetical protein	.	.	.	.	.	TMH:2	.	.	16.36	16.27	15.48	16.35	15.5	16.14	6.38	5.14	13.26	16.43
BDFG_00181	hypothetical protein	.	.	.	.	.	.	.	.	2.13	2.69	3.01	2.53	2.07	1.09	0.22	0.07	0.56	0.85
BDFG_00182	structural maintenance-chromosome 1	PF02463.14|SMC_N[RecF/RecN/SMC N terminal domain];PF13476.1|AAA_23[AAA domain];PF13555.1|AAA_29[P-loop containing region of AAA domain];PF06470.8|SMC_hinge[SMC proteins Flexible Hinge Domain]	GO:0005515|protein;GO:0005524|ATP;GO:0051276|chromosome;GO:0005694|chromosome	GO:0005515|protein;GO:0005488|binding;GO:0003674|molecular_function;GO:0032553|ribonucleotide;GO:0030554|adenyl;GO:0032559|adenyl;GO:0017076|purine;GO:0005524|ATP;GO:0001882|nucleoside;GO:0000166|nucleotide;GO:0032555|purine;GO:0001883|purine;GO:0016043|cellular;GO:0009987|cellular;GO:0008150|biological_process;GO:0051276|chromosome;GO:0006996|organelle;GO:0044424|intracellular;GO:0043228|non-mem…	.	.	.	ure:UREG_07680 hypothetical protein; K06636 structural maintenance of chromosome 1	YFL008W SMC1, Subunit of the multiprotein cohesin complex, essential protein involved in chromosome segregation and in double-strand DNA break repair	41.58	39.23	41.64	42.67	44.72	43.75	17.02	19.17	28.65	23.88
BDFG_00183	hypothetical protein	PF13606.1|Ank_3[Ankyrin repeat];PF12796.2|Ank_2[Ankyrin repeats (3 copies)];PF13637.1|Ank_4[Ankyrin repeats (many copies)];PF00023.25|Ank[Ankyrin repeat]	.	.	.	.	.	.	.	0.89	0.7	0.9	0.84	0.49	0.24	0.68	1.15	1.08	0.93
BDFG_00184	hypothetical protein	PF12796.2|Ank_2[Ankyrin repeats (3 copies)];PF00023.25|Ank[Ankyrin repeat]	.	.	.	.	.	.	.	0.88	0.86	1.08	0.58	0.64	0.27	1.74	0.99	0.9	0.85
BDFG_00185	hypothetical protein	.	.	.	.	.	.	.	.	2.25	1.09	1.83	1.92	1.21	0.73	2.12	1.67	1.73	2.33
BDFG_00186	hypothetical protein	PF10998.3|DUF2838[Protein of unknown function (DUF2838)]	.	.	.	.	TMH:5	yli:YALI0F28699g YALI0F28699p	YGR149W Hypothetical protein	17.55	16.38	18.05	17.85	14.36	13.22	12.24	12.81	11.23	11.15
BDFG_00187	hypothetical protein	PF07766.8|LETM1[LETM1-like protein]	.	.	.	.	TMH:1	afv:AFLA_086870 MRS7 family protein	YPR125W YLH47, Mitochondrial inner membrane protein exposed to the mitochondrial matrix, associates with mitochondrial ribosomes, NOT required for respiratory growth, homolog of human Letm1, a protein implicated in Wolf-Hirschhorn syndrome	106.31	93.94	104.58	107.77	88.61	92.52	100.08	99.26	100.62	104.36
BDFG_00188	hypothetical protein	PF00293.23|NUDIX[NUDIX domain]	GO:0016787|hydrolase	GO:0016787|hydrolase;GO:0003824|catalytic;GO:0003674|molecular_function	.	.	.	cpw:CPC735_043350 hydrolase, NUDIX family protein	YLR151C PCD1, Peroxisomal nudix pyrophosphatase with specificity for coenzyme A and CoA derivatives, may function to remove potentially toxic oxidized CoA disulfide from peroxisomes to maintain the capacity for beta-oxidation of fatty acids	22.87	21.59	25.13	24.68	36.4	34.85	49.25	56.31	32.2	32.03
BDFG_00189	hypothetical protein	.	.	.	.	.	.	.	.	22.14	22.25	22.67	21.93	24.02	24.8	61.81	66.71	43.93	48.87
BDFG_00190	hypothetical protein	.	GO:0030246|carbohydrate;GO:0003824|catalytic;GO:0016052|carbohydrate	GO:0005488|binding;GO:0003674|molecular_function;GO:0030246|carbohydrate;GO:0003824|catalytic;GO:0008152|metabolic;GO:0008150|biological_process;GO:0044238|primary;GO:0005975|carbohydrate;GO:0016052|carbohydrate;GO:0009056|catabolic	.	.	TMH:6	aor:AOR_1_406014 AO090026000220; cellobiose dehydrogenase	.	37.62	35.68	34.43	36.19	66.93	60.31	17.89	18.36	37.13	39.51
BDFG_00191	hypothetical protein	PF09286.6|Pro-kuma_activ[Pro-kumamolisin, activation domain];PF00082.17|Peptidase_S8[Subtilase family]	GO:0004252|serine-type;GO:0006508|proteolysis	GO:0008233|peptidase;GO:0008236|serine-type;GO:0016787|hydrolase;GO:0003824|catalytic;GO:0003674|molecular_function;GO:0004175|endopeptidase;GO:0004252|serine-type;GO:0017171|serine;GO:0070011|peptidase;GO:0008152|metabolic;GO:0006508|proteolysis;GO:0043170|macromolecule;GO:0019538|protein;GO:0008150|biological_process;GO:0044238|primary	.	.	.	bfu:BC1G_12776 tripeptidyl peptidase ; K01279 tripeptidyl-peptidase I [EC:3.4.14.9]	.	0	0	0.02	0	0	0	0.05	0	0	0.03
BDFG_00192	hypothetical protein	.	.	.	.	.	.	.	.	0.06	0.04	0.02	0.04	0.04	0.06	0.73	0.79	0.11	0.12
BDFG_00193	hypothetical protein	PF07690.11|MFS_1[Major Facilitator Superfamily];PF00083.19|Sugar_tr[Sugar (and other) transporter]	GO:0055085|transmembrane	GO:0051234|establishment;GO:0009987|cellular;GO:0008150|biological_process;GO:0006810|transport;GO:0055085|transmembrane	.	.	TMH:11	afv:AFLA_021780 efflux pump antibiotic resistance protein, putative	.	1.13	1.09	1.5	1.38	0.7	0.47	1.19	0.94	0.54	0.59
BDFG_00194	hypothetical protein	PF11807.3|DUF3328[Domain of unknown function (DUF3328)]	.	.	.	.	TMH:1	.	.	3.67	3.36	3.67	3.71	2.76	3.03	7.61	7.02	4.66	4.59
BDFG_00195	hypothetical protein	PF09286.6|Pro-kuma_activ[Pro-kumamolisin, activation domain];PF00082.17|Peptidase_S8[Subtilase family]	GO:0004252|serine-type;GO:0006508|proteolysis	GO:0008233|peptidase;GO:0008236|serine-type;GO:0016787|hydrolase;GO:0003824|catalytic;GO:0003674|molecular_function;GO:0004175|endopeptidase;GO:0004252|serine-type;GO:0017171|serine;GO:0070011|peptidase;GO:0008152|metabolic;GO:0006508|proteolysis;GO:0043170|macromolecule;GO:0019538|protein;GO:0008150|biological_process;GO:0044238|primary	.	SigP4[DScore:0.689]	.	ssl:SS1G_13922 hypothetical protein ; K01279 tripeptidyl-peptidase I [EC:3.4.14.9]	.	0.18	0.18	0.21	0.13	0.27	0.23	1.12	1.38	0.55	0.52
BDFG_00196	hypothetical protein	.	.	.	.	SigP4[DScore:0.712]	.	.	.	0.1	0.06	0.03	0.03	0.09	0.17	2.14	4.71	0.04	0.04
BDFG_00197	hypothetical protein	PF11807.3|DUF3328[Domain of unknown function (DUF3328)]	.	.	.	.	TMH:1	.	.	0.51	0.61	1.41	1.14	1	1.21	1.18	1.56	0.53	0.33
BDFG_00198	hypothetical protein	PF03169.10|OPT[OPT oligopeptide transporter protein];TIGR00728[OPT_sfam: oligopeptide transporters, OPT superfamily]	GO:0055085|transmembrane	GO:0051234|establishment;GO:0009987|cellular;GO:0008150|biological_process;GO:0006810|transport;GO:0055085|transmembrane	.	.	TMH:13	lbc:LACBIDRAFT_250173 oligopeptide transporter	.	19.83	20.82	23.54	22.8	29.55	27.19	13.97	15.51	24.28	23.11
BDFG_00199	alpha-mannosidase	PF01074.17|Glyco_hydro_38[Glycosyl hydrolases family 38 N-terminal domain];PF09261.6|Alpha-mann_mid[Alpha mannosidase, middle domain];PF07748.8|Glyco_hydro_38C[Glycosyl hydrolases family 38 C-terminal domain]	GO:0006013|mannose;GO:0008270|zinc;GO:0004559|alpha-mannosidase	GO:0006066|alcohol;GO:0006013|mannose;GO:0044237|cellular;GO:0008152|metabolic;GO:0044262|cellular;GO:0005996|monosaccharide;GO:0009987|cellular;GO:0008150|biological_process;GO:0044281|small;GO:0005975|carbohydrate;GO:0044238|primary;GO:0019318|hexose;GO:0005488|binding;GO:0043169|cation;GO:0043167|ion;GO:0003674|molecular_function;GO:0008270|zinc;GO:0046914|transition;GO:0046872|metal;GO:001592…	EC:3.2.1.24[Alpha-mannosidase.]	.	.	cpw:CPC735_043370 Glycosyl hydrolases family 38 protein; K01191 alpha-mannosidase [EC:3.2.1.24]	YGL156W AMS1, Vacuolar alpha mannosidase, involved in free oligosaccharide fOS degradation, delivered to the vacuole in a novel pathway separate from the secretory pathway	86.69	91.97	95.34	96.76	97.87	100.81	65.96	76.33	86.13	77.68
BDFG_00200	chromatin modification-like protein EAF6	PF09340.5|NuA4[Histone acetyltransferase subunit NuA4]	.	.	.	.	.	cpw:CPC735_043380 hypothetical protein; K11344 chromatin modification-related protein EAF6	.	11.64	11.79	12.06	12.07	14.7	14.55	13.57	12.79	13.14	13.14
BDFG_00201	hypothetical protein	PF04145.10|Ctr[Ctr copper transporter family]	GO:0016021|integral;GO:0005375|copper;GO:0006825|copper	GO:0031224|intrinsic;GO:0044425|membrane;GO:0044464|cell;GO:0016021|integral;GO:0005575|cellular_component;GO:0005375|copper;GO:0022892|substrate-specific;GO:0022891|substrate-specific;GO:0046873|metal;GO:0015082|di-,;GO:0022890|inorganic;GO:0005215|transporter;GO:0015075|ion;GO:0003674|molecular_function;GO:0046915|transition;GO:0008324|cation;GO:0022857|transmembrane;GO:0030001|metal;GO:0051234…	.	.	TMH:3	aor:AOR_1_2534174 copper transporter family protein; K14686 solute carrier family 31 (copper transporter), member 1	YHR175W CTR2, Putative low-affinity copper transporter of the vacuolar membrane, mutation confers resistance to toxic copper concentrations, while overexpression confers resistance to copper starvation	62.92	67.85	81.34	77.99	107.57	104.01	76.98	75.4	89.95	91.25
BDFG_00202	hypothetical protein	PF13621.1|Cupin_8[Cupin-like domain]	.	.	.	.	.	cpw:CPC735_043400 jmjC domain containing protein	.	27.98	27.59	25.76	26.64	16.48	17.01	21.22	20.24	21.85	23.72
BDFG_00203	ATP-dependent RNA helicase eIF4A	PF00271.26|Helicase_C[Helicase conserved C-terminal domain];PF00270.24|DEAD[DEAD/DEAH box helicase]	GO:0003743|translation;GO:0003723|RNA;GO:0005524|ATP;GO:0006412|translation;GO:0005737|cytoplasm;GO:0008026|ATP-dependent	GO:0003743|translation;GO:0005488|binding;GO:0003674|molecular_function;GO:0008135|translation;GO:0003676|nucleic;GO:0003723|RNA;GO:0032553|ribonucleotide;GO:0030554|adenyl;GO:0032559|adenyl;GO:0017076|purine;GO:0005524|ATP;GO:0001882|nucleoside;GO:0000166|nucleotide;GO:0032555|purine;GO:0001883|purine;GO:0044267|cellular;GO:0009058|biosynthetic;GO:0044237|cellular;GO:0008152|metabolic;GO:0019538…	EC:3.6.4.13[RNA helicase.]	.	.	ure:UREG_07691 eukaryotic initiation factor 4A-6; K03257 translation initiation factor 4A	YJL138C TIF2, Translation initiation factor eIF4A, identical to Tif1p, DEAD/H-box RNA helicase that couples ATPase activity to RNA binding and unwinding, forms a dumbbell structure of two compact domains connected by a linker, interacts with eIF4G,YKR059W TIF1, Translation initiation factor eIF4A, identical to Tif2p, DEAD/H-box RNA helicase that couples ATPase activity to RNA binding and unwindin…	557.22	509.02	499.76	537.1	332.71	360.47	110.17	116.93	337.37	342.09
BDFG_00204	hypothetical protein	.	.	.	.	.	.	.	.	16.98	15.21	14.22	13.81	4.62	4.35	5.18	5.95	4.65	4.88
BDFG_00205	acylpyruvate hydrolase	PF01557.13|FAA_hydrolase[Fumarylacetoacetate (FAA) hydrolase family]	GO:0016787|hydrolase;GO:0008152|metabolic	GO:0016787|hydrolase;GO:0003824|catalytic;GO:0003674|molecular_function;GO:0008152|metabolic;GO:0008150|biological_process	.	.	.	act:ACLA_036100 fumarylacetoacetate hydrolase family protein	YNL168C FMP41, Putative protein of unknown function, GFP-fusion protein is induced in response to the DNA-damaging agent MMS, the authentic, non-tagged protein is detected in highly purified mitochondria in high-throughput studies	68.41	77.89	65.64	64.41	67.92	68.83	35.8	38.01	132.33	141.8
BDFG_00206	hypothetical protein	.	.	.	.	.	.	.	.	70.99	73.65	77.34	73.71	89.95	86.84	93.6	80.11	90.16	89.15
BDFG_00207	hypothetical protein	PF01480.12|PWI[PWI domain]	GO:0006397|mRNA;GO:0004674|protein;GO:0005524|ATP;GO:0006468|protein	GO:0044237|cellular;GO:0008152|metabolic;GO:0006139|nucleobase,;GO:0043170|macromolecule;GO:0009987|cellular;GO:0008150|biological_process;GO:0006396|RNA;GO:0006807|nitrogen;GO:0044238|primary;GO:0016070|RNA;GO:0006397|mRNA;GO:0044260|cellular;GO:0016071|mRNA;GO:0016773|phosphotransferase;GO:0004672|protein;GO:0016301|kinase;GO:0003824|catalytic;GO:0016740|transferase;GO:0003674|molecular_functio…	.	.	.	act:ACLA_036080 PWI domain mRNA processing protein, putative; K13171 serine/arginine repetitive matrix protein 1	.	20.92	20.82	20.48	19.84	23.3	22.29	25.54	22.76	24.78	23.48
BDFG_00208	TTK protein kinase	PF00069.20|Pkinase[Protein kinase domain];PF07714.12|Pkinase_Tyr[Protein tyrosine kinase]	GO:0006397|mRNA;GO:0004674|protein;GO:0005524|ATP;GO:0006468|protein	GO:0044237|cellular;GO:0008152|metabolic;GO:0006139|nucleobase,;GO:0043170|macromolecule;GO:0009987|cellular;GO:0008150|biological_process;GO:0006396|RNA;GO:0006807|nitrogen;GO:0044238|primary;GO:0016070|RNA;GO:0006397|mRNA;GO:0044260|cellular;GO:0016071|mRNA;GO:0016773|phosphotransferase;GO:0004672|protein;GO:0016301|kinase;GO:0003824|catalytic;GO:0016740|transferase;GO:0003674|molecular_functio…	.	.	.	cpw:CPC735_043470 kinase domain containing protein; K08866 serine/threonine-protein kinase TTK/MPS1 [EC:2.7.12.1]	YDL028C MPS1, Dual-specificity kinase required for spindle pole body SPB duplication and spindle checkpoint function, substrates include SPB proteins Spc42p, Spc110p, and Spc98p, mitotic exit network protein Mob1p, and checkpoint protein Mad1p	16.97	15.97	16.39	16.19	19.36	19.14	2.51	2.62	10.9	9.29
BDFG_00209	hypothetical protein	.	GO:0005840|ribosome	GO:0032991|macromolecular;GO:0044424|intracellular;GO:0043228|non-membrane-bounded;GO:0044464|cell;GO:0043229|intracellular;GO:0005840|ribosome;GO:0043232|intracellular;GO:0043226|organelle;GO:0005575|cellular_component;GO:0030529|ribonucleoprotein;GO:0044444|cytoplasmic	.	.	.	afv:AFLA_087050 aconitate hydratase, putative	YJL096W MRPL49, Mitochondrial ribosomal protein of the large subunit	118.94	116.33	117.75	118.71	74.66	74.78	91.85	90.52	108.5	116.88
BDFG_00210	ribosome biogenesis protein N	PF01201.17|Ribosomal_S8e[Ribosomal protein S8e]	GO:0005840|ribosome;GO:0005730|nucleolus;GO:0006364|rRNA	GO:0032991|macromolecular;GO:0044424|intracellular;GO:0043228|non-membrane-bounded;GO:0044464|cell;GO:0043229|intracellular;GO:0005840|ribosome;GO:0043232|intracellular;GO:0043226|organelle;GO:0005575|cellular_component;GO:0030529|ribonucleoprotein;GO:0044444|cytoplasmic;GO:0044422|organelle;GO:0044446|intracellular;GO:0005730|nucleolus;GO:0044428|nuclear;GO:0044237|cellular;GO:0008152|metabolic;…	.	.	.	cim:CIMG_07586 hypothetical protein; K14842 ribosome biogenesis protein NSA2	YER126C NSA2, Protein constituent of 66S pre-ribosomal particles, contributes to processing of the 27S pre-rRNA	62.4	63.18	65.55	61.67	54.99	55.48	37.47	39.86	51.7	50.37
BDFG_00211	hypothetical protein	PF04082.13|Fungal_trans[Fungal specific transcription factor domain]	GO:0005634|nucleus;GO:0006355|regulation;GO:0008270|zinc;GO:0003700|transcription	GO:0044424|intracellular;GO:0044464|cell;GO:0043227|membrane-bounded;GO:0043229|intracellular;GO:0005575|cellular_component;GO:0043226|organelle;GO:0043231|intracellular;GO:0005634|nucleus;GO:0050794|regulation;GO:0060255|regulation;GO:0019219|regulation;GO:0009889|regulation;GO:0051171|regulation;GO:0008150|biological_process;GO:0045449|regulation;GO:0010468|regulation;GO:0006355|regulation;GO:0…	.	.	.	cpw:CPC735_043500 Fungal specific transcription factor, putative	YIR023W DAL81, Positive regulator of genes in multiple nitrogen degradation pathways	25.41	24.56	23.76	24.33	21.2	20.15	12.17	14.04	15.18	15.94
BDFG_00212	hypothetical protein	PF00264.15|Tyrosinase[Common central domain of tyrosinase]	GO:0046872|metal;GO:0008152|metabolic;GO:0016491|oxidoreductase	GO:0005488|binding;GO:0043169|cation;GO:0043167|ion;GO:0003674|molecular_function;GO:0046872|metal;GO:0008152|metabolic;GO:0008150|biological_process;GO:0003824|catalytic;GO:0016491|oxidoreductase	.	SigP4[DScore:0.935]	.	cpw:CPC735_043510 Common central domain of tyrosinase family protein (EC:1.14.18.1); K00505 tyrosinase [EC:1.14.18.1]	.	5.23	4.56	3.8	4.22	10.21	10.13	6.46	10.07	2.51	2.46
BDFG_00213	hypothetical protein	PF00149.23|Metallophos[Calcineurin-like phosphoesterase]	GO:0016787|hydrolase;GO:0051301|cell	GO:0016787|hydrolase;GO:0003824|catalytic;GO:0003674|molecular_function;GO:0009987|cellular;GO:0008150|biological_process;GO:0051301|cell	.	.	TMH:3	cpw:CPC735_043520 calcineurin-like phosphoesterase, putative	YDR182W CDC1, Putative membrane protein of unknown function involved in Mn2+ homeostasis	22.38	22.41	23.59	22.67	22.23	21.62	11.95	13	19.15	18.49
BDFG_00214	CDF family cation efflux system protein	PF01545.16|Cation_efflux[Cation efflux family];TIGR01297[CDF: cation diffusion facilitator family transporter]	GO:0016020|membrane;GO:0055085|transmembrane;GO:0006812|cation;GO:0008324|cation	GO:0016020|membrane;GO:0044464|cell;GO:0005575|cellular_component;GO:0051234|establishment;GO:0009987|cellular;GO:0008150|biological_process;GO:0006810|transport;GO:0055085|transmembrane;GO:0006812|cation;GO:0006811|ion;GO:0022892|substrate-specific;GO:0022891|substrate-specific;GO:0005215|transporter;GO:0015075|ion;GO:0003674|molecular_function;GO:0008324|cation;GO:0022857|transmembrane	.	.	TMH:6	afm:AFUA_2G14570 zinc/cadmium resistance protein; K14688 solute carrier family 30 (zinc transporter), member 1	.	24.36	22.55	21.57	23.29	13.98	14.22	18.67	19.06	16.96	17.84
BDFG_00215	hypothetical protein	PF02656.10|DUF202[Domain of unknown function (DUF202)]	.	.	.	.	TMH:3	.	.	18.61	18.97	22.01	21.15	16.84	16.38	21.24	21	21.7	23.54
BDFG_00216	hypothetical protein	PF12847.2|Methyltransf_18[Methyltransferase domain];PF08242.7|Methyltransf_12[Methyltransferase domain];PF08241.7|Methyltransf_11[Methyltransferase domain];PF13649.1|Methyltransf_25[Methyltransferase domain];PF01209.13|Ubie_methyltran[ubiE/COQ5 methyltransferase family];PF13489.1|Methyltransf_23[Methyltransferase domain];PF01135.14|PCMT[Protein-L-isoaspartate(D-aspartate) O-methyltransferase (PCM…	GO:0008152|metabolic;GO:0008168|methyltransferase	GO:0008152|metabolic;GO:0008150|biological_process;GO:0008168|methyltransferase;GO:0003674|molecular_function;GO:0016741|transferase;GO:0003824|catalytic;GO:0016740|transferase	.	.	.	aor:AOR_1_2428174 AO090005001399; methyltransferase	YHR209W CRG1, Putative S-adenosylmethionine-dependent methyltransferase, mediates cantharidin resistance,YER175C TMT1, Trans-aconitate methyltransferase, cytosolic enzyme that catalyzes the methyl esterification of 3-isopropylmalate, an intermediate of the leucine biosynthetic pathway, and trans-aconitate, which inhibits the citric acid cycle	2.34	2.16	7.31	8.48	6.87	6.93	35.73	38.81	4.92	4.62
BDFG_00217	mitochondrial presequence protease	PF08367.6|M16C_assoc[Peptidase M16C associated];PF00675.15|Peptidase_M16[Insulinase (Peptidase family M16)];PF05193.16|Peptidase_M16_C[Peptidase M16 inactive domain]	GO:0006508|proteolysis;GO:0004222|metalloendopeptidase;GO:0008270|zinc;GO:0005739|mitochondrion	GO:0008152|metabolic;GO:0006508|proteolysis;GO:0043170|macromolecule;GO:0019538|protein;GO:0008150|biological_process;GO:0044238|primary;GO:0008233|peptidase;GO:0016787|hydrolase;GO:0003824|catalytic;GO:0004222|metalloendopeptidase;GO:0003674|molecular_function;GO:0008237|metallopeptidase;GO:0004175|endopeptidase;GO:0070011|peptidase;GO:0005488|binding;GO:0043169|cation;GO:0043167|ion;GO:0008270|…	EC:3.4.24.-[ Metalloendopeptidases.]	.	.	act:ACLA_047290 pitrilysin family metalloprotease (Cym1), putative; K06972	YDR430C CYM1, Lysine-specific metalloprotease of the mitochondrial intermembrane space, member of the pitrilysin family, degrades proteins and presequence peptides cleaved from imported proteins, required for normal mitochondrial morphology	49.75	46.88	52.23	51.26	28.29	28.55	26.77	26.21	47.89	50.24
BDFG_00218	hypothetical protein	PF09728.4|Taxilin[Myosin-like coiled-coil protein]	.	.	.	.	.	cpw:CPC735_043590 alpha-taxilin, putative	.	22.96	23.92	23.52	22.34	20.84	18.78	24.59	25.06	22.8	22.68
BDFG_00219	oxidoreductase	PF03060.10|NMO[Nitronate monooxygenase]	GO:0018580|2-nitropropane;GO:0055114|oxidation	GO:0018580|2-nitropropane;GO:0016702|oxidoreductase;GO:0003824|catalytic;GO:0051213|dioxygenase;GO:0003674|molecular_function;GO:0016491|oxidoreductase;GO:0016701|oxidoreductase;GO:0008152|metabolic;GO:0008150|biological_process;GO:0055114|oxidation	EC:1.-.-.-[ Oxidoreductases.]	.	.	cpw:CPC735_043600 oxidoreductase, 2-nitropropane dioxygenase family	YJR149W Hypothetical protein	18.84	19.48	20.57	20.1	11.39	9.92	39.75	38.83	15.81	14.48
BDFG_00220	hypothetical protein	PF13091.1|PLDc_2[PLD-like domain]	GO:0008152|metabolic;GO:0003824|catalytic	GO:0008152|metabolic;GO:0008150|biological_process;GO:0003824|catalytic;GO:0003674|molecular_function	.	.	.	.	.	9.35	10.14	8.83	9.6	8.8	8.17	4.98	4.55	9.03	9.66
BDFG_00221	hypothetical protein	.	.	.	.	.	TMH:1	.	.	0.35	0.23	0.29	0.51	0.92	0.28	5.95	8.57	0.48	0.52
BDFG_00222	DNA polymerase delta subunit 2	PF04042.11|DNA_pol_E_B[DNA polymerase alpha/epsilon subunit B]	GO:0003677|DNA;GO:0003887|DNA-directed;GO:0006260|DNA	GO:0005488|binding;GO:0003677|DNA;GO:0003674|molecular_function;GO:0003676|nucleic;GO:0003824|catalytic;GO:0003887|DNA-directed;GO:0016740|transferase;GO:0016779|nucleotidyltransferase;GO:0034061|DNA;GO:0016772|transferase;GO:0006260|DNA;GO:0006259|DNA;GO:0009058|biosynthetic;GO:0044237|cellular;GO:0008152|metabolic;GO:0006139|nucleobase,;GO:0043170|macromolecule;GO:0009059|macromolecule;GO:00099…	.	.	.	cpw:CPC735_043650 DNA polymerase alpha subunit B family protein; K02328 DNA polymerase delta subunit 2	YJR006W POL31, DNA polymerase III delta subunit, essential for cell viability, involved in DNA replication and DNA repair	16.1	16.45	15.57	15.88	16.87	16.43	5.43	6.41	14.9	12.55
BDFG_00223	hypothetical protein	PF00069.20|Pkinase[Protein kinase domain]	GO:0004713|protein;GO:0005524|ATP;GO:0006468|protein	GO:0016773|phosphotransferase;GO:0004713|protein;GO:0004672|protein;GO:0016301|kinase;GO:0003824|catalytic;GO:0016740|transferase;GO:0003674|molecular_function;GO:0016772|transferase;GO:0032553|ribonucleotide;GO:0005488|binding;GO:0030554|adenyl;GO:0032559|adenyl;GO:0017076|purine;GO:0005524|ATP;GO:0001882|nucleoside;GO:0000166|nucleotide;GO:0032555|purine;GO:0001883|purine;GO:0043687|post-transl…	.	.	.	.	.	62.88	60.55	58.34	58.43	45.48	45.42	31.12	28.74	43.85	41.51
BDFG_00224	hypothetical protein	PF13302.1|Acetyltransf_3[Acetyltransferase (GNAT) domain]	.	.	.	.	.	ang:ANI_1_1644184 An04g02270; N-acetyltransferase	.	6.45	6.79	5.94	5.02	10.84	10.54	6.25	5.19	10.3	10.87
BDFG_00225	60S ribosomal protein L38	PF01781.13|Ribosomal_L38e[Ribosomal L38e protein family]	GO:0005840|ribosome;GO:0006412|translation;GO:0003735|structural	GO:0032991|macromolecular;GO:0044424|intracellular;GO:0043228|non-membrane-bounded;GO:0044464|cell;GO:0043229|intracellular;GO:0005840|ribosome;GO:0043232|intracellular;GO:0043226|organelle;GO:0005575|cellular_component;GO:0030529|ribonucleoprotein;GO:0044444|cytoplasmic;GO:0044267|cellular;GO:0009058|biosynthetic;GO:0044237|cellular;GO:0008152|metabolic;GO:0019538|protein;GO:0043170|macromolecul…	.	.	.	ure:UREG_04737 60S ribosomal protein L38; K02923 large subunit ribosomal protein L38e	YLR325C RPL38, Protein component of the large 60S ribosomal subunit, has similarity to rat L38 ribosomal protein	759.65	768.68	684.62	681.7	332.95	333.8	185.94	174.79	634.06	649.23
BDFG_00226	hypothetical protein	.	GO:0006810|transport;GO:0005622|intracellular	GO:0051234|establishment;GO:0008150|biological_process;GO:0006810|transport;GO:0044464|cell;GO:0005622|intracellular;GO:0005575|cellular_component	.	.	.	cim:CIMG_05730 hypothetical protein; K14285 NTF2-related export protein 1/2	.	12.52	12.92	13.37	13.13	22.44	20.1	15.23	11.57	8.85	9.34
BDFG_00227	STE24 endopeptidase	PF10281.4|Ish1[Putative stress-responsive nuclear envelope protein]	.	.	.	.	TMH:1	mgr:MGG_06951 MG06951.4; hypothetical protein; K06013 STE24 endopeptidase [EC:3.4.24.84]	.	4.67	5.53	2.85	2.67	5.09	4.41	5.9	6.53	1.66	2.2
BDFG_00228	methionyl-tRNA synthetase	PF09334.6|tRNA-synt_1g[tRNA synthetases class I (M)];TIGR00398[metG: methionine--tRNA ligase];PF00133.17|tRNA-synt_1[tRNA synthetases class I (I, L, M and V)]	GO:0005524|ATP;GO:0004825|methionine-tRNA;GO:0006431|methionyl-tRNA;GO:0005737|cytoplasm	GO:0032553|ribonucleotide;GO:0005488|binding;GO:0030554|adenyl;GO:0032559|adenyl;GO:0017076|purine;GO:0005524|ATP;GO:0001882|nucleoside;GO:0003674|molecular_function;GO:0000166|nucleotide;GO:0032555|purine;GO:0001883|purine;GO:0016876|ligase;GO:0004825|methionine-tRNA;GO:0016875|ligase;GO:0016874|ligase;GO:0003824|catalytic;GO:0004812|aminoacyl-tRNA;GO:0043039|tRNA;GO:0044237|cellular;GO:0006519|…	.	.	.	cpw:CPC735_019420 methionyl-tRNA synthetase, putative (EC:6.1.1.10); K01874 methionyl-tRNA synthetase [EC:6.1.1.10]	YGR171C MSM1, Mitochondrial methionyl-tRNA synthetase MetRS, functions as a monomer in mitochondrial protein synthesis, functions similarly to cytoplasmic MetRS although the cytoplasmic form contains a zinc-binding domain not found in Msm1p	35.29	35.42	39.04	37.97	37.67	36.69	18.48	15	38.34	36.26
BDFG_00229	CaaX farnesyltransferase alpha subunit Ram2	PF01239.17|PPTA[Protein prenyltransferase alpha subunit repeat]	GO:0018346|protein;GO:0004660|protein	GO:0044267|cellular;GO:0044237|cellular;GO:0008152|metabolic;GO:0043170|macromolecule;GO:0019538|protein;GO:0009987|cellular;GO:0008150|biological_process;GO:0044238|primary;GO:0018346|protein;GO:0018342|protein;GO:0044260|cellular;GO:0006497|protein;GO:0006464|protein;GO:0043412|macromolecule;GO:0004659|prenyltransferase;GO:0003824|catalytic;GO:0016765|transferase;GO:0016740|transferase;GO:00036…	EC:2.5.1.59[Protein geranylgeranyltransferase type I.];EC:2.5.1.58[Protein farnesyltransferase.]	.	.	cpw:CPC735_019440 Protein prenyltransferase alpha subunit repeat containing protein (EC:2.5.1.58); K05955 protein farnesyltransferase/geranylgeranyltransferase type-1 subunit alpha [EC:2.5.1.58 2.5.1.59]	YKL019W RAM2, Alpha subunit of both the farnesyltransferase and type I geranylgeranyltransferase that catalyze prenylation of proteins containing a CAAX consensus motif	22.3	26.14	28.54	27.97	28.8	28.84	26.47	27.29	36.13	35.29
BDFG_00230	threonine dehydratase	PF00291.20|PALP[Pyridoxal-phosphate dependent enzyme]	GO:0006520|cellular;GO:0003824|catalytic;GO:0030170|pyridoxal	GO:0044237|cellular;GO:0006519|cellular;GO:0008152|metabolic;GO:0006520|cellular;GO:0042180|cellular;GO:0034641|cellular;GO:0009987|cellular;GO:0009308|amine;GO:0008150|biological_process;GO:0044106|cellular;GO:0044281|small;GO:0006807|nitrogen;GO:0044238|primary;GO:0019752|carboxylic;GO:0006082|organic;GO:0043436|oxoacid;GO:0003824|catalytic;GO:0003674|molecular_function;GO:0070279|vitamin;GO:00…	.	.	.	cpw:CPC735_019430 Pyridoxal-phosphate dependent enzyme family	YCL064C CHA1, Catabolic L-serine L-threonine deaminase, catalyzes the degradation of both L-serine and L-threonine, required to use serine or threonine as the sole nitrogen source, transcriptionally induced by serine and threonine,YIL167W Hypothetical protein	233.62	222.22	187.47	182.39	448.12	477.87	364.76	266.65	407.55	469.79
BDFG_00231	mevalonate kinase	PF00288.21|GHMP_kinases_N[GHMP kinases N terminal domain];TIGR00549[mevalon_kin: mevalonate kinase];PF08544.8|GHMP_kinases_C[GHMP kinases C terminal]	GO:0008299|isoprenoid;GO:0016310|phosphorylation;GO:0005524|ATP;GO:0005737|cytoplasm;GO:0004496|mevalonate	GO:0009058|biosynthetic;GO:0044255|cellular;GO:0044237|cellular;GO:0008610|lipid;GO:0008299|isoprenoid;GO:0008152|metabolic;GO:0009987|cellular;GO:0008150|biological_process;GO:0006629|lipid;GO:0006720|isoprenoid;GO:0044238|primary;GO:0044249|cellular;GO:0016310|phosphorylation;GO:0006796|phosphate;GO:0006793|phosphorus;GO:0032553|ribonucleotide;GO:0005488|binding;GO:0030554|adenyl;GO:0032559|ade…	EC:2.7.1.36[Mevalonate kinase.]	.	.	cim:CIMG_05726 hypothetical protein; K00869 mevalonate kinase [EC:2.7.1.36]	YMR208W ERG12, Mevalonate kinase, acts in the biosynthesis of isoprenoids and sterols, including ergosterol, from mevalonate	21.83	20.22	15.74	15.65	27.25	28.66	13.32	15.45	14.13	13.14
BDFG_00232	hypothetical protein	PF00172.13|Zn_clus[Fungal Zn(2)-Cys(6) binuclear cluster domain]	GO:0005634|nucleus;GO:0006355|regulation;GO:0008270|zinc;GO:0003700|transcription	GO:0044424|intracellular;GO:0044464|cell;GO:0043227|membrane-bounded;GO:0043229|intracellular;GO:0005575|cellular_component;GO:0043226|organelle;GO:0043231|intracellular;GO:0005634|nucleus;GO:0050794|regulation;GO:0060255|regulation;GO:0019219|regulation;GO:0009889|regulation;GO:0051171|regulation;GO:0008150|biological_process;GO:0045449|regulation;GO:0010468|regulation;GO:0006355|regulation;GO:0…	.	.	.	nfi:NFIA_095440 C6 zinc finger domain protein	.	3.52	3.9	3.15	3.03	6.33	6.33	8.32	8.42	4.07	3.48
BDFG_00233	hypothetical protein	PF10067.4|DUF2306[Predicted membrane protein (DUF2306)]	.	.	.	.	TMH:6	.	.	1.37	1.65	1.48	1.28	0.39	0.41	0.84	0.8	0.74	0.73
BDFG_00234	hypothetical protein	.	.	.	.	.	.	.	.	0.46	0.38	0.32	0.32	0.26	0.4	0.74	0.57	0.27	0.24
BDFG_00235	hypothetical protein	PF07690.11|MFS_1[Major Facilitator Superfamily];TIGR00879[SP: MFS transporter, sugar porter (SP) family];PF00083.19|Sugar_tr[Sugar (and other) transporter]	GO:0008643|carbohydrate;GO:0055085|transmembrane;GO:0016021|integral;GO:0022891|substrate-specific	GO:0051234|establishment;GO:0008643|carbohydrate;GO:0008150|biological_process;GO:0006810|transport;GO:0009987|cellular;GO:0055085|transmembrane;GO:0031224|intrinsic;GO:0044425|membrane;GO:0044464|cell;GO:0016021|integral;GO:0005575|cellular_component;GO:0022892|substrate-specific;GO:0022891|substrate-specific;GO:0005215|transporter;GO:0003674|molecular_function;GO:0022857|transmembrane	.	.	TMH:8	afv:AFLA_064720 sugar transporter, putative	YDR536W STL1, Glycerol proton symporter of the plasma membrane, subject to glucose-induced inactivation, strongly but transiently induced when cells are subjected to osmotic shock	5.81	4.95	4.89	4.79	7.42	7.85	26.53	24.2	5.35	6.44
BDFG_00236	hypothetical protein	PF00324.16|AA_permease[Amino acid permease]	GO:0016020|membrane;GO:0055085|transmembrane	GO:0016020|membrane;GO:0044464|cell;GO:0005575|cellular_component;GO:0051234|establishment;GO:0009987|cellular;GO:0008150|biological_process;GO:0006810|transport;GO:0055085|transmembrane	.	.	TMH:10	cpw:CPC735_019320 amino acid permease family protein; K14429 solute carrier family 12 (potassium/chloride transporters), member 9	YBR235W Hypothetical protein	41.38	37	37.69	44.9	49.41	52.18	42.54	40.48	39.96	40.29
BDFG_00237	hypothetical protein	PF01490.13|Aa_trans[Transmembrane amino acid transporter protein]	GO:0016021|integral	GO:0031224|intrinsic;GO:0044425|membrane;GO:0044464|cell;GO:0016021|integral;GO:0005575|cellular_component	.	.	TMH:10	cpw:CPC735_019310 Transmembrane amino acid transporter family protein; K14209 solute carrier family 36 (proton-coupled amino acid transporter)	YKL146W AVT3, Vacuolar transporter, exports large neutral amino acids from the vacuole, member of a family of seven S. cerevisiae genes AVT1-7 related to vesicular GABA-glycine transporters	44.14	41.52	40.74	42.35	46.85	47.8	39.88	38.42	49.55	50.06
BDFG_00238	small nuclear ribonucleoprotein B and B'	PF03650.8|UPF0041[Uncharacterised protein family (UPF0041)]	.	.	.	.	TMH:2	afv:AFLA_112070 UPF0041 domain protein	YGL080W FMP37, Putative protein of unknown function, the authentic, non-tagged protein is detected in highly purified mitochondria in high-throughput studies	82.86	83.04	106.86	110.66	88.84	91.07	87.09	85.23	90.97	95.73
BDFG_00239	small nuclear ribonucleoprotein B and B'	PF01423.17|LSM[LSM domain]	GO:0030529|ribonucleoprotein;GO:0003676|nucleic	GO:0032991|macromolecular;GO:0044424|intracellular;GO:0044464|cell;GO:0005575|cellular_component;GO:0030529|ribonucleoprotein;GO:0005488|binding;GO:0003674|molecular_function;GO:0003676|nucleic	.	.	.	cim:CIMG_09586 hypothetical protein; K11086 small nuclear ribonucleoprotein B and B'	YER029C SMB1, Core Sm protein Sm B, part of heteroheptameric complex with Smd1p, Smd2p, Smd3p, Sme1p, Smx3p, and Smx2p that is part of the spliceosomal U1, U2, U4, and U5 snRNPs, homolog of human Sm B and Sm B'	80.74	78.63	74.93	78.26	63.53	64.82	62.56	61.75	61.8	61.58
BDFG_00240	60S ribosomal protein L11	PF00673.16|Ribosomal_L5_C[ribosomal L5P family C-terminus];PF00281.14|Ribosomal_L5[Ribosomal protein L5]	GO:0005840|ribosome;GO:0006412|translation;GO:0003735|structural	GO:0032991|macromolecular;GO:0044424|intracellular;GO:0043228|non-membrane-bounded;GO:0044464|cell;GO:0043229|intracellular;GO:0005840|ribosome;GO:0043232|intracellular;GO:0043226|organelle;GO:0005575|cellular_component;GO:0030529|ribonucleoprotein;GO:0044444|cytoplasmic;GO:0044267|cellular;GO:0009058|biosynthetic;GO:0044237|cellular;GO:0008152|metabolic;GO:0019538|protein;GO:0043170|macromolecul…	.	.	.	abe:ARB_01083 hypothetical protein; K02868 large subunit ribosomal protein L11e	YGR085C RPL11B, Protein component of the large 60S ribosomal subunit, nearly identical to Rpl11Ap, involved in ribosomal assembly, depletion causes degradation of proteins and RNA of the 60S subunit, has similarity to E. coli L5 and rat L11,YPR102C RPL11A, Protein component of the large 60S ribosomal subunit, nearly identical to Rpl11Bp, involved in ribosomal assembly, depletion causes degradatio…	950.76	922.01	840.48	824.74	479.62	473.51	246.88	224.53	765.11	807.48
BDFG_00241	hypothetical protein	.	.	.	.	.	.	.	.	24.09	23.66	18.08	18.6	15.15	16.89	130.96	145.54	35.86	42.48
BDFG_00242	hypothetical protein	.	GO:0005515|protein;GO:0008270|zinc	GO:0005515|protein;GO:0005488|binding;GO:0003674|molecular_function;GO:0043169|cation;GO:0043167|ion;GO:0008270|zinc;GO:0046914|transition;GO:0046872|metal	.	.	.	.	.	22.47	21.9	19.65	18.91	8.37	7.82	11.89	11.52	9.44	11.31
BDFG_00243	hypothetical protein	PF00144.19|Beta-lactamase[Beta-lactamase]	GO:0008233|peptidase	GO:0008233|peptidase;GO:0016787|hydrolase;GO:0003824|catalytic;GO:0003674|molecular_function	.	.	.	svl:Strvi_6160 beta-lactamase	.	6.93	5.96	3.23	3.05	1.84	1.97	56.06	54.23	2.21	1.88
BDFG_00244	pyruvate carboxylase	PF02436.13|PYC_OADA[Conserved carboxylase domain];PF07478.8|Dala_Dala_lig_C[D-ala D-ala ligase C-terminus];PF00682.14|HMGL-like[HMGL-like];PF00289.17|CPSase_L_chain[Carbamoyl-phosphate synthase L chain, N-terminal domain];PF00364.17|Biotin_lipoyl[Biotin-requiring enzyme];PF13535.1|ATP-grasp_4[ATP-grasp domain];PF02785.14|Biotin_carb_C[Biotin carboxylase C-terminal domain];TIGR01235[pyruv_carbox: …	GO:0004736|pyruvate;GO:0005524|ATP;GO:0006094|gluconeogenesis;GO:0009374|biotin;GO:0005737|cytoplasm	GO:0004736|pyruvate;GO:0016885|ligase;GO:0016874|ligase;GO:0003824|catalytic;GO:0003674|molecular_function;GO:0032553|ribonucleotide;GO:0005488|binding;GO:0030554|adenyl;GO:0032559|adenyl;GO:0017076|purine;GO:0005524|ATP;GO:0001882|nucleoside;GO:0000166|nucleotide;GO:0032555|purine;GO:0001883|purine;GO:0016051|carbohydrate;GO:0019319|hexose;GO:0006066|alcohol;GO:0046364|monosaccharide;GO:0009058|…	EC:6.4.1.1[Pyruvate carboxylase.]	.	.	cpw:CPC735_019190 Pyruvate carboxylase 1, putative (EC:6.4.1.1); K01958 pyruvate carboxylase [EC:6.4.1.1]	YBR218C PYC2, Pyruvate carboxylase isoform, cytoplasmic enzyme that converts pyruvate to oxaloacetate, highly similar to isoform Pyc1p but differentially regulated, mutations in the human homolog are associated with lactic acidosis,YGL062W PYC1, Pyruvate carboxylase isoform, cytoplasmic enzyme that converts pyruvate to oxaloacetate, highly similar to isoform Pyc2p but differentially regulated, mu…	130.57	131.12	167.21	183.82	179.91	194.86	68.45	64.94	137.51	144.13
BDFG_00245	thioredoxin-like protein 4A	PF02966.11|DIM1[Mitosis protein DIM1]	GO:0005681|spliceosomal;GO:0007067|mitosis	GO:0032991|macromolecular;GO:0044424|intracellular;GO:0044422|organelle;GO:0044464|cell;GO:0044446|intracellular;GO:0005681|spliceosomal;GO:0005575|cellular_component;GO:0030529|ribonucleoprotein;GO:0044428|nuclear;GO:0016043|cellular;GO:0048285|organelle;GO:0007067|mitosis;GO:0009987|cellular;GO:0008150|biological_process;GO:0022403|cell;GO:0006996|organelle;GO:0000280|nuclear;GO:0022402|cell	.	.	.	tml:GSTUM_00005264001 hypothetical protein; K12859 U5 snRNP protein, DIM1 family	.	39.49	40.21	41.56	42.54	41.69	39.18	26.14	25.72	48.45	46.97
BDFG_00246	clathrin heavy chain	PF13838.1|Clathrin_H_link[Clathrin-H-link];PF09268.5|Clathrin-link[Clathrin, heavy-chain linker];PF00637.15|Clathrin[Region in Clathrin and VPS]	GO:0006886|intracellular;GO:0030132|clathrin;GO:0007165|signal;GO:0005515|protein;GO:0030130|clathrin;GO:0006355|regulation;GO:0005198|structural;GO:0016192|vesicle-mediated	GO:0046907|intracellular;GO:0015031|protein;GO:0051234|establishment;GO:0051649|establishment;GO:0006886|intracellular;GO:0008150|biological_process;GO:0006810|transport;GO:0045184|establishment;GO:0032991|macromolecular;GO:0044424|intracellular;GO:0044464|cell;GO:0044425|membrane;GO:0030132|clathrin;GO:0005575|cellular_component;GO:0044459|plasma;GO:0030118|clathrin;GO:0030117|membrane;GO:004323…	.	.	.	cpw:CPC735_019180 clathrin heavy chain, putative; K04646 clathrin heavy chain	YGL206C CHC1, Clathrin heavy chain, subunit of the major coat protein involved in intracellular protein transport and endocytosis	80.03	75.04	81.23	84.07	80.65	83.87	47.3	54.2	75.31	68.77
BDFG_00247	bifunctional purine biosynthesis protein ADE17	PF02142.17|MGS[MGS-like domain];PF01808.13|AICARFT_IMPCHas[AICARFT/IMPCHase bienzyme];TIGR00355[purH: phosphoribosylaminoimidazolecarboxamide formyltransferase/IMP cyclohydrolase]	GO:0006188|IMP;GO:0004643|phosphoribosylaminoimidazolecarboxamide;GO:0003937|IMP	GO:0009165|nucleotide;GO:0009167|purine;GO:0009259|ribonucleotide;GO:0009117|nucleotide;GO:0009058|biosynthetic;GO:0009156|ribonucleoside;GO:0046040|IMP;GO:0044237|cellular;GO:0008152|metabolic;GO:0046483|heterocycle;GO:0006139|nucleobase,;GO:0006753|nucleoside;GO:0055086|nucleobase,;GO:0009987|cellular;GO:0008150|biological_process;GO:0009124|nucleoside;GO:0044281|small;GO:0009127|purine;GO:0006…	EC:2.1.2.3[Phosphoribosylaminoimidazolecarboxamide formyltransferase.];EC:3.5.4.10[IMP cyclohydrolase.]	.	.	cim:CIMG_09571 hypothetical protein; K00602 phosphoribosylaminoimidazolecarboxamide formyltransferase / IMP cyclohydrolase [EC:2.1.2.3 3.5.4.10]	YLR028C ADE16, Enzyme of 'de novo' purine biosynthesis containing both 5-aminoimidazole-4-carboxamide ribonucleotide transformylase and inosine monophosphate cyclohydrolase activities, isozyme of Ade17p,YMR120C ADE17, Enzyme of 'de novo' purine biosynthesis containing both 5-aminoimidazole-4-carboxamide ribonucleotide transformylase and inosine monophosphate cyclohydrolase activities, isozyme of …	132.46	134.33	130.3	131.41	114.79	116.49	53.58	52.61	105.12	105.54
BDFG_00248	hypothetical protein	PF07281.7|INSIG[Insulin-induced protein (INSIG)]	.	.	.	.	TMH:5	act:ACLA_047000 INSIG domain protein	.	46.03	45.7	48.7	47.26	33.19	34.24	69.4	60.66	33.56	33.02
BDFG_00249	hypothetical protein	.	.	.	.	.	.	abe:ARB_01077 INO80 chromatin remodeling complex (Ies1), putative; K11675 Ino eighty subunit 1	YFL013C IES1, Subunit of the INO80 chromatin remodeling complex	39.64	41.28	41.26	40.86	38.39	40.31	25.87	28.66	33.6	34
BDFG_00250	ATP-dependent RNA helicase DED1	PF00271.26|Helicase_C[Helicase conserved C-terminal domain];PF00270.24|DEAD[DEAD/DEAH box helicase]	GO:0003743|translation;GO:0003723|RNA;GO:0005524|ATP;GO:0006412|translation;GO:0005737|cytoplasm;GO:0008026|ATP-dependent	GO:0003743|translation;GO:0005488|binding;GO:0003674|molecular_function;GO:0008135|translation;GO:0003676|nucleic;GO:0003723|RNA;GO:0032553|ribonucleotide;GO:0030554|adenyl;GO:0032559|adenyl;GO:0017076|purine;GO:0005524|ATP;GO:0001882|nucleoside;GO:0000166|nucleotide;GO:0032555|purine;GO:0001883|purine;GO:0044267|cellular;GO:0009058|biosynthetic;GO:0044237|cellular;GO:0008152|metabolic;GO:0019538…	.	.	.	nfi:NFIA_108530 ATP dependent RNA helicase (Dbp1), putative; K11594 ATP-dependent RNA helicase [EC:3.6.4.13]	.	163.62	141.33	143.97	149.52	135.4	152.68	64.84	65.82	144.93	166.9
BDFG_00251	hypothetical protein	PF13460.1|NAD_binding_10[NADH(P)-binding];PF05368.8|NmrA[NmrA-like family]	GO:0008152|metabolic;GO:0003824|catalytic;GO:0005488|binding	GO:0008152|metabolic;GO:0008150|biological_process;GO:0003824|catalytic;GO:0003674|molecular_function;GO:0005488|binding	.	.	.	ang:ANI_1_1406144 An16g00990; nmrA-like family protein	.	2.46	2.04	2.05	1.71	2.24	2.38	30.41	17.88	2.27	2.76
BDFG_00252	hypothetical protein	.	.	.	.	.	.	.	.	3.91	4.31	3.66	3.87	7.96	7.7	15	15.41	3.18	2.96
BDFG_00253	peptidyl-prolyl cis-trans isomerase B	PF00160.16|Pro_isomerase[Cyclophilin type peptidyl-prolyl cis-trans isomerase/CLD]	GO:0005788|endoplasmic;GO:0006457|protein;GO:0003755|peptidyl-prolyl;GO:0042277|peptide	GO:0044424|intracellular;GO:0044422|organelle;GO:0031974|membrane-enclosed;GO:0070013|intracellular;GO:0044464|cell;GO:0043233|organelle;GO:0005788|endoplasmic;GO:0044446|intracellular;GO:0005575|cellular_component;GO:0044432|endoplasmic;GO:0044444|cytoplasmic;GO:0044267|cellular;GO:0044237|cellular;GO:0006457|protein;GO:0008152|metabolic;GO:0019538|protein;GO:0043170|macromolecule;GO:0009987|cel…	EC:5.2.1.8[Peptidylprolyl isomerase.]	SigP4[DScore:0.849]	TMH:1	ure:UREG_04763 peptidyl-prolyl cis-trans isomerase 6; K03768 peptidyl-prolyl cis-trans isomerase B (cyclophilin B) [EC:5.2.1.8]	YDR155C CPR1, Cytoplasmic peptidyl-prolyl cis-trans isomerase cyclophilin, catalyzes the cis-trans isomerization of peptide bonds N-terminal to proline residues, binds the drug cyclosporin A,YDR304C CPR5, Peptidyl-prolyl cis-trans isomerase cyclophilin of the endoplasmic reticulum, catalyzes the cis-trans isomerization of peptide bonds N-terminal to proline residues, transcriptionally induced in …	107.85	112.39	108.98	109.17	142.11	139.46	52.15	55.98	122.97	124.18
BDFG_00254	small subunit ribosomal protein S13	PF00416.17|Ribosomal_S13[Ribosomal protein S13/S18]	GO:0005840|ribosome;GO:0003723|RNA;GO:0006412|translation;GO:0003735|structural	GO:0032991|macromolecular;GO:0044424|intracellular;GO:0043228|non-membrane-bounded;GO:0044464|cell;GO:0043229|intracellular;GO:0005840|ribosome;GO:0043232|intracellular;GO:0043226|organelle;GO:0005575|cellular_component;GO:0030529|ribonucleoprotein;GO:0044444|cytoplasmic;GO:0005488|binding;GO:0003723|RNA;GO:0003674|molecular_function;GO:0003676|nucleic;GO:0044267|cellular;GO:0009058|biosynthetic;…	.	.	.	ang:ANI_1_426184 An04g02010; 40S ribosomal protein S13; K02952 small subunit ribosomal protein S13	YNL081C SWS2, Putative mitochondrial ribosomal protein of the small subunit, has similarity to E. coli S13 ribosomal protein, participates in controlling sporulation efficiency	118.26	126.56	128.68	122.98	95.84	102.83	64.16	64.16	172.41	178.64
BDFG_00255	ribosome biogenesis protein YTM1	PF08154.7|NLE[NLE (NUC135) domain];PF00400.27|WD40[WD domain, G-beta repeat]	GO:0005654|nucleoplasm;GO:0005730|nucleolus;GO:0006364|rRNA	GO:0044424|intracellular;GO:0044422|organelle;GO:0005654|nucleoplasm;GO:0044464|cell;GO:0044446|intracellular;GO:0005575|cellular_component;GO:0044428|nuclear;GO:0043228|non-membrane-bounded;GO:0043229|intracellular;GO:0043232|intracellular;GO:0005730|nucleolus;GO:0043226|organelle;GO:0044237|cellular;GO:0008152|metabolic;GO:0006139|nucleobase,;GO:0006364|rRNA;GO:0043170|macromolecule;GO:0009987|…	.	.	.	abe:ARB_01069 hypothetical protein; K14863 ribosome biogenesis protein YTM1	YOR272W YTM1, Constituent of 66S pre-ribosomal particles, required for maturation of the large ribosomal subunit	31.19	32.35	31.17	31.04	14.3	15.71	6.83	6.47	14.43	14.48
BDFG_00256	hypothetical protein	PF06248.8|Zw10[Centromere/kinetochore Zw10]	.	.	.	.	.	afm:AFUA_4G07620 hypothetical protein; K11578 centromere/kinetochore protein ZW10	.	17.35	17.26	18	18.35	14.34	14.53	11.01	11.17	16.76	16.61
BDFG_00257	hypothetical protein	PF05193.16|Peptidase_M16_C[Peptidase M16 inactive domain];PF00675.15|Peptidase_M16[Insulinase (Peptidase family M16)]	GO:0003743|translation;GO:0006508|proteolysis;GO:0004222|metalloendopeptidase;GO:0008270|zinc;GO:0005525|GTP;GO:0003924|GTPase	GO:0003743|translation;GO:0005488|binding;GO:0003674|molecular_function;GO:0008135|translation;GO:0003676|nucleic;GO:0008152|metabolic;GO:0006508|proteolysis;GO:0043170|macromolecule;GO:0019538|protein;GO:0008150|biological_process;GO:0044238|primary;GO:0008233|peptidase;GO:0016787|hydrolase;GO:0003824|catalytic;GO:0004222|metalloendopeptidase;GO:0008237|metallopeptidase;GO:0004175|endopeptidase;…	.	.	.	aor:AOR_1_1414144 AO090023000814; zinc metalloprotease	YOL098C Hypothetical protein	47.85	47.91	45.28	46.15	35.27	38.09	30.79	31.87	45.05	43.32
BDFG_00258	STE24 endopeptidase	PF01435.13|Peptidase_M48[Peptidase family M48]	GO:0016020|membrane;GO:0006508|proteolysis;GO:0004222|metalloendopeptidase	GO:0016020|membrane;GO:0044464|cell;GO:0005575|cellular_component;GO:0008152|metabolic;GO:0006508|proteolysis;GO:0043170|macromolecule;GO:0019538|protein;GO:0008150|biological_process;GO:0044238|primary;GO:0008233|peptidase;GO:0016787|hydrolase;GO:0003824|catalytic;GO:0004222|metalloendopeptidase;GO:0003674|molecular_function;GO:0008237|metallopeptidase;GO:0004175|endopeptidase;GO:0070011|peptida…	EC:3.4.-.-[ Acting on peptide bonds (peptide hydrolases).];EC:3.4.24.84[Ste24 endopeptidase.]	.	TMH:7	cpw:CPC735_018990 CAAX prenyl protease, putative (EC:3.4.-.-); K06013 STE24 endopeptidase [EC:3.4.24.84]	YJR117W STE24, Highly conserved zinc metalloprotease that functions in two steps of a-factor maturation, C-terminal CAAX proteolysis and the first step of N-terminal proteolytic processing, contains multiple transmembrane spans	99.64	103.87	110.08	115.15	131.33	131.99	62.36	68.66	108.67	108.79
BDFG_00259	hypothetical protein	.	.	.	.	.	.	.	.	28.04	26.33	26.43	25.6	20.94	22.52	17.26	13.16	17.11	15.1
BDFG_00260	hypothetical protein	TIGR01030[rpmH_bact: ribosomal protein L34];PF00468.12|Ribosomal_L34[Ribosomal protein L34]	GO:0005840|ribosome;GO:0006412|translation;GO:0003735|structural	GO:0032991|macromolecular;GO:0044424|intracellular;GO:0043228|non-membrane-bounded;GO:0044464|cell;GO:0043229|intracellular;GO:0005840|ribosome;GO:0043232|intracellular;GO:0043226|organelle;GO:0005575|cellular_component;GO:0030529|ribonucleoprotein;GO:0044444|cytoplasmic;GO:0044267|cellular;GO:0009058|biosynthetic;GO:0044237|cellular;GO:0008152|metabolic;GO:0019538|protein;GO:0043170|macromolecul…	.	.	.	act:ACLA_046914 60S ribosomal protein L34	.	100.42	104.08	105.42	103.02	69.19	71.39	50.71	45.26	93.94	106.18
BDFG_00261	eukaryotic translation initiation factor 2 subunit gamma	PF09173.6|eIF2_C[Initiation factor eIF2 gamma, C terminal];PF00009.22|GTP_EFTU[Elongation factor Tu GTP binding domain];PF03144.20|GTP_EFTU_D2[Elongation factor Tu domain 2]	GO:0003743|translation;GO:0005525|GTP;GO:0003924|GTPase	GO:0003674|molecular_function;GO:0003743|translation;GO:0008135|translation;GO:0005488|binding;GO:0003676|nucleic;GO:0000166|nucleotide;GO:0032553|ribonucleotide;GO:0032555|purine;GO:0032561|guanyl;GO:0019001|guanyl;GO:0005525|GTP;GO:0017076|purine;GO:0016817|hydrolase;GO:0016787|hydrolase;GO:0017111|nucleoside-triphosphatase;GO:0016462|pyrophosphatase;GO:0003824|catalytic;GO:0003924|GTPase;GO:00…	.	.	.	abe:ARB_01058 hypothetical protein; K03242 translation initiation factor 2 subunit 3	YER025W GCD11, Gamma subunit of the translation initiation factor eIF2, involved in the identification of the start codon, binds GTP when forming the ternary complex with GTP and tRNAi-Met	104.85	104.92	103.5	104.72	78.74	78.01	46.84	48.16	86.56	85.05
BDFG_00262	hypothetical protein	.	GO:0008152|metabolic;GO:0016798|hydrolase	GO:0008152|metabolic;GO:0008150|biological_process;GO:0016787|hydrolase;GO:0003824|catalytic;GO:0003674|molecular_function;GO:0016798|hydrolase	.	.	.	cpw:CPC735_018980 WD domain, G-beta repeat containing protein; K14830 protein MAK11	YKL021C MAK11, Protein involved in an early, nucleolar step of 60S ribosomal subunit biogenesis, essential for cell growth and replication of killer M1 dsRNA virus, contains four beta-transducin repeats	28.41	28.21	28.96	27.4	16.3	15.49	8.83	9.41	13.9	13.8
BDFG_00263	hypothetical protein	PF07529.8|HSA[HSA];PF13921.1|Myb_DNA-bind_6[Myb-like DNA-binding domain]	GO:0003677|DNA;GO:0045449|regulation	GO:0005488|binding;GO:0003677|DNA;GO:0003674|molecular_function;GO:0003676|nucleic;GO:0050794|regulation;GO:0060255|regulation;GO:0019219|regulation;GO:0009889|regulation;GO:0051171|regulation;GO:0008150|biological_process;GO:0045449|regulation;GO:0010468|regulation;GO:0031326|regulation;GO:0080090|regulation;GO:0010556|regulation;GO:0031323|regulation;GO:0050789|regulation;GO:0019222|regulation;…	.	.	.	aor:AOR_1_2016144 AO090023000819; chromatin modification-related protein vid21; K11397 chromatin modification-related protein VID21	.	51.07	46.69	50.74	51.49	45.86	48.15	63.68	64.95	47.7	45.69
BDFG_00264	hypothetical protein	PF12656.2|G-patch_2[DExH-box splicing factor binding site]	GO:0005622|intracellular;GO:0003676|nucleic	GO:0044464|cell;GO:0005622|intracellular;GO:0005575|cellular_component;GO:0005488|binding;GO:0003674|molecular_function;GO:0003676|nucleic	.	.	.	cpw:CPC735_018960 G-patch domain containing protein	.	25.63	24.08	24.01	22.29	8.56	7.63	13.52	13.06	14.87	15.28
BDFG_00265	hypothetical protein	PF08625.6|Utp13[Utp13 specific WD40 associated domain];PF11715.3|Nup160[Nucleoporin Nup120/160];PF00400.27|WD40[WD domain, G-beta repeat]	GO:0032040|small-subunit;GO:0016787|hydrolase;GO:0006364|rRNA;GO:0003676|nucleic	GO:0032991|macromolecular;GO:0044424|intracellular;GO:0030684|preribosome;GO:0044464|cell;GO:0032040|small-subunit;GO:0005575|cellular_component;GO:0030529|ribonucleoprotein;GO:0016787|hydrolase;GO:0003824|catalytic;GO:0003674|molecular_function;GO:0044237|cellular;GO:0008152|metabolic;GO:0006139|nucleobase,;GO:0006364|rRNA;GO:0043170|macromolecule;GO:0009987|cellular;GO:0008150|biological_proces…	.	.	.	cim:CIMG_09548 hypothetical protein; K14555 U3 small nucleolar RNA-associated protein 13	YLR222C UTP13, Nucleolar protein, component of the small subunit SSU processome containing the U3 snoRNA that is involved in processing of pre-18S rRNA	43.02	38.2	40.56	41.54	23.49	23.93	9.52	9.33	17.01	16.75
BDFG_00266	hypothetical protein	.	.	.	.	.	TMH:2	.	.	39.02	39.13	41.35	40.09	29.44	28.75	37.79	38.45	24.6	23.36
BDFG_00267	ubiquitin thiolesterase	PF02148.14|zf-UBP[Zn-finger in ubiquitin-hydrolases and other protein];PF00443.24|UCH[Ubiquitin carboxyl-terminal hydrolase]	GO:0004298|threonine-type;GO:0006511|ubiquitin-dependent;GO:0008270|zinc;GO:0004221|ubiquitin;GO:0005839|proteasome	GO:0008233|peptidase;GO:0016787|hydrolase;GO:0003824|catalytic;GO:0003674|molecular_function;GO:0004175|endopeptidase;GO:0004298|threonine-type;GO:0070003|threonine-type;GO:0070011|peptidase;GO:0051603|proteolysis;GO:0044257|cellular;GO:0044267|cellular;GO:0044237|cellular;GO:0008152|metabolic;GO:0044248|cellular;GO:0006508|proteolysis;GO:0043170|macromolecule;GO:0019538|protein;GO:0009987|cellul…	EC:3.1.2.15[Ubiquitin thiolesterase.]	.	.	cpw:CPC735_018930 ubiquitin carboxyl-terminal hydrolase domain containing protein; K12847 U4/U6.U5 tri-snRNP-associated protein 2	.	25.24	23.11	22.5	22.46	12.67	10.89	9.86	9.59	14.62	13.45
BDFG_00268	proteasome subunit beta type-2	PF00227.21|Proteasome[Proteasome subunit]	GO:0005634|nucleus;GO:0051603|proteolysis;GO:0004298|threonine-type;GO:0005737|cytoplasm;GO:0005839|proteasome	GO:0005575|cellular_component;GO:0043226|organelle;GO:0043229|intracellular;GO:0043231|intracellular;GO:0044424|intracellular;GO:0005634|nucleus;GO:0043227|membrane-bounded;GO:0044464|cell;GO:0044265|cellular;GO:0051603|proteolysis;GO:0044257|cellular;GO:0044267|cellular;GO:0044238|primary;GO:0044237|cellular;GO:0008152|metabolic;GO:0030163|protein;GO:0009057|macromolecule;GO:0044260|cellular;GO:…	EC:3.4.25.1[Proteasome endopeptidase complex.]	.	.	cpw:CPC735_018920 proteasome component, putative (EC:3.4.25.1); K02734 20S proteasome subunit beta 4 [EC:3.4.25.1]	YER012W PRE1, 20S proteasome beta-type subunit, localizes to the nucleus throughout the cell cycle	133.52	137.43	127.51	129.6	129.38	135.08	111.52	109.91	141.37	143.53
BDFG_00269	hypothetical protein	PF00400.27|WD40[WD domain, G-beta repeat]	GO:0030529|ribonucleoprotein;GO:0003676|nucleic	GO:0032991|macromolecular;GO:0044424|intracellular;GO:0044464|cell;GO:0005575|cellular_component;GO:0030529|ribonucleoprotein;GO:0005488|binding;GO:0003674|molecular_function;GO:0003676|nucleic	.	.	.	cpw:CPC735_018910 WD domain, G-beta repeat containing protein; K14793 ribosomal RNA-processing protein 9	YPR137W RRP9, Protein involved in pre-rRNA processing, associated with U3 snRNP, component of small ribosomal subunit SSU processosome, ortholog of the human U3-55k protein	26.86	25.99	26.24	25.48	10.17	10.75	7.51	6.87	11.64	10.42
BDFG_00270	hypothetical protein	PF13923.1|zf-C3HC4_2[Zinc finger, C3HC4 type (RING finger)];PF00097.20|zf-C3HC4[Zinc finger, C3HC4 type (RING finger)];PF13920.1|zf-C3HC4_3[Zinc finger, C3HC4 type (RING finger)];PF13639.1|zf-RING_2[Ring finger domain];PF13445.1|zf-RING_LisH[RING-type zinc-finger, LisH dimerisation motif]	GO:0046872|metal	GO:0005488|binding;GO:0043169|cation;GO:0043167|ion;GO:0003674|molecular_function;GO:0046872|metal	.	.	.	aor:AOR_1_1442144 AO090023000827; RING finger domain protein	YOL054W PSH1, Nuclear protein, putative RNA polymerase II elongation factor, isolated as Pob3p/Spt16p-binding protein	38.61	35.12	34.45	33.99	33.17	32.79	28.63	31.39	34.95	36.46
BDFG_00271	hypothetical protein	.	.	.	.	.	.	yli:YALI0B19030g YALI0B19030p	.	387.37	363.68	237.72	191.22	24.4	25.41	0.21	0.25	22.32	66.41
BDFG_00272	hypothetical protein	.	.	.	.	.	.	.	.	16.46	15.56	13.64	10	8.36	9.65	2.89	3.95	1.2	3.31
BDFG_00273	cytochrome c oxidase-assembly factor COX23, mitochondrial	.	GO:0005758|mitochondrial	GO:0044424|intracellular;GO:0044422|organelle;GO:0031974|membrane-enclosed;GO:0031970|organelle;GO:0044464|cell;GO:0044429|mitochondrial;GO:0044446|intracellular;GO:0005575|cellular_component;GO:0005758|mitochondrial;GO:0044444|cytoplasmic	.	.	.	ang:ANI_1_1630184 cytochrome c oxidase-assembly factor cox23	YHR116W COX23, Mitochondrial intermembrane space protein that functions in mitochondrial copper homeostasis, essential for functional cytochrome oxidase expression, homologous to Cox17p	45.88	46.42	51.33	48.16	37.75	35.22	111.14	103.87	47.53	48.36
BDFG_00274	hypothetical protein	PF00004.24|AAA[ATPase family associated with various cellular activities (AAA)]	GO:0005524|ATP;GO:0017111|nucleoside-triphosphatase	GO:0032553|ribonucleotide;GO:0005488|binding;GO:0030554|adenyl;GO:0032559|adenyl;GO:0017076|purine;GO:0005524|ATP;GO:0001882|nucleoside;GO:0003674|molecular_function;GO:0000166|nucleotide;GO:0032555|purine;GO:0001883|purine;GO:0016817|hydrolase;GO:0016787|hydrolase;GO:0016462|pyrophosphatase;GO:0003824|catalytic;GO:0016818|hydrolase;GO:0017111|nucleoside-triphosphatase	.	.	.	nfi:NFIA_047500 AAA family ATPase, putative	.	1.45	1.72	2.21	2.35	5.1	6.11	9.46	9.97	1.78	1.9
BDFG_00275	hypothetical protein	.	.	.	.	.	.	.	.	0.08	0.08	0.04	0.06	1.05	1.31	1.09	1.45	0.16	0.17
BDFG_00276	hypothetical protein	PF05970.9|PIF1[PIF1-like helicase]	.	.	.	.	.	.	.	0	0	0	0	0	0	0	0	0	0
BDFG_00277	hypothetical protein	PF09797.4|NatB_MDM20[N-acetyltransferase B complex (NatB) non catalytic subunit]	.	.	.	.	.	tve:TRV_02796 cytoskeleton organization protein (Dec1), putative	.	40.79	43.23	47.33	45.34	29.62	30.22	31.89	29.45	36.23	37.45
BDFG_00278	proteasome component PUP3	PF00227.21|Proteasome[Proteasome subunit]	GO:0005634|nucleus;GO:0051603|proteolysis;GO:0004298|threonine-type;GO:0005737|cytoplasm;GO:0005839|proteasome	GO:0044424|intracellular;GO:0044464|cell;GO:0043227|membrane-bounded;GO:0043229|intracellular;GO:0005575|cellular_component;GO:0043226|organelle;GO:0043231|intracellular;GO:0005634|nucleus;GO:0051603|proteolysis;GO:0044257|cellular;GO:0044267|cellular;GO:0044237|cellular;GO:0008152|metabolic;GO:0044248|cellular;GO:0006508|proteolysis;GO:0019538|protein;GO:0043170|macromolecule;GO:0009987|cellular…	EC:3.4.25.1[Proteasome endopeptidase complex.]	.	.	cim:CIMG_09536 hypothetical protein; K02735 20S proteasome subunit beta 3 [EC:3.4.25.1]	YER094C PUP3, Beta subunit of the 20S proteasome involved in ubiquitin-dependent catabolism, human homolog is subunit C10	45.49	47.2	46.53	45.7	36.01	36.08	23.84	22.62	48.05	49.15
BDFG_00279	hypothetical protein	PF01814.18|Hemerythrin[Hemerythrin HHE cation binding domain]	.	.	.	.	.	.	.	3	3.76	3.25	4.17	2.49	2.62	7.83	8.19	1.37	1.89
BDFG_00280	hypothetical protein	PF11470.3|TUG[GLUT4 regulating protein TUG];PF00789.15|UBX[UBX domain]	.	.	.	.	.	cim:CIMG_09535 hypothetical protein; K15627 tether containing UBX domain for GLUT4	.	26.79	25.16	25.93	26.99	29.5	32.83	31.37	32.06	31.75	32.84
BDFG_00281	60S ribosomal protein L36	PF01158.13|Ribosomal_L36e[Ribosomal protein L36e]	GO:0005840|ribosome;GO:0006412|translation;GO:0003735|structural	GO:0032991|macromolecular;GO:0044424|intracellular;GO:0043228|non-membrane-bounded;GO:0044464|cell;GO:0043229|intracellular;GO:0005840|ribosome;GO:0043232|intracellular;GO:0043226|organelle;GO:0005575|cellular_component;GO:0030529|ribonucleoprotein;GO:0044444|cytoplasmic;GO:0044267|cellular;GO:0009058|biosynthetic;GO:0044237|cellular;GO:0008152|metabolic;GO:0019538|protein;GO:0043170|macromolecul…	.	.	.	nhe:NECHADRAFT_98677 hypothetical protein; K02920 large subunit ribosomal protein L36e	YMR194W RPL36A, N-terminally acetylated protein component of the large 60S ribosomal subunit, nearly identical to Rpl36Bp and has similarity to rat L36 ribosomal protein, binds to 5.8 S rRNA,YPL249C-A RPL36B, Protein component of the large 60S ribosomal subunit, nearly identical to Rpl36Ap and has similarity to rat L36 ribosomal protein, binds to 5.8 S rRNA	319.44	324.12	311.97	273.04	196.51	197.15	88.95	82.24	310.83	331.74
BDFG_00282	hypothetical protein	PF00512.20|HisKA[His Kinase A (phospho-acceptor) domain];PF00072.19|Response_reg[Response regulator receiver domain];PF02518.21|HATPase_c[Histidine kinase-, DNA gyrase B-, and HSP90-like ATPase]	GO:0016020|membrane;GO:0018106|peptidyl-histidine;GO:0007165|signal;GO:0005524|ATP;GO:0006355|regulation;GO:0000155|two-component;GO:0000160|two-component;GO:0000156|two-component	GO:0016020|membrane;GO:0044464|cell;GO:0005575|cellular_component;GO:0043687|post-translational;GO:0016310|phosphorylation;GO:0044267|cellular;GO:0044237|cellular;GO:0006796|phosphate;GO:0008152|metabolic;GO:0006468|protein;GO:0043170|macromolecule;GO:0019538|protein;GO:0009987|cellular;GO:0008150|biological_process;GO:0044238|primary;GO:0018193|peptidyl-amino;GO:0018202|peptidyl-histidine;GO:001…	.	.	.	cpw:CPC735_018820 ATPase, histidine kinase-, DNA gyrase B-, and HSP90-like domain containing protein	.	12.89	12.49	13.38	15.29	12.58	11.82	17.36	18.86	12.86	11.78
BDFG_00283	acetylornithine deacetylase	PF01546.23|Peptidase_M20[Peptidase family M20/M25/M40];PF07687.9|M20_dimer[Peptidase dimerisation domain]	GO:0008237|metallopeptidase;GO:0006508|proteolysis;GO:0016301|kinase;GO:0044237|cellular;GO:0046983|protein	GO:0008233|peptidase;GO:0003674|molecular_function;GO:0016787|hydrolase;GO:0008237|metallopeptidase;GO:0003824|catalytic;GO:0070011|peptidase;GO:0044238|primary;GO:0008152|metabolic;GO:0006508|proteolysis;GO:0043170|macromolecule;GO:0019538|protein;GO:0008150|biological_process;GO:0016301|kinase;GO:0016740|transferase;GO:0016772|transferase;GO:0044237|cellular;GO:0009987|cellular;GO:0046983|prote…	.	SigP4[DScore:0.633]	.	cpw:CPC735_001200 acetylornithine deacetylase, putative; K01438 acetylornithine deacetylase [EC:3.5.1.16]	.	20.73	20.51	20.66	20.66	26.24	26.78	11.84	12.73	19.22	17.41
BDFG_00284	mannosyl-oligosaccharide alpha-1,2-mannosidase	PF01532.15|Glyco_hydro_47[Glycosyl hydrolase family 47]	GO:0016020|membrane;GO:0005509|calcium;GO:0004571|mannosyl-oligosaccharide	GO:0016020|membrane;GO:0044464|cell;GO:0005575|cellular_component;GO:0005488|binding;GO:0043169|cation;GO:0043167|ion;GO:0003674|molecular_function;GO:0046872|metal;GO:0005509|calcium;GO:0015923|mannosidase;GO:0016787|hydrolase;GO:0003824|catalytic;GO:0015924|mannosyl-oligosaccharide;GO:0004553|hydrolase;GO:0016798|hydrolase;GO:0004571|mannosyl-oligosaccharide	.	.	.	tve:TRV_02790 hypothetical protein; K01230 mannosyl-oligosaccharide alpha-1,2-mannosidase [EC:3.2.1.113]	.	19.02	22.57	23.01	22.89	18.21	17.52	78.81	84.56	19.47	24.05
BDFG_00285	mannosyl-oligosaccharide alpha-1,2-mannosidase	PF01532.15|Glyco_hydro_47[Glycosyl hydrolase family 47]	GO:0016020|membrane;GO:0005509|calcium;GO:0004571|mannosyl-oligosaccharide	GO:0016020|membrane;GO:0044464|cell;GO:0005575|cellular_component;GO:0005488|binding;GO:0043169|cation;GO:0043167|ion;GO:0003674|molecular_function;GO:0046872|metal;GO:0005509|calcium;GO:0015923|mannosidase;GO:0016787|hydrolase;GO:0003824|catalytic;GO:0015924|mannosyl-oligosaccharide;GO:0004553|hydrolase;GO:0016798|hydrolase;GO:0004571|mannosyl-oligosaccharide	EC:3.2.1.113[Mannosyl-oligosaccharide 1,2-alpha-mannosidase.]	.	TMH:1	cim:CIMG_07325 hypothetical protein; K01230 mannosyl-oligosaccharide alpha-1,2-mannosidase [EC:3.2.1.113]	.	21.66	23.54	24.13	23.96	19.46	19.52	83.93	91.23	20.87	22.85
BDFG_00286	26S protease subunit rpt4	PF00004.24|AAA[ATPase family associated with various cellular activities (AAA)];TIGR01242[26Sp45: 26S proteasome subunit P45 family];PF05496.7|RuvB_N[Holliday junction DNA helicase ruvB N-terminus];PF07724.9|AAA_2[AAA domain (Cdc48 subfamily)];PF07728.9|AAA_5[AAA domain (dynein-related subfamily)]	GO:0000502|proteasome;GO:0005524|ATP;GO:0008233|peptidase;GO:0017111|nucleoside-triphosphatase;GO:0030163|protein;GO:0005737|cytoplasm	GO:0032991|macromolecular;GO:0044424|intracellular;GO:0044464|cell;GO:0000502|proteasome;GO:0005575|cellular_component;GO:0043234|protein;GO:0032553|ribonucleotide;GO:0005488|binding;GO:0030554|adenyl;GO:0032559|adenyl;GO:0017076|purine;GO:0005524|ATP;GO:0001882|nucleoside;GO:0003674|molecular_function;GO:0000166|nucleotide;GO:0032555|purine;GO:0001883|purine;GO:0008233|peptidase;GO:0016787|hydro…	EC:3.4.25.1[Proteasome endopeptidase complex.]	.	.	cim:CIMG_07324 similar to PSMC6 subunit; K03064 26S proteasome regulatory subunit T4	YOR259C RPT4, One of six ATPases of the 19S regulatory particle of the 26S proteasome involved in the degradation of ubiquitinated substrates, required for spindle pole body duplication, localized mainly to the nucleus throughout the cell cycle	115.82	130.09	136	142.25	101.97	106.79	95.63	90.63	165.36	183.03
BDFG_00287	enolase	TIGR01060[eno: phosphopyruvate hydratase];PF03952.11|Enolase_N[Enolase, N-terminal domain];PF00113.17|Enolase_C[Enolase, C-terminal TIM barrel domain]	GO:0000287|magnesium;GO:0009986|cell;GO:0004634|phosphopyruvate;GO:0006096|glycolysis;GO:0000015|phosphopyruvate	GO:0005488|binding;GO:0043169|cation;GO:0000287|magnesium;GO:0043167|ion;GO:0003674|molecular_function;GO:0046872|metal;GO:0044464|cell;GO:0005575|cellular_component;GO:0009986|cell;GO:0016835|carbon-oxygen;GO:0003824|catalytic;GO:0004634|phosphopyruvate;GO:0016829|lyase;GO:0016836|hydro-lyase;GO:0046365|monosaccharide;GO:0006096|glycolysis;GO:0006066|alcohol;GO:0044275|cellular;GO:0046164|alcoho…	EC:4.2.1.11[Phosphopyruvate hydratase.]	.	.	ure:UREG_07866 phosphopyruvate hydratase; K01689 enolase [EC:4.2.1.11]	YHR174W ENO2, Enolase II, a phosphopyruvate hydratase that catalyzes the conversion of 2-phosphoglycerate to phosphoenolpyruvate during glycolysis and the reverse reaction during gluconeogenesis, expression is induced in response to glucose,YGR254W ENO1, Enolase I, a phosphopyruvate hydratase that catalyzes the conversion of 2-phosphoglycerate to phosphoenolpyruvate during glycolysis and the reve…	1091.33	1178.57	1414.8	1355.28	1444.82	1546.45	1199.13	1229.77	1391.75	1333.34
BDFG_00288	hypothetical protein	PF13391.1|HNH_2[HNH endonuclease]	GO:0003676|nucleic	GO:0005488|binding;GO:0003674|molecular_function;GO:0003676|nucleic	.	.	.	cim:CIMG_06713 hypothetical protein; K03509 DNA polymerase eta subunit [EC:2.7.7.7]	.	3.44	3.38	4.4	4.02	7.67	8.03	16.42	13.22	7.85	8.87
BDFG_00289	translation initiation factor 3 subunit J	PF08597.5|eIF3_subunit[Translation initiation factor eIF3 subunit]	GO:0003743|translation;GO:0006412|translation;GO:0005737|cytoplasm	GO:0003743|translation;GO:0005488|binding;GO:0003674|molecular_function;GO:0008135|translation;GO:0003676|nucleic;GO:0044267|cellular;GO:0009058|biosynthetic;GO:0044237|cellular;GO:0008152|metabolic;GO:0019538|protein;GO:0043170|macromolecule;GO:0009059|macromolecule;GO:0006412|translation;GO:0009987|cellular;GO:0008150|biological_process;GO:0044238|primary;GO:0044249|cellular;GO:0034645|cellular…	.	.	.	cpw:CPC735_001160 hypothetical protein; K03245 translation initiation factor 3 subunit J	.	218.39	222.26	232.38	226.62	108.32	113.27	64.02	59.94	149.56	161.6
BDFG_00290	hypothetical protein	.	.	.	.	.	.	.	.	1.14	1.51	1.46	1.26	0.35	0.32	0.47	0.32	0.16	0.17
BDFG_00291	hypothetical protein	.	.	.	.	.	.	.	.	1.43	1.3	1.16	1.16	1.21	0.66	2	1.61	0.78	0.53
BDFG_00292	14-3-3 family protein	PF00244.15|14-3-3[14-3-3 protein]	GO:0019904|protein	GO:0005515|protein;GO:0005488|binding;GO:0003674|molecular_function;GO:0019904|protein	.	.	.	ang:ANI_1_832164 An18g06270; 14-3-3 protein	.	285.24	301.27	294.03	291.5	234.47	238.99	196.56	201.39	353.05	355.02
BDFG_00293	AGC/AKT protein kinase	PF00069.20|Pkinase[Protein kinase domain];PF12796.2|Ank_2[Ankyrin repeats (3 copies)];PF07714.12|Pkinase_Tyr[Protein tyrosine kinase];PF13637.1|Ank_4[Ankyrin repeats (many copies)];PF00023.25|Ank[Ankyrin repeat]	GO:0005524|ATP;GO:0004672|protein;GO:0006468|protein	GO:0032553|ribonucleotide;GO:0005488|binding;GO:0030554|adenyl;GO:0032559|adenyl;GO:0017076|purine;GO:0005524|ATP;GO:0001882|nucleoside;GO:0003674|molecular_function;GO:0000166|nucleotide;GO:0032555|purine;GO:0001883|purine;GO:0016773|phosphotransferase;GO:0004672|protein;GO:0016301|kinase;GO:0003824|catalytic;GO:0016740|transferase;GO:0016772|transferase;GO:0043687|post-translational;GO:0016310|…	.	.	.	afm:AFUA_5G03950 protein kinase (EC:2.7.1.-); K00924 [EC:2.7.1.-]	.	2.7	2.25	2.49	2.78	5.61	5.58	11.17	11.14	4.03	3.99
BDFG_00294	Ca2+ transporting ATPase, sarcoplasmic/endoplasmic reticulum	TIGR01116[ATPase-IIA1_Ca: calcium-translocating P-type ATPase, SERCA-type];PF00702.21|Hydrolase[haloacid dehalogenase-like hydrolase];PF08282.7|Hydrolase_3[haloacid dehalogenase-like hydrolase];PF00689.16|Cation_ATPase_C[Cation transporting ATPase, C-terminus];PF13246.1|Hydrolase_like2[Putative hydrolase of sodium-potassium ATPase alpha subunit];TIGR01494[ATPase_P-type: HAD ATPase, P-type, family…	GO:0006754|ATP;GO:0005524|ATP;GO:0005388|calcium-transporting;GO:0016021|integral;GO:0006816|calcium	GO:0009165|nucleotide;GO:0009259|ribonucleotide;GO:0009142|nucleoside;GO:0009117|nucleotide;GO:0009058|biosynthetic;GO:0044237|cellular;GO:0008152|metabolic;GO:0046483|heterocycle;GO:0006139|nucleobase,;GO:0006753|nucleoside;GO:0009144|purine;GO:0055086|nucleobase,;GO:0009987|cellular;GO:0008150|biological_process;GO:0009145|purine;GO:0046034|ATP;GO:0009206|purine;GO:0044281|small;GO:0006754|ATP;…	EC:3.6.3.8[Calcium-transporting ATPase.]	.	TMH:8	cpw:CPC735_001140 sarcoplasmic/endoplasmic reticulum calcium-translocating P-type ATPase, putative (EC:3.6.3.8); K05853 Ca2+ transporting ATPase, sarcoplasmic/endoplasmic reticulum [EC:3.6.3.8]	.	71.93	65.87	62.83	63.19	51.15	54.01	30.45	32.38	58.39	55.67
BDFG_00295	ribonucleoprotein-associated protein	PF01248.21|Ribosomal_L7Ae[Ribosomal protein L7Ae/L30e/S12e/Gadd45 family];PF08228.6|RNase_P_pop3[RNase P subunit Pop3]	GO:0003723|RNA;GO:0000398|nuclear;GO:0005730|nucleolus;GO:0005732|small;GO:0030490|maturation	GO:0005488|binding;GO:0003723|RNA;GO:0003674|molecular_function;GO:0003676|nucleic;GO:0044237|cellular;GO:0008152|metabolic;GO:0000398|nuclear;GO:0000377|RNA;GO:0006139|nucleobase,;GO:0000375|RNA;GO:0043170|macromolecule;GO:0009987|cellular;GO:0008380|RNA;GO:0008150|biological_process;GO:0006396|RNA;GO:0006807|nitrogen;GO:0044238|primary;GO:0006397|mRNA;GO:0016070|RNA;GO:0044260|cellular;GO:00160…	.	.	.	ure:UREG_00700 NHP2/L7aE family protein; K12845 U4/U6 small nuclear ribonucleoprotein SNU13	.	193.7	187.52	178.44	163.09	109.33	111.63	46.32	41.99	95.97	117.38
BDFG_00296	hypothetical protein	.	.	.	.	.	.	.	.	0.13	0.29	0.25	0.31	11.72	10.57	3.21	3.83	0.72	0.61
BDFG_00297	hypothetical protein	PF02839.9|CBM_5_12[Carbohydrate binding domain]	GO:0004553|hydrolase;GO:0030246|carbohydrate;GO:0005975|carbohydrate;GO:0005576|extracellular	GO:0016787|hydrolase;GO:0003824|catalytic;GO:0003674|molecular_function;GO:0004553|hydrolase;GO:0016798|hydrolase;GO:0005488|binding;GO:0030246|carbohydrate;GO:0008152|metabolic;GO:0008150|biological_process;GO:0044238|primary;GO:0005975|carbohydrate;GO:0005576|extracellular;GO:0005575|cellular_component	.	.	.	.	.	1.57	1.39	1.43	1.75	43.51	40.02	3.82	5.92	1.63	1.86
BDFG_00298	hypothetical protein	PF07690.11|MFS_1[Major Facilitator Superfamily];PF05978.11|UNC-93[Ion channel regulatory protein UNC-93]	GO:0055085|transmembrane	GO:0051234|establishment;GO:0009987|cellular;GO:0008150|biological_process;GO:0006810|transport;GO:0055085|transmembrane	.	.	TMH:11	nfi:NFIA_007840 MFS transporter, putative	.	10.14	11.34	8.51	9.67	32.92	31.45	12.03	14.37	40.52	29.21
BDFG_00299	hypothetical protein	.	.	.	.	.	.	.	.	0.47	0.97	0.49	0.78	4.33	3	2.36	2.63	3.24	2.48
BDFG_00300	hypothetical protein	PF07690.11|MFS_1[Major Facilitator Superfamily]	GO:0055085|transmembrane	GO:0051234|establishment;GO:0009987|cellular;GO:0008150|biological_process;GO:0006810|transport;GO:0055085|transmembrane	.	.	TMH:10	afv:AFLA_138900 allantoate permease, putative	YJR152W DAL5, Allantoin permease, ureidosuccinate permease, expression is constitutive but sensitive to nitrogen catabolite repression,YLR004C THI73, Putative plasma membrane permease proposed to be involved in carboxylic acid uptake and repressed by thiamine, substrate of Dbf2p/Mob1p kinase, transcription is altered if mitochondrial dysfunction occurs	0.84	0.72	0.39	0.66	1.47	1.24	5.42	4.31	0.8	0.83
BDFG_00301	hypothetical protein	PF13857.1|Ank_5[Ankyrin repeats (many copies)];PF13606.1|Ank_3[Ankyrin repeat];PF12796.2|Ank_2[Ankyrin repeats (3 copies)];PF13637.1|Ank_4[Ankyrin repeats (many copies)];PF01048.15|PNP_UDP_1[Phosphorylase superfamily];PF00023.25|Ank[Ankyrin repeat];PF05729.7|NACHT[NACHT domain]	GO:0009116|nucleoside;GO:0003824|catalytic	GO:0009116|nucleoside;GO:0044237|cellular;GO:0008152|metabolic;GO:0006139|nucleobase,;GO:0055086|nucleobase,;GO:0009987|cellular;GO:0008150|biological_process;GO:0044281|small;GO:0006807|nitrogen;GO:0044238|primary;GO:0003824|catalytic;GO:0003674|molecular_function	.	.	.	afv:AFLA_011310 vps9-ankyrin repeat-containing protein, putative	.	1	0.86	1.03	1	2.33	2.01	31.44	30.89	1.23	1.17
BDFG_00302	hypothetical protein	PF07690.11|MFS_1[Major Facilitator Superfamily]	GO:0055085|transmembrane	GO:0051234|establishment;GO:0009987|cellular;GO:0008150|biological_process;GO:0006810|transport;GO:0055085|transmembrane	.	.	TMH:9	cpw:CPC735_001090 Major Facilitator Superfamily protein	.	0.93	0.95	0.78	0.71	3.78	3.81	35.37	30.64	1.02	1.16
BDFG_00303	hypothetical protein	PF05730.6|CFEM[CFEM domain]	.	.	.	SigP4[DScore:0.827]	.	abe:ARB_01017 CFEM domain protein, putative	.	0.14	0.14	0.2	0.24	0.3	0.3	391.58	333.98	0.08	0.3
BDFG_00304	hypothetical protein	PF10311.4|Ilm1[Increased loss of mitochondrial DNA protein 1]	.	.	.	SigP4[DScore:0.487]	TMH:3	.	.	41	40.08	42.05	40.27	53.17	50.65	79.75	66.15	28.84	32.95
BDFG_00305	protein farnesyltransferase/geranylgeranyltransferase type-1 subunit alpha	PF13249.1|Prenyltrans_2[Prenyltransferase-like];PF00432.16|Prenyltrans[Prenyltransferase and squalene oxidase repeat]	GO:0016740|transferase	GO:0003824|catalytic;GO:0016740|transferase;GO:0003674|molecular_function	.	.	.	afm:AFUA_6G06710 geranylgeranyl transferase beta subunit; K11713 geranylgeranyl transferase type-1 subunit beta [EC:2.5.1.59]	YGL155W CDC43, Beta subunit of geranylgeranyltransferase type I, catalyzes geranylgeranylation to the cysteine residue in proteins containing a C-terminal CaaX sequence ending in Leu or Phe, has substrates important for morphogenesis	19.52	21.73	22.82	23.1	32.35	34.02	20.99	19.35	23.63	24.8
BDFG_00306	hypothetical protein	PF00004.24|AAA[ATPase family associated with various cellular activities (AAA)]	GO:0005524|ATP;GO:0017111|nucleoside-triphosphatase	GO:0032553|ribonucleotide;GO:0005488|binding;GO:0030554|adenyl;GO:0032559|adenyl;GO:0017076|purine;GO:0005524|ATP;GO:0001882|nucleoside;GO:0003674|molecular_function;GO:0000166|nucleotide;GO:0032555|purine;GO:0001883|purine;GO:0016817|hydrolase;GO:0016787|hydrolase;GO:0016462|pyrophosphatase;GO:0003824|catalytic;GO:0016818|hydrolase;GO:0017111|nucleoside-triphosphatase	.	.	.	nfi:NFIA_047500 AAA family ATPase, putative	.	5.52	5.43	6.85	6.67	8.78	8.63	13.66	14.08	7.05	6.91
BDFG_00307	CAMK/CAMKL protein kinase	PF00069.20|Pkinase[Protein kinase domain];PF07714.12|Pkinase_Tyr[Protein tyrosine kinase]	GO:0004674|protein;GO:0005524|ATP;GO:0006468|protein	GO:0016773|phosphotransferase;GO:0004672|protein;GO:0016301|kinase;GO:0003824|catalytic;GO:0016740|transferase;GO:0003674|molecular_function;GO:0004674|protein;GO:0016772|transferase;GO:0032553|ribonucleotide;GO:0005488|binding;GO:0030554|adenyl;GO:0032559|adenyl;GO:0017076|purine;GO:0005524|ATP;GO:0001882|nucleoside;GO:0000166|nucleotide;GO:0032555|purine;GO:0001883|purine;GO:0043687|post-transl…	.	.	.	cpw:CPC735_001000 Protein kinase domain containing protein	YPL150W Hypothetical protein	9.79	8.36	9.44	9.13	8.15	8.2	10.64	10.96	5.53	5.36
BDFG_00308	hypothetical protein	PF00172.13|Zn_clus[Fungal Zn(2)-Cys(6) binuclear cluster domain]	GO:0006350|transcription;GO:0005488|binding	GO:0009058|biosynthetic;GO:0044237|cellular;GO:0008152|metabolic;GO:0006139|nucleobase,;GO:0043170|macromolecule;GO:0006350|transcription;GO:0009059|macromolecule;GO:0009987|cellular;GO:0008150|biological_process;GO:0006807|nitrogen;GO:0044238|primary;GO:0044249|cellular;GO:0034645|cellular;GO:0044260|cellular;GO:0005488|binding;GO:0003674|molecular_function	.	.	.	act:ACLA_063840 C6 transcription factor, putative	.	0.02	0.03	0.07	0.03	0.15	0.14	0.17	0.21	0.01	0
BDFG_00309	hypothetical protein	PF13460.1|NAD_binding_10[NADH(P)-binding];PF00106.20|adh_short[short chain dehydrogenase];PF01370.16|Epimerase[NAD dependent epimerase/dehydratase family]	GO:0044237|cellular;GO:0055114|oxidation;GO:0050662|coenzyme;GO:0016491|oxidoreductase	GO:0044237|cellular;GO:0008152|metabolic;GO:0009987|cellular;GO:0008150|biological_process;GO:0055114|oxidation;GO:0005488|binding;GO:0003674|molecular_function;GO:0048037|cofactor;GO:0050662|coenzyme;GO:0003824|catalytic;GO:0016491|oxidoreductase	.	.	.	gma:AciX8_0933 short-chain dehydrogenase/reductase SDR	.	0.04	0.12	0.04	0.04	0	0.04	0.21	0.08	0.41	0.1
BDFG_00310	hypothetical protein	PF03577.10|Peptidase_C69[Peptidase family C69]	GO:0006508|proteolysis;GO:0016805|dipeptidase	GO:0044238|primary;GO:0008152|metabolic;GO:0006508|proteolysis;GO:0043170|macromolecule;GO:0019538|protein;GO:0008150|biological_process;GO:0008233|peptidase;GO:0008238|exopeptidase;GO:0003674|molecular_function;GO:0016787|hydrolase;GO:0003824|catalytic;GO:0070011|peptidase;GO:0016805|dipeptidase	.	SigP4[DScore:0.529]	.	csa:Csal_1121 peptidase U34, dipeptidase	.	0.06	0.06	0.03	0.11	0.06	0.09	0.28	0.22	0.31	0.33
BDFG_00311	hypothetical protein	PF13420.1|Acetyltransf_4[Acetyltransferase (GNAT) domain];PF13302.1|Acetyltransf_3[Acetyltransferase (GNAT) domain]	GO:0008415|acyltransferase	GO:0016746|transferase;GO:0003824|catalytic;GO:0016740|transferase;GO:0003674|molecular_function;GO:0016747|transferase;GO:0008415|acyltransferase	.	.	.	ang:ANI_1_162174 An10g00320; GNAT family acetyltransferase	YIR042C Hypothetical protein	2.11	2.28	2.9	3.51	2.82	3.62	7.45	9.14	8.3	8.46
BDFG_00312	hypothetical protein	PF12757.2|DUF3812[Protein of unknown function (DUF3812)]	.	.	.	.	.	lel:LELG_00567 similar to translation initiation factor; K03243 translation initiation factor 5B	.	10.79	11.83	12.19	12.59	14.32	14.59	32.68	30.13	18.43	21.98
BDFG_00313	hypothetical protein	.	.	.	.	.	.	.	.	0.13	0.15	0.27	0.23	0.24	0.2	1.15	0.99	0.41	0.32
BDFG_00314	hypothetical protein	PF13348.1|Y_phosphatase3C[Tyrosine phosphatase family C-terminal region];PF13350.1|Y_phosphatase3[Tyrosine phosphatase family];PF03162.8|Y_phosphatase2[Tyrosine phosphatase family]	GO:0004725|protein;GO:0016311|dephosphorylation	GO:0016791|phosphatase;GO:0016787|hydrolase;GO:0004721|phosphoprotein;GO:0003824|catalytic;GO:0003674|molecular_function;GO:0042578|phosphoric;GO:0004725|protein;GO:0016788|hydrolase;GO:0044237|cellular;GO:0006796|phosphate;GO:0008152|metabolic;GO:0009987|cellular;GO:0008150|biological_process;GO:0016311|dephosphorylation;GO:0006793|phosphorus	.	.	.	aor:AOR_1_72154 AO090003000041; tyrosine/serine protein phosphatase	.	1.52	2.42	1.73	1.74	4.67	3.99	12.55	12.29	2.25	2.77
BDFG_00315	hypothetical protein	PF10277.4|Frag1[Frag1/DRAM/Sfk1 family]	.	.	.	.	TMH:6	act:ACLA_088420 FK506 suppressor Sfk1, putative	YKL051W SFK1, Plasma membrane protein that may act together with or upstream of Stt4p to generate normal levels of the essential phospholipid PI4P, at least partially mediates proper localization of Stt4p to the plasma membrane	11.89	11.1	6.64	7.04	3.73	4.49	365.27	294.01	11.27	13.34
BDFG_00316	hypothetical protein	.	.	.	.	.	.	.	.	0.07	0.03	0	0	0.15	0	1.9	1.76	0	0.08
BDFG_00317	hypothetical protein	.	.	.	.	.	.	.	.	0	0	0	0	0	0	0	0	0	0
BDFG_00318	hypothetical protein	PF01636.18|APH[Phosphotransferase enzyme family];PF01633.15|Choline_kinase[Choline/ethanolamine kinase]	GO:0016740|transferase	GO:0003674|molecular_function;GO:0003824|catalytic;GO:0016740|transferase	.	.	.	cpw:CPC735_070200 Phosphotransferase family protein	.	5.18	5.71	6.32	6.23	0.99	0.99	2.25	2.82	3.09	2.95
BDFG_00319	hypothetical protein	.	.	.	.	.	TMH:1	.	.	0.38	0.33	0.28	0.21	0.27	0.27	0.23	0.04	0.04	0.05
BDFG_00320	hypothetical protein	PF03208.14|PRA1[PRA1 family protein]	.	.	.	.	TMH:2	afv:AFLA_037630 prenylated RAB acceptor, putative	YNL044W YIP3, Protein localized to COPII vesicles, proposed to be involved in ER to Golgi transport, interacts with members of the Rab GTPase family and Yip1p, also interacts with Rtn1p	79.36	73.19	72.5	73.03	53.19	53.3	29.36	32.37	55.04	51.9
BDFG_00321	hypothetical protein	PF00226.26|DnaJ[DnaJ domain]	GO:0031072|heat	GO:0005515|protein;GO:0005488|binding;GO:0031072|heat;GO:0003674|molecular_function	.	SigP4[DScore:0.921]	TMH:2	cpw:CPC735_000900 DnaJ domain containing protein	YFR041C ERJ5, Type I membrane protein with a J domain is required to preserve the folding capacity of the endoplasmic reticulum, loss of the non-essential ERJ5 gene leads to a constitutively induced unfolded protein response	87.99	87.65	85.74	84.6	65.88	66.85	25.67	29.07	78.4	76.3
BDFG_00322	hypothetical protein	.	.	.	.	.	TMH:2	.	.	26.76	27.93	26.3	25.21	22.64	19.81	50.75	40.46	26.85	22.72
BDFG_00323	hypothetical protein	.	GO:0009116|nucleoside;GO:0005524|ATP;GO:0016757|transferase;GO:0006952|defense;GO:0006915|apoptosis	GO:0009116|nucleoside;GO:0044237|cellular;GO:0008152|metabolic;GO:0006139|nucleobase,;GO:0055086|nucleobase,;GO:0009987|cellular;GO:0008150|biological_process;GO:0044281|small;GO:0006807|nitrogen;GO:0044238|primary;GO:0032553|ribonucleotide;GO:0005488|binding;GO:0030554|adenyl;GO:0032559|adenyl;GO:0017076|purine;GO:0005524|ATP;GO:0001882|nucleoside;GO:0003674|molecular_function;GO:0000166|nucleot…	.	.	.	.	.	0.19	0.09	0.17	0.09	0.63	0.1	1.64	1.45	0.42	0.56
BDFG_00324	hypothetical protein	.	GO:0000166|nucleotide;GO:0017111|nucleoside-triphosphatase;GO:0006139|nucleobase,	GO:0005488|binding;GO:0003674|molecular_function;GO:0000166|nucleotide;GO:0016817|hydrolase;GO:0016787|hydrolase;GO:0016462|pyrophosphatase;GO:0003824|catalytic;GO:0016818|hydrolase;GO:0017111|nucleoside-triphosphatase;GO:0044237|cellular;GO:0008152|metabolic;GO:0006139|nucleobase,;GO:0009987|cellular;GO:0008150|biological_process;GO:0006807|nitrogen;GO:0044238|primary	.	.	.	aor:AOR_1_2858154 kinesin light chain	.	0.34	0.12	0.32	0.28	1.19	0.57	2.21	3.06	0.87	0.56
BDFG_00325	hypothetical protein	.	.	.	.	.	.	.	.	0.3	0.64	0.17	0.17	0.44	0.37	4.42	2.81	1.08	0.58
BDFG_00326	hypothetical protein	PF00226.26|DnaJ[DnaJ domain]	GO:0031072|heat	GO:0005515|protein;GO:0005488|binding;GO:0031072|heat;GO:0003674|molecular_function	.	.	TMH:1	afm:AFUA_6G06590 DnaJ chaperone (Caj1)	.	43.65	46.45	42.52	38.81	34.23	35.77	80.94	68.58	35.63	38.2
BDFG_00327	hypothetical protein	PF07690.11|MFS_1[Major Facilitator Superfamily]	GO:0046677|response;GO:0015904|tetracycline;GO:0055085|transmembrane;GO:0016021|integral;GO:0015520|tetracycline:hydrogen	GO:0046677|response;GO:0050896|response;GO:0008150|biological_process;GO:0042221|response;GO:0015904|tetracycline;GO:0015850|organic;GO:0051234|establishment;GO:0042891|antibiotic;GO:0006810|transport;GO:0015893|drug;GO:0009987|cellular;GO:0055085|transmembrane;GO:0031224|intrinsic;GO:0044425|membrane;GO:0044464|cell;GO:0016021|integral;GO:0005575|cellular_component;GO:0015299|solute:hydrogen;GO:…	.	.	TMH:14	cpw:CPC735_000930 Major Facilitator Superfamily protein	YPR198W SGE1, Plasma membrane multidrug transporter of the major facilitator superfamily, acts as an extrusion permease, partial multicopy suppressor of gal11 mutations,YGR224W AZR1, Plasma membrane transporter of the major facilitator superfamily, involved in resistance to azole drugs such as ketoconazole and fluconazole,YKR105C Hypothetical protein,YCL069W VBA3, Permease of basic amino acids in…	35.39	35.44	30.68	31.87	21.61	21.88	1112.07	931.42	38.95	40.3
BDFG_00328	hypothetical protein	PF04082.13|Fungal_trans[Fungal specific transcription factor domain];PF00172.13|Zn_clus[Fungal Zn(2)-Cys(6) binuclear cluster domain]	GO:0005634|nucleus;GO:0006355|regulation;GO:0008270|zinc;GO:0003700|transcription	GO:0044424|intracellular;GO:0044464|cell;GO:0043227|membrane-bounded;GO:0043229|intracellular;GO:0005575|cellular_component;GO:0043226|organelle;GO:0043231|intracellular;GO:0005634|nucleus;GO:0050794|regulation;GO:0060255|regulation;GO:0019219|regulation;GO:0009889|regulation;GO:0051171|regulation;GO:0008150|biological_process;GO:0045449|regulation;GO:0010468|regulation;GO:0006355|regulation;GO:0…	.	.	.	ang:ANI_1_2094144 An16g08980; C6 transcription factor (Ctf1B)	.	9.91	9.12	7.88	7.91	12.27	12.46	55.27	53.54	13.1	12.78
BDFG_00329	hypothetical protein	PF12222.3|PNGaseA[Peptide N-acetyl-beta-D-glucosaminyl asparaginase amidase A]	.	.	.	.	TMH:1	aor:AOR_1_52154 AO090003000028; peptide-N4-(N-acetyl-beta-D-glucosaminyl) asparaginase amidase N	.	6.79	7.25	8.16	8.49	18.45	18.75	18.27	14.86	12.26	11.91
BDFG_00330	hypothetical protein	PF07798.6|DUF1640[Protein of unknown function (DUF1640)]	.	.	.	.	TMH:1	afv:AFLA_037720 mitochondrial protein FMP32, putative	YFL046W FMP32, Putative protein of unknown function, the authentic, non-tagged protein is detected in highly purified mitochondria in high-throughput studies	44.84	46.06	45.22	42.24	37.82	37.18	38.45	36.28	68.89	76.13
BDFG_00331	phosphomannomutase	PF03332.8|PMM[Eukaryotic phosphomannomutase];TIGR01484[HAD-SF-IIB: HAD hydrolase, family IIB]	GO:0004615|phosphomannomutase;GO:0019307|mannose;GO:0005737|cytoplasm	GO:0004615|phosphomannomutase;GO:0003824|catalytic;GO:0016866|intramolecular;GO:0016868|intramolecular;GO:0003674|molecular_function;GO:0016853|isomerase;GO:0016051|carbohydrate;GO:0019319|hexose;GO:0006066|alcohol;GO:0006013|mannose;GO:0046364|monosaccharide;GO:0009058|biosynthetic;GO:0044237|cellular;GO:0008152|metabolic;GO:0044262|cellular;GO:0005996|monosaccharide;GO:0034637|cellular;GO:00099…	EC:5.4.2.8[Phosphomannomutase.]	.	.	ang:ANI_1_864164 An18g06500; phosphomannomutase; K01840 phosphomannomutase [EC:5.4.2.8]	YFL045C SEC53, Phosphomannomutase, involved in synthesis of GDP-mannose and dolichol-phosphate-mannose, required for folding and glycosylation of secretory proteins in the ER lumen	99.55	105.61	116.33	115.48	123.33	132.45	71.26	77.31	145.35	135.16
BDFG_00332	hypothetical protein	PF00795.17|CN_hydrolase[Carbon-nitrogen hydrolase]	GO:0008415|acyltransferase;GO:0006807|nitrogen;GO:0016810|hydrolase	GO:0016746|transferase;GO:0003824|catalytic;GO:0016740|transferase;GO:0003674|molecular_function;GO:0016747|transferase;GO:0008415|acyltransferase;GO:0008152|metabolic;GO:0008150|biological_process;GO:0006807|nitrogen;GO:0016787|hydrolase;GO:0016810|hydrolase	.	.	.	pao:Pat9b_4750 Nitrilase/cyanide hydratase and apolipoprotein N-acyltransferase	.	5.54	5.49	3.93	4.12	8.83	8.9	6.14	5.65	1.14	1.8
BDFG_00333	hypothetical protein	PF13857.1|Ank_5[Ankyrin repeats (many copies)];PF13606.1|Ank_3[Ankyrin repeat];PF12796.2|Ank_2[Ankyrin repeats (3 copies)];PF13637.1|Ank_4[Ankyrin repeats (many copies)];PF00023.25|Ank[Ankyrin repeat]	GO:0006810|transport;GO:0044464|cell	GO:0051234|establishment;GO:0008150|biological_process;GO:0006810|transport;GO:0044464|cell;GO:0005575|cellular_component	.	.	TMH:4	afm:AFUA_1G14510 ankyrin repeat protein	.	6.98	6.45	4.78	5.11	14.34	14	18.58	19.72	4.41	4.07
BDFG_00334	hypothetical protein	PF12351.3|Fig1[Ca2+ regulator and membrane fusion protein Fig1]	.	.	.	.	TMH:4	.	.	3.14	3.41	3.11	3.41	7.12	7.77	6.52	9.34	2.67	3.18
BDFG_00335	orotate phosphoribosyltransferase	TIGR00336[pyrE: orotate phosphoribosyltransferase];PF00156.22|Pribosyltran[Phosphoribosyl transferase domain]	GO:0006221|pyrimidine;GO:0009116|nucleoside;GO:0004588|orotate	GO:0009165|nucleotide;GO:0009117|nucleotide;GO:0044281|small;GO:0006807|nitrogen;GO:0009058|biosynthetic;GO:0006221|pyrimidine;GO:0044238|primary;GO:0044237|cellular;GO:0044249|cellular;GO:0008152|metabolic;GO:0006220|pyrimidine;GO:0046483|heterocycle;GO:0006139|nucleobase,;GO:0006753|nucleoside;GO:0055086|nucleobase,;GO:0009987|cellular;GO:0008150|biological_process;GO:0009116|nucleoside;GO:0016…	.	.	.	ang:ANI_1_2124184 An04g08330; orotate phosphoribosyltransferase	YMR271C URA10, One of two orotate phosphoribosyltransferase isozymes see also URA5 that catalyze the fifth enzymatic step in the de novo biosynthesis of pyrimidines, converting orotate into orotidine-5'-phosphate,YML106W URA5, One of two orotate phosphoribosyltransferase isozymes see also URA10 that catalyze the fifth enzymatic step in de novo biosynthesis of pyrimidines, converting orotate into …	31.91	33.88	33.82	33.05	30	30.47	7.97	8.01	36.34	34.53
BDFG_00336	CMGC/SRPK protein kinase	PF00069.20|Pkinase[Protein kinase domain];PF07714.12|Pkinase_Tyr[Protein tyrosine kinase]	GO:0004674|protein;GO:0005524|ATP;GO:0006468|protein	GO:0016773|phosphotransferase;GO:0004672|protein;GO:0016301|kinase;GO:0003824|catalytic;GO:0016740|transferase;GO:0003674|molecular_function;GO:0004674|protein;GO:0016772|transferase;GO:0032553|ribonucleotide;GO:0005488|binding;GO:0030554|adenyl;GO:0032559|adenyl;GO:0017076|purine;GO:0005524|ATP;GO:0001882|nucleoside;GO:0000166|nucleotide;GO:0032555|purine;GO:0001883|purine;GO:0043687|post-transl…	.	.	.	aor:AOR_1_1706054 AO090011000223; MAP kinase	.	1.87	1.81	2.2	2.03	2.65	2.57	15.84	13.65	4.04	4.13
BDFG_00337	hypothetical protein	PF00135.23|COesterase[Carboxylesterase family];PF07859.8|Abhydrolase_3[alpha/beta hydrolase fold]	GO:0004104|cholinesterase	GO:0004104|cholinesterase;GO:0016787|hydrolase;GO:0003824|catalytic;GO:0003674|molecular_function;GO:0004091|carboxylesterase;GO:0016788|hydrolase	.	SigP4[DScore:0.726]	.	aor:AOR_1_1266054 AO090011000749; carboxylesterase hlo	.	2.33	2.19	1.82	2.31	0.99	0.79	1.93	2.57	0.87	1.1
BDFG_00338	hypothetical protein	PF00176.18|SNF2_N[SNF2 family N-terminal domain]	GO:0003677|DNA;GO:0005515|protein;GO:0005524|ATP;GO:0008270|zinc;GO:0004386|helicase	GO:0005488|binding;GO:0003677|DNA;GO:0003674|molecular_function;GO:0003676|nucleic;GO:0005515|protein;GO:0032553|ribonucleotide;GO:0030554|adenyl;GO:0032559|adenyl;GO:0017076|purine;GO:0005524|ATP;GO:0001882|nucleoside;GO:0000166|nucleotide;GO:0032555|purine;GO:0001883|purine;GO:0043169|cation;GO:0043167|ion;GO:0008270|zinc;GO:0046914|transition;GO:0046872|metal;GO:0016817|hydrolase;GO:0016787|hy…	.	.	.	cpw:CPC735_000980 SNF2 family N-terminal domain containing protein; K15710 E3 ubiquitin-protein ligase SHPRH [EC:3.6.4.- 6.3.2.19]	YLR247C IRC20, Putative helicase, localized to mitochondria and the nucleus, YLR247C is not an essential gene, null mutant displays increased levels of spontaneous Rad52 foci	9.59	8.83	10.53	8.82	11.41	11.57	4.96	5.32	7.01	6.46
BDFG_00339	hypothetical protein	PF13923.1|zf-C3HC4_2[Zinc finger, C3HC4 type (RING finger)];PF00097.20|zf-C3HC4[Zinc finger, C3HC4 type (RING finger)];PF13920.1|zf-C3HC4_3[Zinc finger, C3HC4 type (RING finger)];PF13639.1|zf-RING_2[Ring finger domain]	GO:0003677|DNA;GO:0005515|protein;GO:0005524|ATP;GO:0008270|zinc;GO:0004386|helicase	GO:0005488|binding;GO:0003677|DNA;GO:0003674|molecular_function;GO:0003676|nucleic;GO:0005515|protein;GO:0032553|ribonucleotide;GO:0030554|adenyl;GO:0032559|adenyl;GO:0017076|purine;GO:0005524|ATP;GO:0001882|nucleoside;GO:0000166|nucleotide;GO:0032555|purine;GO:0001883|purine;GO:0043169|cation;GO:0043167|ion;GO:0008270|zinc;GO:0046914|transition;GO:0046872|metal;GO:0016817|hydrolase;GO:0016787|hy…	.	.	.	aor:AOR_1_2752154 AO090003000027; SNF2 family helicase/ATPase; K15710 E3 ubiquitin-protein ligase SHPRH [EC:3.6.4.- 6.3.2.19]	YLR247C IRC20, Putative helicase, localized to mitochondria and the nucleus, YLR247C is not an essential gene, null mutant displays increased levels of spontaneous Rad52 foci	14.65	15.49	15.32	14.53	19.78	19.12	10.47	10.97	15.15	14.83
BDFG_00340	hypothetical protein	PF13001.2|Ecm29[Proteasome stabiliser]	GO:0000502|proteasome;GO:0005488|binding	GO:0032991|macromolecular;GO:0044424|intracellular;GO:0044464|cell;GO:0000502|proteasome;GO:0005575|cellular_component;GO:0043234|protein;GO:0005488|binding;GO:0003674|molecular_function	.	.	.	abe:ARB_01001 proteasome component (Ecm29), putative; K11886 proteasome component ECM29	YHL030W ECM29, Major component of the proteasome, tethers the proteasome core particle to the regulatory particle, and enhances the stability of the proteasome	22.34	18.8	21.78	22.74	19.82	19.83	13.7	12.42	18.04	18.48
BDFG_00341	hypothetical protein	PF11951.3|Fungal_trans_2[Fungal specific transcription factor domain];PF00172.13|Zn_clus[Fungal Zn(2)-Cys(6) binuclear cluster domain]	GO:0005634|nucleus;GO:0006355|regulation;GO:0008270|zinc;GO:0003700|transcription	GO:0044424|intracellular;GO:0044464|cell;GO:0043227|membrane-bounded;GO:0043229|intracellular;GO:0005575|cellular_component;GO:0043226|organelle;GO:0043231|intracellular;GO:0005634|nucleus;GO:0050794|regulation;GO:0060255|regulation;GO:0019219|regulation;GO:0009889|regulation;GO:0051171|regulation;GO:0008150|biological_process;GO:0045449|regulation;GO:0010468|regulation;GO:0006355|regulation;GO:0…	.	.	.	aor:AOR_1_46154 AO090003000023; WW domain protein	YBR240C THI2, Zinc finger protein of the ZnII2Cys6 type, probable transcriptional activator of thiamine biosynthetic genes	5.78	5.79	6.26	6.38	4.35	4.25	92.54	101.27	5.95	6.22
BDFG_00342	hypothetical protein	.	.	.	.	.	.	.	.	0.4	0.25	0.37	0.44	0.46	0.37	1.65	1.47	0.41	0.48
BDFG_00343	hypothetical protein	PF00397.21|WW[WW domain]	GO:0005515|protein	GO:0005515|protein;GO:0005488|binding;GO:0003674|molecular_function	.	.	.	cpw:CPC735_000860 WW domain containing protein	.	8.79	9.26	13.21	14.75	12.11	11.64	62.32	63.53	23.95	20.57
BDFG_00344	hypothetical protein	PF01764.20|Lipase_3[Lipase (class 3)]	GO:0004806|triglyceride;GO:0006629|lipid	GO:0016787|hydrolase;GO:0004806|triglyceride;GO:0003824|catalytic;GO:0003674|molecular_function;GO:0004091|carboxylesterase;GO:0016298|lipase;GO:0016788|hydrolase;GO:0008152|metabolic;GO:0008150|biological_process;GO:0006629|lipid;GO:0044238|primary	.	SigP4[DScore:0.882]	.	cpw:CPC735_000850 Lipase family protein (EC:3.1.1.3)	YJR107W Hypothetical protein	23.05	21.99	17.26	17.42	18.17	18.81	67.24	61.11	16.52	16.41
BDFG_00345	hypothetical protein	.	.	.	.	.	.	.	.	0.13	0.06	0	0.18	0	0	0.4	0.13	0.15	0.15
BDFG_00346	murein transglycosylase	PF04616.9|Glyco_hydro_43[Glycosyl hydrolases family 43]	GO:0004553|hydrolase;GO:0005975|carbohydrate	GO:0016787|hydrolase;GO:0003824|catalytic;GO:0003674|molecular_function;GO:0004553|hydrolase;GO:0016798|hydrolase;GO:0008152|metabolic;GO:0008150|biological_process;GO:0044238|primary;GO:0005975|carbohydrate	.	SigP4[DScore:0.903]	.	afm:AFUA_3G14620 extracellular endo-1,5-alpha-L-arabinase (EC:3.2.1.-); K01238 [EC:3.2.1.-]	.	7.63	7.12	4.15	5.09	8.02	6.95	1620.94	1345.66	33.54	58.96
BDFG_00348	hypothetical protein	PF03221.11|HTH_Tnp_Tc5[Tc5 transposase DNA-binding domain]	GO:0003676|nucleic	GO:0005488|binding;GO:0003674|molecular_function;GO:0003676|nucleic	.	.	.	cpw:CPC735_036010 mariner-Tc1 transposon family protein	.	8.11	8.41	10.18	10.08	17.29	16.4	8.06	6.72	10.01	11.75
BDFG_00349	hypothetical protein	.	.	.	.	.	.	.	.	3.62	3.95	3.31	2.83	0.99	0.83	1.23	1.79	1.34	1.26
BDFG_00350	actin like protein 2/3 complex, subunit 1A/1B	PF00400.27|WD40[WD domain, G-beta repeat]	GO:0003779|actin;GO:0030833|regulation;GO:0005856|cytoskeleton	GO:0005515|protein;GO:0008092|cytoskeletal;GO:0005488|binding;GO:0003674|molecular_function;GO:0003779|actin;GO:0050794|regulation;GO:0030833|regulation;GO:0065008|regulation;GO:0032956|regulation;GO:0044087|regulation;GO:0030832|regulation;GO:0032535|regulation;GO:0032271|regulation;GO:0051493|regulation;GO:0008150|biological_process;GO:0033043|regulation;GO:0032970|regulation;GO:0008064|regulat…	.	.	.	cpw:CPC735_000840 arp2/3 complex subunit, putative; K05757 actin related protein 2/3 complex, subunit 1A/1B	YBR234C ARC40, Subunit of the ARP2/3 complex, which is required for the motility and integrity of cortical actin patches	215.22	221.44	238.17	231.91	238.24	242.35	162.83	170.24	228.49	220.66
BDFG_00351	U2 small nuclear ribonucleoprotein B''	PF13893.1|RRM_5[RNA recognition motif. (a.k.a. RRM, RBD, or RNP domain)];PF00076.17|RRM_1[RNA recognition motif. (a.k.a. RRM, RBD, or RNP domain)]	GO:0030529|ribonucleoprotein;GO:0000166|nucleotide;GO:0003676|nucleic	GO:0032991|macromolecular;GO:0044424|intracellular;GO:0044464|cell;GO:0005575|cellular_component;GO:0030529|ribonucleoprotein;GO:0005488|binding;GO:0003674|molecular_function;GO:0000166|nucleotide;GO:0003676|nucleic	.	.	.	cpw:CPC735_000830 RNA recognition motif containing protein	YIR009W MSL1, U2B component of U2 snRNP, involved in splicing, binds the U2 snRNA stem-loop IV in vitro, does not contain the conserved C-terminal RNA binding domain found in other family members	45.21	43.4	41.32	43.85	22.13	20.67	16.39	15.13	27.45	24.26
BDFG_00352	hypothetical protein	PF03987.10|Autophagy_act_C[Autophagocytosis associated protein, active-site domain]	.	.	.	.	.	ang:ANI_1_1478164 An18g06610; autophagy-related protein Atg10	.	4.29	4.57	6.22	6.28	12.21	11.91	11.57	10.9	7.96	8.47
BDFG_00353	hypothetical protein	.	.	.	.	.	.	.	.	37.35	34.84	40.36	39.79	25.99	24.7	19.07	24.73	20.8	21.94
BDFG_00354	hypothetical protein	PF00011.16|HSP20[Hsp20/alpha crystallin family]	GO:0006950|response	GO:0050896|response;GO:0008150|biological_process;GO:0006950|response	.	.	.	abe:ARB_00989 heat shock protein Hsp30-like, putative	.	2121.5	2112.91	1699.25	1824.58	1594.98	2325.2	1217.07	1305.17	4721.98	6376.64
BDFG_00355	hypothetical protein	PF01557.13|FAA_hydrolase[Fumarylacetoacetate (FAA) hydrolase family]	GO:0016787|hydrolase;GO:0008152|metabolic	GO:0016787|hydrolase;GO:0003824|catalytic;GO:0003674|molecular_function;GO:0008152|metabolic;GO:0008150|biological_process	.	.	.	nfi:NFIA_052110 fumarylacetoacetate hydrolase family protein	.	33.42	34.37	37.9	37.07	23.23	22.96	10.08	10.89	61.61	63.56
BDFG_00356	hypothetical protein	PF13232.1|Complex1_LYR_1[Complex1_LYR-like];PF05347.10|Complex1_LYR[Complex 1 protein (LYR family)]	GO:0006950|response	GO:0050896|response;GO:0008150|biological_process;GO:0006950|response	.	.	.	cpw:CPC735_000810 complex 1 protein (LYR family) protein	YDR379C-A Hypothetical protein	10.19	10.9	10.01	9.53	9.06	8.02	6.22	5.61	13.75	15.79
BDFG_00357	20S proteasome subunit beta 7	PF00227.21|Proteasome[Proteasome subunit]	GO:0005634|nucleus;GO:0051603|proteolysis;GO:0004298|threonine-type;GO:0005737|cytoplasm;GO:0005839|proteasome	GO:0044424|intracellular;GO:0044464|cell;GO:0043227|membrane-bounded;GO:0043229|intracellular;GO:0005575|cellular_component;GO:0043226|organelle;GO:0043231|intracellular;GO:0005634|nucleus;GO:0051603|proteolysis;GO:0044257|cellular;GO:0044267|cellular;GO:0044237|cellular;GO:0008152|metabolic;GO:0044248|cellular;GO:0006508|proteolysis;GO:0019538|protein;GO:0043170|macromolecule;GO:0009987|cellular…	EC:3.4.25.1[Proteasome endopeptidase complex.]	.	.	cim:CIMG_07271 hypothetical protein; K02736 20S proteasome subunit beta 7 [EC:3.4.25.1]	YFR050C PRE4, 20S proteasome beta-type subunit	151.67	163.01	153.16	146.58	153.13	158.23	80.01	83.39	170.99	166.84
BDFG_00358	hypothetical protein	PF07818.8|HCNGP[HCNGP-like protein]	.	.	.	.	.	ure:UREG_07834 proteasome subunit beta type 4; K02736 20S proteasome subunit beta 7 [EC:3.4.25.1]	.	38.34	41.97	35.92	33.91	44.2	44.51	49.17	48.99	49.25	50.34
BDFG_00359	hypothetical protein	PF00569.12|ZZ[Zinc finger, ZZ type];PF06985.6|HET[Heterokaryon incompatibility protein (HET)]	GO:0008270|zinc	GO:0005488|binding;GO:0043169|cation;GO:0043167|ion;GO:0003674|molecular_function;GO:0008270|zinc;GO:0046914|transition;GO:0046872|metal	.	.	.	act:ACLA_071590 HET domain protein	.	10.4	10.23	11.74	10.21	9.1	9.24	13.27	17.51	9.48	10.23
BDFG_00360	hypothetical protein	PF01636.18|APH[Phosphotransferase enzyme family]	.	.	.	.	.	cpw:CPC735_010700 Phosphotransferase family protein	.	2.66	2.83	1.97	1.8	3.9	3.34	13.44	14.15	1.95	2.64
BDFG_00361	hypothetical protein	.	.	.	.	.	.	.	.	7.34	7.6	8.96	9.1	9.91	9.16	4.32	3.95	5.67	5.14
BDFG_00362	20S proteasome subunit beta 6	PF00227.21|Proteasome[Proteasome subunit]	GO:0051603|proteolysis;GO:0004298|threonine-type;GO:0005839|proteasome	GO:0051603|proteolysis;GO:0044257|cellular;GO:0044267|cellular;GO:0044237|cellular;GO:0008152|metabolic;GO:0044248|cellular;GO:0006508|proteolysis;GO:0019538|protein;GO:0043170|macromolecule;GO:0009987|cellular;GO:0008150|biological_process;GO:0044265|cellular;GO:0044238|primary;GO:0030163|protein;GO:0009057|macromolecule;GO:0044260|cellular;GO:0009056|catabolic;GO:0008233|peptidase;GO:0016787|hy…	EC:3.4.25.1[Proteasome endopeptidase complex.]	.	.	afv:AFLA_037850 proteasome component Prs3, putative; K02732 20S proteasome subunit beta 6 [EC:3.4.25.1]	YBL041W PRE7, 20S proteasome beta-type subunit	101.62	106.57	94.98	94.45	83.67	87.38	66.45	65.97	103.27	99.64
BDFG_00363	pre-rRNA-processing protein PNO1	PF00013.24|KH_1[KH domain]	GO:0042254|ribosome;GO:0003723|RNA;GO:0005730|nucleolus;GO:0005737|cytoplasm	GO:0044085|cellular;GO:0022613|ribonucleoprotein;GO:0009987|cellular;GO:0008150|biological_process;GO:0042254|ribosome;GO:0005488|binding;GO:0003723|RNA;GO:0003674|molecular_function;GO:0003676|nucleic;GO:0044424|intracellular;GO:0044422|organelle;GO:0043228|non-membrane-bounded;GO:0044464|cell;GO:0043229|intracellular;GO:0043232|intracellular;GO:0044446|intracellular;GO:0005730|nucleolus;GO:0005…	.	.	.	tve:TRV_03730 hypothetical protein; K11884 RNA-binding protein PNO1	YOR145C PNO1, Essential nucleolar protein required for pre-18S rRNA processing, interacts with Dim1p, an 18S rRNA dimethyltransferase, and also with Nob1p, which is involved in proteasome biogenesis, contains a KH domain	42	41.98	41.41	40.6	24.36	20.71	19.03	19.82	27.8	28.06
BDFG_00364	hypothetical protein	PF08118.6|MDM31_MDM32[Yeast mitochondrial distribution and morphology (MDM) proteins]	GO:0005743|mitochondrial;GO:0007005|mitochondrion	GO:0016020|membrane;GO:0031090|organelle;GO:0044424|intracellular;GO:0044422|organelle;GO:0044464|cell;GO:0019866|organelle;GO:0005743|mitochondrial;GO:0044429|mitochondrial;GO:0044446|intracellular;GO:0005575|cellular_component;GO:0031966|mitochondrial;GO:0044444|cytoplasmic;GO:0016043|cellular;GO:0007005|mitochondrion;GO:0009987|cellular;GO:0008150|biological_process;GO:0006996|organelle	.	.	TMH:2	aor:AOR_1_2750154 AO090003000012; mitochondrion biogenesis protein (Mdm31)	YHR194W MDM31, Mitochondrial inner membrane protein with similarity to Mdm32p, required for normal mitochondrial morphology and inheritance, interacts genetically with MMM1, MDM10, MDM12, and MDM34	49.08	46.22	47.02	50.01	35.81	38.41	38.59	40.94	32.29	34.42
BDFG_00365	hypothetical protein	.	.	.	.	SigP4[DScore:0.578]	.	.	.	3.27	3.36	3.25	3.46	0.63	0.57	2.85	5.21	1.67	1.53
BDFG_00366	hypothetical protein	.	GO:0005488|binding	GO:0005488|binding;GO:0003674|molecular_function	.	.	.	aor:AOR_1_1058094 AO090113000107; Zn(II)2Cys6 transcription factor	.	0.5	0.31	0.6	0.43	0.71	0.7	1.18	1.35	0.88	0.93
BDFG_00367	RalA-binding protein 1	PF00620.22|RhoGAP[RhoGAP domain];PF00169.24|PH[PH domain]	GO:0005515|protein;GO:0007165|signal;GO:0005622|intracellular;GO:0007154|cell;GO:0035091|phosphoinositide;GO:0005096|GTPase	GO:0005515|protein;GO:0005488|binding;GO:0003674|molecular_function;GO:0050794|regulation;GO:0007165|signal;GO:0008150|biological_process;GO:0050789|regulation;GO:0023046|signaling;GO:0023060|signal;GO:0065007|biological;GO:0044464|cell;GO:0005622|intracellular;GO:0005575|cellular_component;GO:0007154|cell;GO:0009987|cellular;GO:0023052|signaling;GO:0035091|phosphoinositide;GO:0008289|lipid;GO:00…	.	.	.	ure:UREG_07830 hypothetical protein; K08773 RalA-binding protein 1	YPL115C BEM3, Rho GTPase activating protein RhoGAP involved in control of the cytoskeleton organization, targets the essential Rho-GTPase Cdc42p, which controls establishment and maintenance of cell polarity, including bud-site assembly	19.04	16.94	18.27	17.54	14.08	14.44	17.51	18.98	13.63	12.72
BDFG_00368	hypothetical protein	.	.	.	.	SigP4[DScore:0.796]	.	aor:AOR_1_8094 AO090120000006; allergen Asp f 4	.	13.54	15.51	14.24	17.62	7.56	7.59	196.42	187.21	12.98	16.29
BDFG_00369	hypothetical protein	.	.	.	.	.	.	.	.	0.05	0.05	0.05	0.05	0.14	0	0.1	0.21	0.11	0
BDFG_00370	hypothetical protein	PF04148.8|Erv26[Transmembrane adaptor Erv26]	.	.	.	.	TMH:5	act:ACLA_088170 DUF396 doamin protein	YHR181W SVP26, Integral membrane protein of the early Golgi apparatus and endoplasmic reticulum, involved in COP II vesicle transport, may also function to promote retention of proteins in the early Golgi compartment	19.11	17.55	11.9	10.33	13.6	12.22	25.3	26.95	12.55	10.84
BDFG_00371	hypothetical protein	PF13649.1|Methyltransf_25[Methyltransferase domain];PF08241.7|Methyltransf_11[Methyltransferase domain];PF12589.3|WBS_methylT[Methyltransferase involved in Williams-Beuren syndrome]	GO:0008152|metabolic;GO:0008168|methyltransferase	GO:0008152|metabolic;GO:0008150|biological_process;GO:0008168|methyltransferase;GO:0003824|catalytic;GO:0016740|transferase;GO:0003674|molecular_function;GO:0016741|transferase	.	.	.	cpw:CPC735_000730 30.7 kDa methyltransferase in TSM1-ARE1 intergenic region, putative	YCR047C BUD23, Protein involved in bud-site selection, diploid mutants display a random budding pattern instead of the wild-type bipolar pattern	26.61	22.79	21.9	20.15	13.72	12.64	11.52	12.52	12.07	11.45
BDFG_00372	isocitrate dehydrogenase [NAD] subunit 1, mitochondrial	PF00180.15|Iso_dh[Isocitrate/isopropylmalate dehydrogenase];TIGR00175[mito_nad_idh: isocitrate dehydrogenase, NAD-dependent]	GO:0006099|tricarboxylic;GO:0000287|magnesium;GO:0004449|isocitrate;GO:0005739|mitochondrion;GO:0051287|NAD;GO:0055114|oxidation;GO:0030145|manganese	GO:0044237|cellular;GO:0008152|metabolic;GO:0051187|cofactor;GO:0044248|cellular;GO:0009987|cellular;GO:0008150|biological_process;GO:0046356|acetyl-CoA;GO:0006099|tricarboxylic;GO:0006732|coenzyme;GO:0006084|acetyl-CoA;GO:0051186|cofactor;GO:0009109|coenzyme;GO:0009056|catabolic;GO:0005488|binding;GO:0043169|cation;GO:0000287|magnesium;GO:0043167|ion;GO:0003674|molecular_function;GO:0046872|meta…	EC:1.1.1.41[Isocitrate dehydrogenase (NAD(+)).]	.	.	act:ACLA_088150 NAD(+)-isocitrate dehydrogenase subunit I; K00030 isocitrate dehydrogenase (NAD+) [EC:1.1.1.41]	YNL037C IDH1, Subunit of mitochondrial NAD+-dependent isocitrate dehydrogenase, which catalyzes the oxidation of isocitrate to alpha-ketoglutarate in the TCA cycle	150.99	150.28	152.62	154.99	133.59	143.34	77.98	81.94	163.89	172.67
BDFG_00373	hypothetical protein	.	.	.	.	.	.	.	.	34.89	33.07	34.36	30.89	14.31	12.41	8.24	7.71	17.05	19.53
BDFG_00374	20S proteasome subunit alpha 7	PF10584.4|Proteasome_A_N[Proteasome subunit A N-terminal signature];PF00227.21|Proteasome[Proteasome subunit]	GO:0019773|proteasome;GO:0004298|threonine-type;GO:0006511|ubiquitin-dependent	GO:0032991|macromolecular;GO:0044424|intracellular;GO:0044464|cell;GO:0019773|proteasome;GO:0005575|cellular_component;GO:0043234|protein;GO:0008233|peptidase;GO:0016787|hydrolase;GO:0003824|catalytic;GO:0003674|molecular_function;GO:0004175|endopeptidase;GO:0004298|threonine-type;GO:0070003|threonine-type;GO:0070011|peptidase;GO:0051603|proteolysis;GO:0044257|cellular;GO:0044267|cellular;GO:0044…	EC:3.4.25.1[Proteasome endopeptidase complex.]	.	.	ang:ANI_1_908164 An18g06800; proteasome component C1	YOR362C PRE10, 20S proteasome alpha-type subunit	73.37	79.37	76.25	76.03	75.48	77.82	48.82	49.85	97.15	97.58
BDFG_00375	6,7-dimethyl-8-ribityllumazine synthase	PF00885.14|DMRL_synthase[6,7-dimethyl-8-ribityllumazine synthase]	GO:0009349|riboflavin;GO:0009231|riboflavin;GO:0004746|riboflavin	GO:0032991|macromolecular;GO:0009349|riboflavin;GO:0044464|cell;GO:0005575|cellular_component;GO:0043234|protein;GO:0009110|vitamin;GO:0009058|biosynthetic;GO:0044237|cellular;GO:0008152|metabolic;GO:0006766|vitamin;GO:0042364|water-soluble;GO:0034641|cellular;GO:0006771|riboflavin;GO:0009987|cellular;GO:0008150|biological_process;GO:0006767|water-soluble;GO:0009231|riboflavin;GO:0044281|small;GO…	.	.	.	ure:UREG_07823 6,7-dimethyl-8-ribityllumazine synthase; K00794 6,7-dimethyl-8-ribityllumazine synthase [EC:2.5.1.78]	YOL143C RIB4, Lumazine synthase 6,7-dimethyl-8-ribityllumazine synthase, also known as DMRL synthase, catalyzes synthesis of immediate precursor to riboflavin	101.22	106.48	114.75	112.02	127.37	126.87	65.04	65.28	115.75	114.45
BDFG_00376	glucosamine-fructose-6-phosphate aminotransferase	PF13522.1|GATase_6[Glutamine amidotransferase domain];PF13537.1|GATase_7[Glutamine amidotransferase domain];PF00310.16|GATase_2[Glutamine amidotransferases class-II];PF01380.17|SIS[SIS domain];TIGR01135[glmS: glutamine-fructose-6-phosphate transaminase (isomerizing)];PF13230.1|GATase_4[Glutamine amidotransferases class-II]	GO:0016051|carbohydrate;GO:0005529|sugar;GO:0005737|cytoplasm;GO:0004360|glutamine-fructose-6-phosphate	GO:0016051|carbohydrate;GO:0009058|biosynthetic;GO:0008152|metabolic;GO:0008150|biological_process;GO:0044238|primary;GO:0005975|carbohydrate;GO:0005488|binding;GO:0003674|molecular_function;GO:0005529|sugar;GO:0030246|carbohydrate;GO:0005737|cytoplasm;GO:0044424|intracellular;GO:0044464|cell;GO:0005575|cellular_component;GO:0003824|catalytic;GO:0008483|transaminase;GO:0016740|transferase;GO:0016…	EC:2.6.1.16[Glutamine--fructose-6-phosphate transaminase (isomerizing).]	.	.	ure:UREG_07822 glutamine-fructose-6-phosphate transaminase (isomerizing); K00820 glucosamine--fructose-6-phosphate aminotransferase (isomerizing) [EC:2.6.1.16]	YKL104C GFA1, Glutamine-fructose-6-phosphate amidotransferase, catalyzes the formation of glucosamine-6-P and glutamate from fructose-6-P and glutamine in the first step of chitin biosynthesis	475.11	466.84	436.8	464.48	428.05	458.33	238.74	322	578.33	489.98
BDFG_00377	hypothetical protein	.	GO:0000036|acyl	GO:0022892|substrate-specific;GO:0005215|transporter;GO:0003674|molecular_function;GO:0000036|acyl	.	.	.	.	.	1.93	1.65	1.9	2.12	4.19	3.47	1.42	1.81	1.28	1.36
BDFG_00378	hypothetical protein	.	GO:0000036|acyl	GO:0022892|substrate-specific;GO:0005215|transporter;GO:0003674|molecular_function;GO:0000036|acyl	.	.	.	.	.	2.1	1.85	1.51	0.94	5.46	2.56	0.42	1.02	1.13	0.96
BDFG_00379	histone-lysine N-methyltransferase SETD1	PF00856.23|SET[SET domain];PF11764.3|N-SET[COMPASS (Complex proteins associated with Set1p) component N];PF11767.3|SET_assoc[Histone lysine methyltransferase SET associated]	GO:0048188|Set1C/COMPASS;GO:0005515|protein;GO:0000166|nucleotide;GO:0018024|histone-lysine;GO:0003676|nucleic;GO:0016568|chromatin	GO:0032991|macromolecular;GO:0044424|intracellular;GO:0044422|organelle;GO:0044464|cell;GO:0048188|Set1C/COMPASS;GO:0044451|nucleoplasm;GO:0016585|chromatin;GO:0044446|intracellular;GO:0035097|histone;GO:0034708|methyltransferase;GO:0005575|cellular_component;GO:0043234|protein;GO:0044428|nuclear;GO:0005515|protein;GO:0005488|binding;GO:0003674|molecular_function;GO:0000166|nucleotide;GO:0008757|…	.	.	.	cpw:CPC735_000650 SET domain containing protein; K11422 histone-lysine N-methyltransferase SETD1 [EC:2.1.1.43]	YHR119W SET1, Histone methyltransferase, subunit of the COMPASS Set1C complex which methylates histone H3 on lysine 4, required in transcriptional silencing near telomeres and at the silent mating type loci, contains a SET domain	26.59	24.19	26.13	26.4	19.7	19.84	23.09	23.61	15.76	15.23
BDFG_00380	hypothetical protein	PF03966.11|Trm112p[Trm112p-like protein]	GO:0008168|methyltransferase	GO:0008168|methyltransferase;GO:0003824|catalytic;GO:0016740|transferase;GO:0003674|molecular_function;GO:0016741|transferase	.	.	.	aor:AOR_1_2154 AO090003000001; protein trm-112; K15448 multifunctional methyltransferase subunit TRM112	YNR046W TRM112, Subunit of an adoMet-dependent tRNA methyltransferase MTase complex Trm11p-Trm112p, required for the methylation of the guanosine nucleotide at position 10 m2G10 in tRNAs	38.65	38.93	34.27	37.23	46.33	41.81	19.71	18.13	32.64	31.2
BDFG_00381	hypothetical protein	PF11976.3|Rad60-SLD[Ubiquitin-2 like Rad60 SUMO-like]	.	.	.	.	.	tml:GSTUM_00011947001 hypothetical protein; K02735 20S proteasome subunit beta 3 [EC:3.4.25.1]	.	15	14.24	14.28	14.63	13.16	11.39	12.05	13.85	10.8	9.04
BDFG_00382	U6 snRNA-associated Sm-like protein LSm6	PF01423.17|LSM[LSM domain]	GO:0006397|mRNA;GO:0005634|nucleus;GO:0003723|RNA;GO:0030529|ribonucleoprotein;GO:0008380|RNA;GO:0006364|rRNA;GO:0005737|cytoplasm;GO:0008033|tRNA	GO:0044237|cellular;GO:0008152|metabolic;GO:0006139|nucleobase,;GO:0043170|macromolecule;GO:0009987|cellular;GO:0008150|biological_process;GO:0006396|RNA;GO:0006807|nitrogen;GO:0044238|primary;GO:0016070|RNA;GO:0006397|mRNA;GO:0044260|cellular;GO:0016071|mRNA;GO:0044424|intracellular;GO:0044464|cell;GO:0043227|membrane-bounded;GO:0043229|intracellular;GO:0005575|cellular_component;GO:0043226|orga…	.	.	.	aor:AOR_1_2972154 U6 snRNA-associated Sm-like protein LSm6; K12625 U6 snRNA-associated Sm-like protein LSm6	YDR378C LSM6, Lsm Like Sm protein	52.56	53.33	56.98	53.62	77.48	76.84	45.73	44.76	87.62	85
BDFG_00383	methylthioribose-1-phosphate isomerase	TIGR00524[eIF-2B_rel: eIF-2B alpha/beta/delta-related uncharacterized proteins];PF01008.12|IF-2B[Initiation factor 2 subunit family];TIGR00512[salvage_mtnA: S-methyl-5-thioribose-1-phosphate isomerase]	GO:0016853|isomerase;GO:0044249|cellular	GO:0003824|catalytic;GO:0003674|molecular_function;GO:0016853|isomerase;GO:0009058|biosynthetic;GO:0044237|cellular;GO:0008152|metabolic;GO:0009987|cellular;GO:0008150|biological_process;GO:0044249|cellular	.	.	.	pte:PTT_06581 hypothetical protein; K08963 methylthioribose-1-phosphate isomerase [EC:5.3.1.23]	YPR118W MRI1, Methylthioribose-1-phosphate isomerase, catalyzes the isomerization of 5-methylthioribose-1-phosphate to 5-methylthioribulose-1-phosphate in the methionine salvage pathway	35.29	36.98	37.26	35.41	24.39	21.5	16.33	17.4	27.54	28.05
BDFG_00384	hypothetical protein	.	.	.	.	.	.	.	.	13.28	13.64	13.88	14.88	13.92	11.1	19.57	17.99	9.97	12.47
BDFG_00385	hypothetical protein	.	.	.	.	.	TMH:1	.	.	47.39	42.3	39.38	37.02	43.97	44.93	29	27.46	39.28	44.94
BDFG_00386	hypothetical protein	PF01602.15|Adaptin_N[Adaptin N terminal region]	GO:0006886|intracellular;GO:0030117|membrane;GO:0005515|protein;GO:0008565|protein;GO:0005794|Golgi;GO:0016192|vesicle-mediated	GO:0046907|intracellular;GO:0015031|protein;GO:0051234|establishment;GO:0051649|establishment;GO:0006886|intracellular;GO:0008150|biological_process;GO:0006810|transport;GO:0045184|establishment;GO:0032991|macromolecular;GO:0044424|intracellular;GO:0044464|cell;GO:0044425|membrane;GO:0005575|cellular_component;GO:0030117|membrane;GO:0043234|protein;GO:0044444|cytoplasmic;GO:0005515|protein;GO:000…	.	.	.	cim:CIMG_07459 hypothetical protein; K12396 AP-3 complex subunit delta-1	YPL195W APL5, Delta adaptin-like subunit of the clathrin associated protein complex AP-3, functions in transport of alkaline phosphatase to the vacuole via the alternate pathway, suppressor of loss of casein kinase 1 function	27.95	27.68	25.72	26.63	26.97	28.16	24.61	26.43	30.59	29.68
BDFG_00387	hypothetical protein	.	GO:0005488|binding	GO:0005488|binding;GO:0003674|molecular_function	.	.	.	cpw:CPC735_044520 tetratricopeptide repeat domain containing protein	YJR088C Hypothetical protein	53.05	51.99	55.21	55.69	53.84	56.85	40.92	43.67	66.35	65.75
BDFG_00388	hypothetical protein	.	.	.	.	.	.	.	.	0	0	0	0	0	0	0	0	0	0
BDFG_00389	hypothetical protein	.	.	.	.	.	.	cre:CHLREDRAFT_196024 PHC10; cell wall protein pherophorin-C10	.	5.52	5.46	6.17	5.71	17.47	16.69	47.86	68.49	4.38	5.5
BDFG_00390	hypothetical protein	PF03372.18|Exo_endo_phos[Endonuclease/Exonuclease/phosphatase family];PF02383.13|Syja_N[SacI homology domain]	GO:0004527|exonuclease;GO:0004437|inositol;GO:0004519|endonuclease	GO:0016787|hydrolase;GO:0003824|catalytic;GO:0003674|molecular_function;GO:0016788|hydrolase;GO:0004518|nuclease;GO:0004527|exonuclease;GO:0016791|phosphatase;GO:0004437|inositol;GO:0042578|phosphoric;GO:0004519|endonuclease	.	.	.	cpw:CPC735_044440 Endonuclease/Exonuclease/phosphatase family protein	YOR109W INP53, Polyphosphatidylinositol phosphatase, dephosphorylates multiple phosphatidylinositols,YNL106C INP52, Polyphosphatidylinositol phosphatase, dephosphorylates a number of phosphatidylinositols PIs to PI, involved in endocytosis, hyperosmotic stress causes translocation to actin patches, synaptojanin-like protein with a Sac1 domain	9.61	8.89	10.4	10.74	14.57	15.35	18.19	17.9	15.45	15.24
BDFG_00391	hypothetical protein	.	.	.	.	.	.	.	.	26.01	29.25	33.74	31.66	42.83	40.32	30.17	31.24	23.95	26.98
BDFG_00392	protein PXR1	.	GO:0005730|nucleolus;GO:0006364|rRNA;GO:0003676|nucleic	GO:0044424|intracellular;GO:0044422|organelle;GO:0043228|non-membrane-bounded;GO:0044464|cell;GO:0043229|intracellular;GO:0043232|intracellular;GO:0044446|intracellular;GO:0005730|nucleolus;GO:0005575|cellular_component;GO:0043226|organelle;GO:0044428|nuclear;GO:0044237|cellular;GO:0008152|metabolic;GO:0006139|nucleobase,;GO:0006364|rRNA;GO:0043170|macromolecule;GO:0009987|cellular;GO:0008150|bio…	.	.	.	cim:CIMG_07464 hypothetical protein; K11135 Pin2-interacting protein X1	YGR280C PXR1, Essential protein involved in rRNA and snoRNA maturation	41.86	41.29	43.73	40.53	40.29	36.98	19.68	17.33	32.52	32.11
BDFG_00393	hypothetical protein	.	.	.	.	.	.	.	.	14.88	16.22	16.91	15.43	5.77	4.84	2.33	2.49	5.83	5.11
BDFG_00394	hypothetical protein	PF03982.8|DAGAT[Diacylglycerol acyltransferase]	GO:0004144|diacylglycerol	GO:0004144|diacylglycerol;GO:0016746|transferase;GO:0003824|catalytic;GO:0016740|transferase;GO:0008374|O-acyltransferase;GO:0016411|acylglycerol;GO:0003674|molecular_function;GO:0016747|transferase;GO:0008415|acyltransferase	EC:2.3.1.22[2-acylglycerol O-acyltransferase.]	.	TMH:1	cim:CIMG_07462 hypothetical protein; K14457 2-acylglycerol O-acyltransferase 2 [EC:2.3.1.22]	YOR245C DGA1, Diacylglycerol acyltransferase, catalyzes the terminal step of triacylglycerol TAG formation, acylates diacylglycerol using acyl-CoA as an acyl donor, localized to lipid particles	74.87	69.29	61.2	60.7	96.97	102	114.29	119.15	74.41	95.25
BDFG_00395	hypothetical protein	.	.	.	.	.	TMH:1	.	.	20.66	20.99	22.51	23.44	34.73	32.62	31.16	27.9	26.72	24.85
BDFG_00396	centromeric protein E	PF00225.18|Kinesin[Kinesin motor domain]	GO:0007018|microtubule-based;GO:0005874|microtubule;GO:0005524|ATP;GO:0003777|microtubule	GO:0009987|cellular;GO:0008150|biological_process;GO:0007017|microtubule-based;GO:0007018|microtubule-based;GO:0005874|microtubule;GO:0032991|macromolecular;GO:0044424|intracellular;GO:0044422|organelle;GO:0044464|cell;GO:0044430|cytoskeletal;GO:0044446|intracellular;GO:0005575|cellular_component;GO:0043234|protein;GO:0032553|ribonucleotide;GO:0005488|binding;GO:0030554|adenyl;GO:0032559|adenyl;G…	.	.	.	cim:CIMG_07460 hypothetical protein; K11498 centromeric protein E	YPL155C KIP2, Kinesin-related motor protein involved in mitotic spindle positioning, stabilizes microtubules by targeting Bik1p to the plus end, Kip2p levels are controlled during the cell cycle	26.03	25.04	28.76	30.01	39.93	40.05	16.72	18.89	24.54	23.05
BDFG_00397	hypothetical protein	.	.	.	.	.	.	ang:ANI_1_266064 An07g02150; AAA family ATPase	.	0.42	0.51	0.24	0.32	0.73	0.45	1.05	1.19	1.55	1.25
BDFG_00398	hypothetical protein	.	.	.	.	.	.	.	.	1.89	2.16	1.93	1.91	11.27	10.7	9.87	7.2	2.98	2.57
BDFG_00399	hypothetical protein	TIGR02118[TIGR02118: conserved hypothetical protein];PF07110.6|EthD[EthD domain]	.	.	.	.	.	.	.	8.48	10.83	8.93	9.18	51.29	48.51	40.52	35.53	35.28	30.78
BDFG_00400	Atypical/ABC1 protein kinase	PF03109.11|ABC1[ABC1 family]	GO:0016301|kinase	GO:0016301|kinase;GO:0003824|catalytic;GO:0016740|transferase;GO:0003674|molecular_function;GO:0016772|transferase	.	.	.	cpw:CPC735_031580 ABC1 family protein; K08869 aarF domain-containing kinase	.	50.57	48.42	50.59	52.42	44.89	46.47	101.6	85.18	46.93	51.02
BDFG_00401	hypothetical protein	PF00168.25|C2[C2 domain]	.	.	.	.	.	cpw:CPC735_044350 C2 domain containing protein	.	12.08	11.47	11.64	12.27	12.31	11.46	9.79	10.11	22.77	22.11
BDFG_00402	CMGC/CDK/CDK7 protein kinase	PF00069.20|Pkinase[Protein kinase domain];PF07714.12|Pkinase_Tyr[Protein tyrosine kinase]	GO:0004674|protein;GO:0005524|ATP;GO:0006468|protein	GO:0016773|phosphotransferase;GO:0004672|protein;GO:0016301|kinase;GO:0003824|catalytic;GO:0016740|transferase;GO:0003674|molecular_function;GO:0004674|protein;GO:0016772|transferase;GO:0032553|ribonucleotide;GO:0005488|binding;GO:0030554|adenyl;GO:0032559|adenyl;GO:0017076|purine;GO:0005524|ATP;GO:0001882|nucleoside;GO:0000166|nucleotide;GO:0032555|purine;GO:0001883|purine;GO:0043687|post-transl…	EC:2.7.11.23[[RNA-polymerase]-subunit kinase.];EC:2.7.11.22[Cyclin-dependent kinase.]	.	.	abe:ARB_00952 hypothetical protein; K02202 cyclin-dependent kinase 7 [EC:2.7.11.22 2.7.11.23]	YDL108W KIN28, Serine/threonine protein kinase, subunit of the transcription factor TFIIH, involved in transcription initiation at RNA polymerase II promoters	17.64	20.21	18.21	18.3	13.48	11.42	16.31	14.63	15.1	14.22
BDFG_00403	hypothetical protein	PF09597.5|IGR[IGR protein motif]	.	.	.	.	.	.	.	69.11	73.05	66.15	67.78	44.11	46.85	31.28	27.61	84.57	86.94
BDFG_00404	cytochrome P450, family 51 (sterol 14-demethylase)	PF00067.17|p450[Cytochrome P450]	GO:0009055|electron;GO:0020037|heme;GO:0004674|protein;GO:0005524|ATP;GO:0008168|methyltransferase;GO:0006468|protein;GO:0004497|monooxygenase	GO:0009055|electron;GO:0003674|molecular_function;GO:0020037|heme;GO:0005488|binding;GO:0043169|cation;GO:0046906|tetrapyrrole;GO:0005506|iron;GO:0043167|ion;GO:0046914|transition;GO:0046872|metal;GO:0016773|phosphotransferase;GO:0004672|protein;GO:0016301|kinase;GO:0003824|catalytic;GO:0016740|transferase;GO:0004674|protein;GO:0016772|transferase;GO:0032553|ribonucleotide;GO:0030554|adenyl;GO:00…	EC:1.14.13.70[Sterol 14-demethylase.]	.	TMH:1	cpw:CPC735_044410 lanosterol 14-alpha-demethylase; K05917 cytochrome P450, family 51 (sterol 14-demethylase) [EC:1.14.13.70]	.	149.39	150.72	162.34	161.36	126.49	129.72	51.7	52.54	176.76	213.66
BDFG_00405	CAMK protein kinase	PF00498.21|FHA[FHA domain];PF00069.20|Pkinase[Protein kinase domain];PF07714.12|Pkinase_Tyr[Protein tyrosine kinase]	GO:0009055|electron;GO:0020037|heme;GO:0005524|ATP;GO:0008168|methyltransferase;GO:0004683|calmodulin-dependent;GO:0006468|protein;GO:0004497|monooxygenase	GO:0009055|electron;GO:0003674|molecular_function;GO:0020037|heme;GO:0005488|binding;GO:0043169|cation;GO:0046906|tetrapyrrole;GO:0005506|iron;GO:0043167|ion;GO:0046914|transition;GO:0046872|metal;GO:0032553|ribonucleotide;GO:0030554|adenyl;GO:0032559|adenyl;GO:0017076|purine;GO:0005524|ATP;GO:0001882|nucleoside;GO:0000166|nucleotide;GO:0032555|purine;GO:0001883|purine;GO:0008168|methyltransferas…	EC:2.7.11.1[Non-specific serine/threonine protein kinase.]	.	.	cim:CIMG_07470 hypothetical protein; K06641 serine/threonine-protein kinase Chk2 [EC:2.7.11.1]	YDL101C DUN1, Cell-cycle checkpoint serine-threonine kinase required for DNA damage-induced transcription of certain target genes, phosphorylation of Rad55p and Sml1p, and transient G2/M arrest after DNA ..	23.9	22.24	22.32	21.7	22.69	24.19	18.47	17.41	18.8	17.53
BDFG_00406	phosphatidylinositol 4-kinase	PF00454.22|PI3_PI4_kinase[Phosphatidylinositol 3- and 4-kinase];PF00613.15|PI3Ka[Phosphoinositide 3-kinase family, accessory domain (PIK domain)]	GO:0016773|phosphotransferase;GO:0048015|phosphoinositide-mediated;GO:0005488|binding;GO:0004428|inositol;GO:0046854|phosphoinositide	GO:0016773|phosphotransferase;GO:0003824|catalytic;GO:0016740|transferase;GO:0003674|molecular_function;GO:0016772|transferase;GO:0050794|regulation;GO:0007242|intracellular;GO:0007165|signal;GO:0048015|phosphoinositide-mediated;GO:0008150|biological_process;GO:0019932|second-messenger-mediated;GO:0050789|regulation;GO:0023046|signaling;GO:0023060|signal;GO:0065007|biological;GO:0005488|binding;G…	.	.	.	cpw:CPC735_044390 Phosphatidylinositol 3- and 4-kinase family protein; K00888 phosphatidylinositol 4-kinase [EC:2.7.1.67]	YLR305C STT4, Phosphatidylinositol-4-kinase that functions in the Pkc1p protein kinase pathway, required for normal vacuole morphology, cell wall integrity, and actin cytoskeleton organization	25.86	23.2	23	22.21	35.86	37.36	21.14	20.32	21.63	19.54
BDFG_00407	hypothetical protein	.	.	.	.	.	.	.	.	68.97	71.01	77.05	78.46	120.69	130.31	99.83	98.69	87.82	101.59
BDFG_00408	hypothetical protein	.	.	.	.	.	TMH:2	.	.	0	0	0	0	0	0	0	0	0	0
BDFG_00409	hypothetical protein	.	.	.	.	.	.	.	.	10.1	9.87	10.19	9.72	12.4	10.88	15.55	15.33	13.62	12.72
BDFG_00410	hypothetical protein	.	.	.	.	.	.	.	.	0.87	0.53	0.69	0.99	1.16	1.5	0.38	0.23	0.46	0.55
BDFG_00411	hypothetical protein	.	.	.	.	.	.	.	.	0	0	0	0	0	0	0	0	0	0
BDFG_00412	hypothetical protein	.	GO:0003677|DNA;GO:0045449|regulation	GO:0005488|binding;GO:0003677|DNA;GO:0003674|molecular_function;GO:0003676|nucleic;GO:0050794|regulation;GO:0060255|regulation;GO:0019219|regulation;GO:0009889|regulation;GO:0051171|regulation;GO:0008150|biological_process;GO:0045449|regulation;GO:0010468|regulation;GO:0031326|regulation;GO:0080090|regulation;GO:0010556|regulation;GO:0031323|regulation;GO:0050789|regulation;GO:0019222|regulation;…	.	.	.	.	.	0.32	0.39	0.3	0.15	0	0	0	0.08	0.09	0
BDFG_00413	hypothetical protein	PF13668.1|Ferritin_2[Ferritin-like domain]	GO:0046914|transition;GO:0055114|oxidation;GO:0016491|oxidoreductase	GO:0005488|binding;GO:0043169|cation;GO:0043167|ion;GO:0003674|molecular_function;GO:0046914|transition;GO:0046872|metal;GO:0008152|metabolic;GO:0008150|biological_process;GO:0055114|oxidation;GO:0003824|catalytic;GO:0016491|oxidoreductase	.	.	.	dha:DEHA2C00726g DEHA2C00726p	.	3.64	3.25	3.67	4.01	2.94	2.38	1.65	1.62	4.06	4.41
BDFG_00414	hypothetical protein	PF01145.20|Band_7[SPFH domain / Band 7 family]	GO:0016020|membrane;GO:0005622|intracellular;GO:0008270|zinc	GO:0016020|membrane;GO:0044464|cell;GO:0005575|cellular_component;GO:0005622|intracellular;GO:0005488|binding;GO:0043169|cation;GO:0043167|ion;GO:0003674|molecular_function;GO:0008270|zinc;GO:0046914|transition;GO:0046872|metal	.	.	TMH:1	cpw:CPC735_053380 SPFH domain / Band 7 family protein	YGR231C PHB2, Subunit of the prohibitin complex Phb1p-Phb2p, a 1.2 MDa ring-shaped inner mitochondrial membrane chaperone that stabilizes newly synthesized proteins, determinant of replicative life span, involved in mitochondrial segregation	318.04	332.92	315.9	328.89	213.49	224.91	170.33	149.36	383.52	414.23
BDFG_00415	hypothetical protein	PF14259.1|RRM_6[RNA recognition motif (a.k.a. RRM, RBD, or RNP domain)];PF14327.1|CSTF2_hinge[Hinge domain of cleavage stimulation factor subunit 2];PF00076.17|RRM_1[RNA recognition motif. (a.k.a. RRM, RBD, or RNP domain)];PF14304.1|CSTF_C[Transcription termination and cleavage factor C-terminal];PF13893.1|RRM_5[RNA recognition motif. (a.k.a. RRM, RBD, or RNP domain)]	GO:0000166|nucleotide;GO:0003676|nucleic	GO:0005488|binding;GO:0003674|molecular_function;GO:0000166|nucleotide;GO:0003676|nucleic	.	.	.	cim:CIMG_01023 hypothetical protein; K14407 cleavage stimulation factor subunit 2	.	25.58	24.38	23.97	23.85	16.36	17.85	17.93	18.37	22.78	22.95
BDFG_00416	hypothetical protein	.	GO:0005488|binding	GO:0005488|binding;GO:0003674|molecular_function	.	.	.	.	.	0	0	0	0	0.1	0	0	0	0	0
BDFG_00417	hypothetical protein	PF00145.12|DNA_methylase[C-5 cytosine-specific DNA methylase];PF00176.18|SNF2_N[SNF2 family N-terminal domain]	GO:0003677|DNA;GO:0005524|ATP;GO:0005515|protein;GO:0008270|zinc;GO:0004386|helicase;GO:0006306|DNA	GO:0005488|binding;GO:0003677|DNA;GO:0003674|molecular_function;GO:0003676|nucleic;GO:0032553|ribonucleotide;GO:0030554|adenyl;GO:0032559|adenyl;GO:0017076|purine;GO:0005524|ATP;GO:0001882|nucleoside;GO:0000166|nucleotide;GO:0032555|purine;GO:0001883|purine;GO:0005515|protein;GO:0043169|cation;GO:0043167|ion;GO:0008270|zinc;GO:0046914|transition;GO:0046872|metal;GO:0016817|hydrolase;GO:0016787|hy…	.	.	.	abe:ARB_05045 SNF2 family helicase, putative	.	0.58	0.57	0.51	0.56	0.51	0.53	1.32	1.34	0.32	0.51
BDFG_00418	NADH-ubiquinone oxidoreductase 24 kDa subunit, mitochondrial	PF01257.14|Complex1_24kDa[Respiratory-chain NADH dehydrogenase 24 Kd subunit];TIGR01958[nuoE_fam: NADH-quinone oxidoreductase, E subunit]	GO:0051287|NAD;GO:0008137|NADH;GO:0055114|oxidation	GO:0005488|binding;GO:0003674|molecular_function;GO:0000166|nucleotide;GO:0048037|cofactor;GO:0051287|NAD;GO:0050662|coenzyme;GO:0050136|NADH;GO:0016655|oxidoreductase;GO:0008137|NADH;GO:0003954|NADH;GO:0003824|catalytic;GO:0016651|oxidoreductase;GO:0016491|oxidoreductase;GO:0008152|metabolic;GO:0008150|biological_process;GO:0055114|oxidation	EC:1.6.99.3[NADH dehydrogenase.];EC:1.6.5.3[NADH:ubiquinone reductase (H(+)-translocating).]	.	.	ure:UREG_00971 NADH-ubiquinone oxidoreductase 24 kDa subunit; K03943 NADH dehydrogenase (ubiquinone) flavoprotein 2 [EC:1.6.5.3 1.6.99.3]	.	46.93	48.07	29.37	27.82	62.92	65.47	52.17	49.22	51.11	49.72
BDFG_00419	hypothetical protein	.	GO:0003824|catalytic	GO:0003824|catalytic;GO:0003674|molecular_function	.	.	.	aor:AOR_1_352184 AO090009000214; structural toxin protein RtxA	.	60.13	54.59	31.94	30.87	98.28	98.12	64.11	65.99	44.45	42.28
BDFG_00420	tRNA threonylcarbamoyladenosine biosynthesis protein	TIGR00057[TIGR00057: Sua5/YciO/YrdC/YwlC family protein];PF01300.13|Sua5_yciO_yrdC[Telomere recombination];PF03481.8|SUA5[Putative GTP-binding controlling metal-binding]	.	.	.	.	.	tve:TRV_01457 hypothetical protein; K07566 tRNA threonylcarbamoyladenosine biosynthesis protein	YGL169W SUA5, Protein required for respiratory growth, null mutation suppresses the Cyc1p translation defect caused by the presence of an aberrant ATG codon upstream of the correct start	14.18	13.41	11.78	11.14	10.55	11.41	10.78	10.72	9.54	9.97
BDFG_00421	tRNA threonylcarbamoyladenosine biosynthesis protein	PF11923.3|DUF3441[Domain of unknown function (DUF3441)];PF05833.6|FbpA[Fibronectin-binding protein A N-terminus (FbpA)];PF05670.8|DUF814[Domain of unknown function (DUF814)]	.	.	.	.	.	act:ACLA_080980 DUF814 domain protein, putative	YPL009C Hypothetical protein	23.41	22.69	20.73	19.71	15.75	15.72	14.37	14.93	23.36	24.78
BDFG_00422	hypothetical protein	PF01217.15|Clat_adaptor_s[Clathrin adaptor complex small chain]	GO:0006810|transport	GO:0051234|establishment;GO:0008150|biological_process;GO:0006810|transport	.	.	.	nfi:NFIA_084710 Coatomer subunit zeta, putative	YPL010W RET3, Zeta subunit of the coatomer complex COPI, which coats Golgi-derived transport vesicles, involved in retrograde transport between Golgi and ER	97.74	100.36	94.44	88.14	88.68	88.43	47.59	49.09	97.98	97.83
BDFG_00423	hypothetical protein	.	.	.	.	.	.	ang:ANI_1_624104 An12g04840; M protein, serotype 2.1 precursor	.	37.37	34.11	29.98	31.66	25.95	27.8	21.79	23.66	23.85	24.34
BDFG_00424	60S ribosomal protein L30	PF01248.21|Ribosomal_L7Ae[Ribosomal protein L7Ae/L30e/S12e/Gadd45 family]	GO:0005840|ribosome;GO:0006412|translation;GO:0003735|structural	GO:0032991|macromolecular;GO:0044424|intracellular;GO:0043228|non-membrane-bounded;GO:0044464|cell;GO:0043229|intracellular;GO:0005840|ribosome;GO:0043232|intracellular;GO:0043226|organelle;GO:0005575|cellular_component;GO:0030529|ribonucleoprotein;GO:0044444|cytoplasmic;GO:0044267|cellular;GO:0009058|biosynthetic;GO:0044237|cellular;GO:0008152|metabolic;GO:0019538|protein;GO:0043170|macromolecul…	.	.	.	pno:SNOG_03154 hypothetical protein; K02908 large subunit ribosomal protein L30e	YGL030W RPL30, Protein component of the large 60S ribosomal subunit, has similarity to rat L30 ribosomal protein, involved in pre-rRNA processing in the nucleolus, autoregulates splicing of its transcript	483.54	490.11	457.33	443.03	214.24	205.28	105.28	103.13	416.89	441.98
BDFG_00425	hypothetical protein	.	GO:0016491|oxidoreductase	GO:0003824|catalytic;GO:0003674|molecular_function;GO:0016491|oxidoreductase	.	.	TMH:6	nfi:NFIA_041870 CFEM domain protein	.	3	2.7	3.17	2.76	4.16	4.34	9.73	10.24	8.26	8.49
BDFG_00426	60S ribosomal protein L10-A	PF00252.13|Ribosomal_L16[Ribosomal protein L16p/L10e];TIGR00279[L10e: ribosomal protein L10.e]	GO:0005840|ribosome;GO:0006412|translation;GO:0003735|structural	GO:0032991|macromolecular;GO:0044424|intracellular;GO:0043228|non-membrane-bounded;GO:0044464|cell;GO:0043229|intracellular;GO:0005840|ribosome;GO:0043232|intracellular;GO:0043226|organelle;GO:0005575|cellular_component;GO:0030529|ribonucleoprotein;GO:0044444|cytoplasmic;GO:0044267|cellular;GO:0009058|biosynthetic;GO:0044237|cellular;GO:0008152|metabolic;GO:0019538|protein;GO:0043170|macromolecul…	.	.	.	cim:CIMG_01033 60S ribosomal protein L10; K02866 large subunit ribosomal protein L10e	YLR075W RPL10, Protein component of the large 60S ribosomal subunit, responsible for joining the 40S and 60S subunits, regulates translation initiation, has similarity to rat L10 ribosomal protein and to members of the QM gene family	285.38	285.87	256.97	250.7	178.35	181.26	239.26	227.4	277.59	283.92
BDFG_00427	hypothetical protein	.	.	.	.	.	.	.	.	28.31	28.59	25.38	25.1	20.64	19.91	35.97	43.01	31.78	29.6
BDFG_00428	hypothetical protein	PF00646.28|F-box[F-box domain]	.	.	.	.	.	.	.	7.59	8.77	10.11	9.64	12.36	11.29	21.35	17.73	18.34	17.7
BDFG_00429	hypothetical protein	.	.	.	.	.	.	.	.	0.13	0	0.18	0.06	0.4	0.39	6.29	6.36	0.28	0.45
BDFG_00430	hypothetical protein	PF00271.26|Helicase_C[Helicase conserved C-terminal domain];PF04408.18|HA2[Helicase associated domain (HA2)];PF07717.11|OB_NTP_bind[Oligonucleotide/oligosaccharide-binding (OB)-fold]	GO:0005524|ATP;GO:0008026|ATP-dependent;GO:0003676|nucleic	GO:0032553|ribonucleotide;GO:0005488|binding;GO:0030554|adenyl;GO:0032559|adenyl;GO:0017076|purine;GO:0005524|ATP;GO:0001882|nucleoside;GO:0003674|molecular_function;GO:0000166|nucleotide;GO:0032555|purine;GO:0001883|purine;GO:0008026|ATP-dependent;GO:0016817|hydrolase;GO:0016787|hydrolase;GO:0016887|ATPase;GO:0016462|pyrophosphatase;GO:0003824|catalytic;GO:0016818|hydrolase;GO:0070035|purine;GO:…	EC:3.6.4.13[RNA helicase.];EC:3.6.1.-[ In phosphorous-containing anhydrides.]	.	.	afm:AFUA_2G09230 ATP-dependent RNA helicase (Hrh1) (EC:3.6.1.-); K14781 ATP-dependent RNA helicase DHR2 [EC:3.6.4.13]	YKL078W DHR2, Predominantly nucleolar DEAH-box ATP-dependent RNA helicase, required for 18S rRNA synthesis	13.6	13.77	12.3	12.3	14.1	12.89	8.97	7.47	13.07	11.68
BDFG_00431	hypothetical protein	PF02668.11|TauD[Taurine catabolism dioxygenase TauD, TfdA family]	GO:0016702|oxidoreductase;GO:0055114|oxidation	GO:0016702|oxidoreductase;GO:0003824|catalytic;GO:0051213|dioxygenase;GO:0003674|molecular_function;GO:0016491|oxidoreductase;GO:0016701|oxidoreductase;GO:0008152|metabolic;GO:0008150|biological_process;GO:0055114|oxidation	.	.	.	tve:TRV_02636 TfdA family oxidoreductase, putative	.	17.76	17.75	53.23	53.37	106.44	112.56	32.57	39.81	36.77	34.43
BDFG_00432	hypothetical protein	PF12697.2|Abhydrolase_6[Alpha/beta hydrolase family]	GO:0016787|hydrolase	GO:0016787|hydrolase;GO:0003824|catalytic;GO:0003674|molecular_function	.	.	.	ang:ANI_1_1830144 An16g05960; alpha/beta hydrolase	.	5.66	5.87	9.15	9.73	5	4.62	3.63	3.82	4.02	3.89
BDFG_00433	hypothetical protein	.	.	.	.	.	.	.	.	19.89	21.5	23.33	23.51	17.89	22.03	15.27	14.81	19.55	19.19
BDFG_00434	acetate non-utilizing protein 9, mitochondrial	PF13233.1|Complex1_LYR_2[Complex1_LYR-like];PF13232.1|Complex1_LYR_1[Complex1_LYR-like];PF05347.10|Complex1_LYR[Complex 1 protein (LYR family)]	GO:0005739|mitochondrion	GO:0044424|intracellular;GO:0044464|cell;GO:0043227|membrane-bounded;GO:0043229|intracellular;GO:0005739|mitochondrion;GO:0005575|cellular_component;GO:0043226|organelle;GO:0043231|intracellular;GO:0044444|cytoplasmic	.	.	.	afm:AFUA_2G05090 ACN9 family domain containing protein	YDR511W ACN9, Protein of the mitochondrial intermembrane space, required for acetate utilization and gluconeogenesis, has orthologs in higher eukaryotes	30.91	32.13	32.81	36.25	27.88	27.61	13.92	14.22	23.69	27.99
BDFG_00435	hypothetical protein	PF13659.1|Methyltransf_26[Methyltransferase domain]	GO:0008168|methyltransferase;GO:0032259|methylation;GO:0003676|nucleic	GO:0008168|methyltransferase;GO:0003824|catalytic;GO:0016740|transferase;GO:0003674|molecular_function;GO:0016741|transferase;GO:0044237|cellular;GO:0032259|methylation;GO:0008152|metabolic;GO:0006730|one-carbon;GO:0009987|cellular;GO:0008150|biological_process;GO:0044281|small;GO:0005488|binding;GO:0003676|nucleic	.	.	.	afv:AFLA_035020 methyltransferase, putative	YDR140W MTQ2, S-adenosylmethionine-dependent methyltransferase of the seven beta-strand family, methylates release factor eRF1 Sup45p in vitro, is not an essential gene, similar to E.coli PrmC	38.82	39.49	42.38	46.66	39.28	37.54	23.76	21.76	36.53	36.8
BDFG_00436	small nuclear ribonucleoprotein D1	PF01423.17|LSM[LSM domain]	GO:0030529|ribonucleoprotein;GO:0003676|nucleic	GO:0032991|macromolecular;GO:0044424|intracellular;GO:0044464|cell;GO:0005575|cellular_component;GO:0030529|ribonucleoprotein;GO:0005488|binding;GO:0003674|molecular_function;GO:0003676|nucleic	.	.	.	ani:AN2105.2 hypothetical protein; K11087 small nuclear ribonucleoprotein D1	YGR074W SMD1, Core Sm protein Sm D1, part of heteroheptameric complex with Smb1p, Smd2p, Smd3p, Sme1p, Smx3p, and Smx2p that is part of the spliceosomal U1, U2, U4, and U5 snRNPs, homolog of human Sm D1	91.98	99.86	93.79	88.43	86.52	92.42	58.43	53.07	93.84	98.08
BDFG_00437	hypothetical protein	PF00009.22|GTP_EFTU[Elongation factor Tu GTP binding domain]	GO:0003746|translation;GO:0005525|GTP;GO:0003924|GTPase	GO:0003746|translation;GO:0005488|binding;GO:0003674|molecular_function;GO:0008135|translation;GO:0003676|nucleic;GO:0032553|ribonucleotide;GO:0019001|guanyl;GO:0005525|GTP;GO:0017076|purine;GO:0000166|nucleotide;GO:0032555|purine;GO:0032561|guanyl;GO:0016817|hydrolase;GO:0016787|hydrolase;GO:0016462|pyrophosphatase;GO:0003824|catalytic;GO:0003924|GTPase;GO:0016818|hydrolase;GO:0017111|nucleoside…	.	.	.	tve:TRV_02629 ER membrane protein (Pkr1), putative	.	13.56	13.73	14.67	15.04	12.46	12.52	13.97	13.78	14.9	15.51
BDFG_00438	hypothetical protein	.	GO:0005622|intracellular;GO:0008270|zinc	GO:0005575|cellular_component;GO:0044464|cell;GO:0005622|intracellular;GO:0043167|ion;GO:0003674|molecular_function;GO:0008270|zinc;GO:0046914|transition;GO:0005488|binding;GO:0046872|metal;GO:0043169|cation	.	.	.	.	.	3.21	2.83	3.08	3.29	4.24	3.82	4.32	4.06	3.1	3.3
BDFG_00439	hypothetical protein	PF08636.5|Pkr1[ER protein Pkr1]	.	.	.	.	TMH:2	act:ACLA_089420 ER membrane protein (Pkr1), putative	YMR123W PKR1, V-ATPase assembly factor, functions with other V-ATPase assembly factors in the ER to efficiently assemble the V-ATPase membrane sector V<sub>0</sub>, overproduction confers resistance to Pichia farinosa killer toxin	24.06	25.45	22.9	23.85	16.35	13.81	29.8	32.93	22.75	23.3
BDFG_00440	anaphase-promoting complex subunit 2	PF08672.6|APC2[Anaphase promoting complex (APC) subunit 2];PF00888.17|Cullin[Cullin family]	GO:0006511|ubiquitin-dependent;GO:0031625|ubiquitin;GO:0031461|cullin-RING	GO:0051603|proteolysis;GO:0044257|cellular;GO:0044267|cellular;GO:0044237|cellular;GO:0008152|metabolic;GO:0044248|cellular;GO:0006508|proteolysis;GO:0043170|macromolecule;GO:0019538|protein;GO:0009987|cellular;GO:0008150|biological_process;GO:0043632|modification-dependent;GO:0044265|cellular;GO:0019941|modification-dependent;GO:0006511|ubiquitin-dependent;GO:0044238|primary;GO:0030163|protein;G…	.	.	.	cpw:CPC735_053170 Cullin family protein; K03349 anaphase-promoting complex subunit 2	YLR127C APC2, Subunit of the Anaphase-Promoting Complex/Cyclosome APC/C, which is a ubiquitin-protein ligase required for degradation of anaphase inhibitors, including mitotic cyclins, during the metaphas..	19.52	19.19	18.47	17.59	10.85	10.16	6.22	6.45	12.73	12.09
BDFG_00441	hypothetical protein	PF00646.28|F-box[F-box domain];PF12937.2|F-box-like[F-box-like]	.	.	.	.	.	ure:UREG_00992 hypothetical protein; K10295 F-box protein 9	YLR097C HRT3, Putative SCF-ubiquitin ligase F-box protein, based on both genetic and physical interactions and sequence similarity, identified in association with Cdc53p, Skp1p and Ubi4 in large and small-scale studies	26.76	26.97	30.28	30.33	49.05	47.89	27.97	25.25	36.83	32.83
BDFG_00442	hypothetical protein	PF00153.22|Mito_carr[Mitochondrial carrier protein]	GO:0055085|transmembrane;GO:0016021|integral;GO:0005488|binding	GO:0051234|establishment;GO:0009987|cellular;GO:0008150|biological_process;GO:0006810|transport;GO:0055085|transmembrane;GO:0031224|intrinsic;GO:0044425|membrane;GO:0044464|cell;GO:0016021|integral;GO:0005575|cellular_component;GO:0005488|binding;GO:0003674|molecular_function	.	.	.	ure:UREG_00993 hypothetical protein; K15119 solute carrier family 25, member 39/40	YGR257C MTM1, Mitochondrial protein of the mitochondrial carrier family, involved in activating mitochondrial Sod2p probably by facilitating insertion of an essential manganese cofactor	67.52	61.51	76.5	75.47	52.62	53.24	106.76	97	75.07	86.75
BDFG_00444	hypothetical protein	.	.	.	.	.	.	ure:UREG_00994 RfeD protein	.	33.85	33.04	31.58	32.06	31.49	35.22	32.53	36	28.88	31.28
BDFG_00445	hypothetical protein	PF08580.5|KAR9[Yeast cortical protein KAR9]	.	.	.	.	.	lma:LmjF35.0540 proteophosphoglycan 5	.	23.7	23.57	23.88	24.74	21.66	22.88	16.64	17.7	16.85	18.46
BDFG_00446	hypothetical protein	.	.	.	.	.	.	.	.	20.63	20.37	23.75	21.05	17.23	16.93	21.59	21.76	10.64	11
BDFG_00447	hypothetical protein	PF00708.13|Acylphosphatase[Acylphosphatase]	GO:0003998|acylphosphatase	GO:0016817|hydrolase;GO:0016787|hydrolase;GO:0003998|acylphosphatase;GO:0003824|catalytic;GO:0016818|hydrolase;GO:0003674|molecular_function	.	.	.	cim:CIMG_01050 hypothetical protein; K01512 acylphosphatase [EC:3.6.1.7]	.	53.59	58.83	66.86	56.57	84.29	85.99	41.67	30.01	61.11	65.93
BDFG_00448	alternative oxidase, mitochondrial	PF01786.12|AOX[Alternative oxidase]	GO:0006810|transport;GO:0007585|respiratory;GO:0005506|iron;GO:0022900|electron;GO:0005743|mitochondrial;GO:0016021|integral;GO:0070469|respiratory;GO:0016491|oxidoreductase	GO:0051234|establishment;GO:0008150|biological_process;GO:0006810|transport;GO:0032501|multicellular;GO:0007585|respiratory;GO:0005488|binding;GO:0043169|cation;GO:0005506|iron;GO:0043167|ion;GO:0003674|molecular_function;GO:0046914|transition;GO:0046872|metal;GO:0044237|cellular;GO:0008152|metabolic;GO:0006091|generation;GO:0009987|cellular;GO:0055114|oxidation;GO:0022900|electron;GO:0016020|mem…	EC:1.-.-.-[ Oxidoreductases.]	.	TMH:2	cpw:CPC735_053100 Alternative oxidase, mitochondrial precursor, putative (EC:1.-.-.-)	.	71.5	65.99	71.71	75.79	203.98	270.99	273.12	326.63	154.06	248.14
BDFG_00449	hypothetical protein	PF03062.14|MBOAT[MBOAT, membrane-bound O-acyltransferase family]	GO:0016021|integral;GO:0016740|transferase	GO:0031224|intrinsic;GO:0016021|integral;GO:0005575|cellular_component;GO:0044425|membrane;GO:0044464|cell;GO:0003674|molecular_function;GO:0003824|catalytic;GO:0016740|transferase	.	.	TMH:9	nfi:NFIA_081760 glycerol:H+ symporter (Gup1), putative	YPL189W GUP2, Probable membrane protein with a possible role in proton symport of glycerol, member of the MBOAT family of putative membrane-bound O-acyltransferases, Gup1p homolog,YGL084C GUP1, Plasma membrane protein with a possible role in proton symport of glycerol, member of the MBOAT family of putative membrane-bound O-acyltransferases	30.19	31.12	30.02	29.49	33.23	29.97	29.73	29.97	29.34	28.75
BDFG_00450	hypothetical protein	PF04438.11|zf-HIT[HIT zinc finger]	.	.	.	.	.	nfi:NFIA_081750 HIT finger domain protein, putative; K11663 zinc finger HIT domain-containing protein 1	.	17.11	15.66	16.48	16.41	8.56	8.42	13.3	13.9	13.9	13.05
BDFG_00451	hypothetical protein	.	.	.	.	.	TMH:1	ure:UREG_01004 hypothetical protein; K11663 zinc finger HIT domain-containing protein 1	.	63.15	65.4	71.21	72.15	67.66	67.45	43.79	46.17	98.05	100.01
BDFG_00452	hypothetical protein	PF04118.9|Dopey_N[Dopey, N-terminal]	.	.	.	.	.	cpw:CPC735_053040 DopA, putative	YDR141C DOP1, Protein of unknown function, essential for viability, involved in establishing cellular polarity and morphogenesis, the authentic, non-tagged protein is detected in highly purified mitochondria in high-throughput studies	25.08	23.42	22.9	24.22	29.54	28.41	20.66	21.81	21.41	20.45
BDFG_00453	hypothetical protein	PF03164.9|Mon1[Trafficking protein Mon1]	GO:0006810|transport;GO:0031902|late;GO:0005773|vacuole	GO:0051234|establishment;GO:0008150|biological_process;GO:0006810|transport;GO:0016020|membrane;GO:0031090|organelle;GO:0044424|intracellular;GO:0044422|organelle;GO:0044464|cell;GO:0031902|late;GO:0010008|endosome;GO:0044446|intracellular;GO:0044440|endosomal;GO:0005575|cellular_component;GO:0044444|cytoplasmic;GO:0043227|membrane-bounded;GO:0043229|intracellular;GO:0043226|organelle;GO:0043231|…	.	.	.	cpw:CPC735_053030 SAND family protein	YGL124C MON1, Protein required for fusion of cvt-vesicles and autophagosomes with the vacuole, associates, as a complex with Ccz1p, with a perivacuolar compartment, potential Cdc28p substrate	21.27	19.91	20.23	20.48	24.64	23.31	32.49	31.68	24.16	24.22
BDFG_00454	hypothetical protein	PF00271.26|Helicase_C[Helicase conserved C-terminal domain];PF00570.18|HRDC[HRDC domain];TIGR00614[recQ_fam: ATP-dependent DNA helicase, RecQ family];PF00270.24|DEAD[DEAD/DEAH box helicase];PF09382.5|RQC[RQC domain]	GO:0006281|DNA;GO:0005524|ATP;GO:0006260|DNA;GO:0005622|intracellular;GO:0043140|ATP-dependent;GO:0006310|DNA;GO:0003676|nucleic	GO:0033554|cellular;GO:0006259|DNA;GO:0050896|response;GO:0044237|cellular;GO:0008152|metabolic;GO:0006139|nucleobase,;GO:0043170|macromolecule;GO:0009987|cellular;GO:0008150|biological_process;GO:0051716|cellular;GO:0006950|response;GO:0006807|nitrogen;GO:0044238|primary;GO:0006974|response;GO:0006281|DNA;GO:0044260|cellular;GO:0032553|ribonucleotide;GO:0005488|binding;GO:0030554|adenyl;GO:00325…	.	.	.	cim:CIMG_01059 hypothetical protein; K10901 bloom syndrome protein [EC:3.6.4.12]	YMR190C SGS1, Nucleolar DNA helicase of the RecQ family involved in maintenance of genome integrity, regulates chromosome synapsis and meiotic crossing over, has similarity to human BLM and WRN helicases implicated in Bloom and Werner syndromes	23.59	22.04	22.95	21.99	26.12	26.1	9.35	9.31	16.8	14
BDFG_00455	hypothetical protein	PF13418.1|Kelch_4[Galactose oxidase, central domain];PF07646.10|Kelch_2[Kelch motif];PF13415.1|Kelch_3[Galactose oxidase, central domain];PF13422.1|DUF4110[Domain of unknown function (DUF4110)];PF13854.1|Kelch_5[Kelch motif];PF01344.20|Kelch_1[Kelch motif]	.	.	.	.	.	cpw:CPC735_053010 Kelch repeat containing protein	YPL263C KEL3, Cytoplasmic protein of unknown function	20.66	21.08	15.86	15.42	20.15	19.5	12.28	10.55	14.96	14.96
BDFG_00456	hypothetical protein	PF00282.14|Pyridoxal_deC[Pyridoxal-dependent decarboxylase conserved domain]	GO:0016831|carboxy-lyase;GO:0019752|carboxylic;GO:0030170|pyridoxal	GO:0003824|catalytic;GO:0016830|carbon-carbon;GO:0016831|carboxy-lyase;GO:0003674|molecular_function;GO:0016829|lyase;GO:0044237|cellular;GO:0008152|metabolic;GO:0042180|cellular;GO:0009987|cellular;GO:0008150|biological_process;GO:0044281|small;GO:0019752|carboxylic;GO:0006082|organic;GO:0043436|oxoacid;GO:0070279|vitamin;GO:0030170|pyridoxal;GO:0005488|binding;GO:0019842|vitamin;GO:0048037|cofa…	.	.	.	nfi:NFIA_081710 tyrosine decarboxylase, putative	.	17.1	16.97	16.12	16.98	25.83	25.07	18.09	19.07	56.35	51.15
BDFG_00457	proline iminopeptidase	PF12697.2|Abhydrolase_6[Alpha/beta hydrolase family];PF00561.15|Abhydrolase_1[alpha/beta hydrolase fold];PF12695.2|Abhydrolase_5[Alpha/beta hydrolase family]	GO:0006508|proteolysis;GO:0004177|aminopeptidase	GO:0008152|metabolic;GO:0006508|proteolysis;GO:0043170|macromolecule;GO:0019538|protein;GO:0008150|biological_process;GO:0044238|primary;GO:0008233|peptidase;GO:0016787|hydrolase;GO:0003824|catalytic;GO:0008238|exopeptidase;GO:0003674|molecular_function;GO:0004177|aminopeptidase;GO:0070011|peptidase	.	.	.	cpw:CPC735_052990 alpha/beta hydrolase fold family protein	.	40.1	43.77	42.01	42.63	81.52	82.35	25.91	24.61	65.45	63.91
BDFG_00458	hypothetical protein	.	.	.	.	.	.	tml:GSTUM_00006818001 hypothetical protein; K11698 centromere protein Sim4	.	13.43	13.02	12.5	13.44	11.51	9.82	8.06	8.58	13.84	14.76
BDFG_00459	hypothetical protein	PF00013.24|KH_1[KH domain];PF13014.1|KH_3[KH domain]	GO:0003723|RNA	GO:0005488|binding;GO:0003723|RNA;GO:0003674|molecular_function;GO:0003676|nucleic	.	.	.	cpw:CPC735_052970 KH domain containing protein; K13162 poly(rC)-binding protein 2/3/4	YBR233W PBP2, RNA binding protein with similarity to mammalian heterogeneous nuclear RNP K protein, involved in the regulation of telomere position effect and telomere length	78.12	76.01	76.96	78.68	77.98	78.97	74.01	77.99	92.74	91.18
BDFG_00460	hypothetical protein	.	.	.	.	.	.	ani:AN2089.2 hypothetical protein; K13162 poly(rC)-binding protein 2/3/4	.	14.85	15.9	14.35	14.54	14.97	14.39	8.2	7.44	9.95	12.79
BDFG_00461	hypothetical protein	.	.	.	.	.	TMH:1	.	.	7.8	8.64	9.47	8.75	8.91	7.91	7.69	8.08	8.01	8.96
BDFG_00462	hypothetical protein	PF04082.13|Fungal_trans[Fungal specific transcription factor domain];PF00172.13|Zn_clus[Fungal Zn(2)-Cys(6) binuclear cluster domain]	GO:0005634|nucleus;GO:0006355|regulation;GO:0008270|zinc;GO:0003700|transcription	GO:0044424|intracellular;GO:0044464|cell;GO:0043227|membrane-bounded;GO:0043229|intracellular;GO:0005575|cellular_component;GO:0043226|organelle;GO:0043231|intracellular;GO:0005634|nucleus;GO:0050794|regulation;GO:0060255|regulation;GO:0019219|regulation;GO:0009889|regulation;GO:0051171|regulation;GO:0008150|biological_process;GO:0045449|regulation;GO:0010468|regulation;GO:0006355|regulation;GO:0…	.	.	.	cpw:CPC735_052920 Fungal specific transcription factor, putative	.	17.62	14.74	13.23	12.28	21.02	21.64	45.51	38.6	11.88	11.21
BDFG_00463	hypothetical protein	.	.	.	.	.	.	abe:ARB_04971 nuclear pore complex subunit Nup159, putative	.	11.29	10.41	10.26	10.54	8.71	8.42	7.37	7.08	7.28	6.72
BDFG_00464	20S proteasome subunit beta 2	PF00227.21|Proteasome[Proteasome subunit];PF12465.3|Pr_beta_C[Proteasome beta subunits C terminal]	GO:0005634|nucleus;GO:0051603|proteolysis;GO:0004298|threonine-type;GO:0005737|cytoplasm;GO:0005839|proteasome	GO:0044424|intracellular;GO:0044464|cell;GO:0043227|membrane-bounded;GO:0043229|intracellular;GO:0005575|cellular_component;GO:0043226|organelle;GO:0043231|intracellular;GO:0005634|nucleus;GO:0051603|proteolysis;GO:0044257|cellular;GO:0044267|cellular;GO:0044237|cellular;GO:0008152|metabolic;GO:0044248|cellular;GO:0006508|proteolysis;GO:0019538|protein;GO:0043170|macromolecule;GO:0009987|cellular…	EC:3.4.25.1[Proteasome endopeptidase complex.]	.	.	ure:UREG_01018 proteasome component PUP1; K02739 20S proteasome subunit beta 2 [EC:3.4.25.1]	YOR157C PUP1, Endopeptidase with trypsin-like activity that cleaves after basic residues	117.22	123.69	113.97	116.32	135.75	139.71	59.57	66.32	143.24	140.05
BDFG_00465	hypothetical protein	.	.	.	.	.	.	.	.	18.84	20.09	19.11	20.32	17.79	15.89	10.76	11.58	23	19.54
BDFG_00466	mitochondrial intermediate peptidase	PF01432.15|Peptidase_M3[Peptidase family M3]	GO:0006508|proteolysis;GO:0004222|metalloendopeptidase;GO:0008270|zinc;GO:0005739|mitochondrion	GO:0008152|metabolic;GO:0006508|proteolysis;GO:0043170|macromolecule;GO:0019538|protein;GO:0008150|biological_process;GO:0044238|primary;GO:0008233|peptidase;GO:0016787|hydrolase;GO:0003824|catalytic;GO:0004222|metalloendopeptidase;GO:0003674|molecular_function;GO:0008237|metallopeptidase;GO:0004175|endopeptidase;GO:0070011|peptidase;GO:0005488|binding;GO:0043169|cation;GO:0043167|ion;GO:0008270|…	.	.	.	cim:CIMG_01084 hypothetical protein; K01410 mitochondrial intermediate peptidase [EC:3.4.24.59]	YKL134C OCT1, Mitochondrial intermediate peptidase, cleaves N-terminal residues of a subset of proteins upon import, after their cleavage by mitochondrial processing peptidase Mas1p-Mas2p, may contribute to mitochondrial iron homeostasis	43.3	48.47	55.69	55.92	35.62	40.12	25.3	23	59.25	69.56
BDFG_00467	hypothetical protein	PF09769.4|ApoO[Apolipoprotein O]	.	.	.	.	.	nfi:NFIA_054280 mitochondrial protein, putative	YGR235C Hypothetical protein	220.81	255.08	275.23	286.93	100.48	106.25	65.28	61.71	282.1	330.27
BDFG_00468	hypothetical protein	PF04495.9|GRASP55_65[GRASP55/65 PDZ-like domain]	.	.	.	.	.	cpw:CPC735_052820 GRASP55/65 family protein	YDR517W GRH1, Acetylated, cis-golgi localized protein involved in ER to Golgi transport	36.07	37.34	30.62	30.23	46.06	45.62	35.25	36.19	40.35	41.7
BDFG_00469	hypothetical protein	PF13659.1|Methyltransf_26[Methyltransferase domain];PF09445.5|Methyltransf_15[RNA cap guanine-N2 methyltransferase];PF02475.11|Met_10[Met-10+ like-protein];PF03602.10|Cons_hypoth95[Conserved hypothetical protein 95];PF01170.13|UPF0020[Putative RNA methylase family UPF0020]	GO:0008168|methyltransferase;GO:0001510|RNA;GO:0009452|RNA;GO:0008270|zinc;GO:0003676|nucleic	GO:0008168|methyltransferase;GO:0003824|catalytic;GO:0016740|transferase;GO:0003674|molecular_function;GO:0016741|transferase;GO:0044237|cellular;GO:0009451|RNA;GO:0032259|methylation;GO:0008152|metabolic;GO:0006730|one-carbon;GO:0006139|nucleobase,;GO:0043170|macromolecule;GO:0009987|cellular;GO:0008150|biological_process;GO:0044281|small;GO:0006807|nitrogen;GO:0044238|primary;GO:0016070|RNA;GO:…	EC:2.1.1.-[ Methyltransferases.]	.	.	ang:ANI_1_2056094 An11g05640; RNA methylase family protein	YPL157W TGS1, Trimethyl guanosine synthase, conserved nucleolar methyl transferase responsible for conversion of the m7G cap structure of snRNAs and snoRNAs to m2,2,7G, also required for ribosome synthesis and nucleolar morphology	55.41	54.65	58.18	51.59	69.95	72.17	38.9	34.36	54.2	56.37
BDFG_00470	transcription initiation factor TFIID subunit 1	PF12157.3|DUF3591[Protein of unknown function (DUF3591)]	GO:0003743|translation;GO:0008168|methyltransferase;GO:0001510|RNA;GO:0009452|RNA;GO:0008270|zinc	GO:0003743|translation;GO:0005488|binding;GO:0003674|molecular_function;GO:0008135|translation;GO:0003676|nucleic;GO:0008168|methyltransferase;GO:0003824|catalytic;GO:0016740|transferase;GO:0016741|transferase;GO:0044237|cellular;GO:0009451|RNA;GO:0032259|methylation;GO:0008152|metabolic;GO:0006730|one-carbon;GO:0006139|nucleobase,;GO:0043170|macromolecule;GO:0009987|cellular;GO:0008150|biologica…	.	.	.	cim:CIMG_01089 hypothetical protein; K03125 transcription initiation factor TFIID subunit 1	YGR274C TAF1, TFIID subunit 145 kDa, involved in RNA polymerase II transcription initiation, has histone acetyltransferase activity, involved in promoter binding and G1/S progression	22.86	20.36	21.72	20.86	19.81	19.59	21.13	22.98	15.48	15.07
BDFG_00471	AGC/NDR/NDR protein kinase	PF00069.20|Pkinase[Protein kinase domain];PF07714.12|Pkinase_Tyr[Protein tyrosine kinase]	GO:0004674|protein;GO:0005524|ATP;GO:0006468|protein	GO:0016773|phosphotransferase;GO:0004672|protein;GO:0016301|kinase;GO:0003824|catalytic;GO:0016740|transferase;GO:0003674|molecular_function;GO:0004674|protein;GO:0016772|transferase;GO:0032553|ribonucleotide;GO:0005488|binding;GO:0030554|adenyl;GO:0032559|adenyl;GO:0017076|purine;GO:0005524|ATP;GO:0001882|nucleoside;GO:0000166|nucleotide;GO:0032555|purine;GO:0001883|purine;GO:0043687|post-transl…	.	.	.	cpw:CPC735_052790 kinase domain containing protein	.	2.94	2.91	2.95	2.85	4.94	4.17	6.18	6.21	2.1	1.72
BDFG_00472	peptidylprolyl isomerase	PF00254.23|FKBP_C[FKBP-type peptidyl-prolyl cis-trans isomerase]	GO:0006457|protein;GO:0003755|peptidyl-prolyl	GO:0044267|cellular;GO:0044237|cellular;GO:0006457|protein;GO:0008152|metabolic;GO:0019538|protein;GO:0043170|macromolecule;GO:0009987|cellular;GO:0008150|biological_process;GO:0044238|primary;GO:0044260|cellular;GO:0003824|catalytic;GO:0003755|peptidyl-prolyl;GO:0003674|molecular_function;GO:0016853|isomerase;GO:0016859|cis-trans	EC:5.2.1.8[Peptidylprolyl isomerase.]	.	.	abe:ARB_04961 hypothetical protein; K14826 FK506-binding nuclear protein [EC:5.2.1.8]	YLR449W FPR4, Peptidyl-prolyl cis-trans isomerase PPIase proline isomerase localized to the nucleus, catalyzes isomerization of proline residues in histones H3 and H4, which affects lysine methylation of those histones,YML074C FPR3, Nucleolar peptidyl-prolyl cis-trans isomerase PPIase, FK506 binding protein, phosphorylated by casein kinase II Cka1p-Cka2p-Ckb1p-Ckb2p and dephosphorylated by Ptp1p	83.41	79.04	64.88	63.53	49.45	52.79	19.82	17.46	45.85	46.97
BDFG_00473	DNA repair protein REV1	PF11799.3|IMS_C[impB/mucB/samB family C-terminal];PF00533.21|BRCT[BRCA1 C Terminus (BRCT) domain];PF00817.15|IMS[impB/mucB/samB family]	GO:0000287|magnesium;GO:0003887|DNA-directed;GO:0006281|DNA;GO:0003684|damaged;GO:0005622|intracellular	GO:0005488|binding;GO:0043169|cation;GO:0000287|magnesium;GO:0043167|ion;GO:0003674|molecular_function;GO:0046872|metal;GO:0003824|catalytic;GO:0003887|DNA-directed;GO:0016740|transferase;GO:0016779|nucleotidyltransferase;GO:0034061|DNA;GO:0016772|transferase;GO:0033554|cellular;GO:0006259|DNA;GO:0050896|response;GO:0044237|cellular;GO:0008152|metabolic;GO:0006139|nucleobase,;GO:0043170|macromole…	.	.	.	ure:UREG_01028 MUS42 protein; K03515 DNA repair protein REV1 [EC:2.7.7.-]	YOR346W REV1, Deoxycytidyl transferase, forms a complex with the subunits of DNA polymerase zeta, Rev3p and Rev7p, involved in repair of abasic sites in damaged DNA	29.6	28.18	28.75	28.65	39.25	37.62	40.26	38.01	29.32	26.39
BDFG_00474	hypothetical protein	PF13278.1|DUF4066[Putative amidotransferase];PF01965.19|DJ-1_PfpI[DJ-1/PfpI family]	.	.	.	.	.	abe:ARB_04959 ThiJ/PfpI family protein	.	6.29	7.58	7.73	7.18	13.75	12.77	15.56	20.46	17.26	17.08
BDFG_00475	hypothetical protein	.	.	.	.	.	.	.	.	4.18	4.35	2.93	2.66	5.86	6.21	14.31	12.97	5.52	5.62
BDFG_00476	aspartate aminotransferase	PF00155.16|Aminotran_1_2[Aminotransferase class I and II]	GO:0009058|biosynthetic;GO:0006520|cellular;GO:0004069|L-aspartate:2-oxoglutarate;GO:0030170|pyridoxal	GO:0009058|biosynthetic;GO:0008152|metabolic;GO:0008150|biological_process;GO:0044237|cellular;GO:0006519|cellular;GO:0006520|cellular;GO:0042180|cellular;GO:0034641|cellular;GO:0009987|cellular;GO:0009308|amine;GO:0044106|cellular;GO:0044281|small;GO:0006807|nitrogen;GO:0044238|primary;GO:0019752|carboxylic;GO:0006082|organic;GO:0043436|oxoacid;GO:0003824|catalytic;GO:0008483|transaminase;GO:001…	EC:2.6.1.1[Aspartate transaminase.]	.	.	cpw:CPC735_052740 aminotransferase, classes I and II family protein (EC:2.6.1.1)	.	79.13	77.96	39.38	35.59	53.49	56.06	91.26	98.78	122.69	136.81
BDFG_00477	hypothetical protein	PF12949.2|HeH[HeH/LEM domain];PF09402.5|MSC[Man1-Src1p-C-terminal domain]	.	.	.	.	TMH:2	nfi:NFIA_054180 sister chromatid separation protein (Src1), putative	YML034W SRC1, Inner nuclear membrane INM protein with a putative role in sister chromatid segregation, potentially phosphorylated by Cdc28p, contains helix-extension-helix HEH motif, nuclear localization signal sequence,YDR458C HEH2, Inner nuclear membrane INM protein, contains helix-extension-helix HEH motif, nuclear localization signal sequence, targeting to the INM requires the Srp1p-Kap95p ka…	75.53	74.31	71.37	68.92	57.43	57.84	49.46	46.93	57.9	61.12
BDFG_00478	adenylate cyclase	PF12799.2|LRR_4[Leucine Rich repeats (2 copies)];PF00211.15|Guanylate_cyc[Adenylate and Guanylate cyclase catalytic domain];PF00481.16|PP2C[Protein phosphatase 2C];PF00560.28|LRR_1[Leucine Rich Repeat];PF13504.1|LRR_7[Leucine rich repeat];PF00788.18|RA[Ras association (RalGDS/AF-6) domain];PF08509.6|Ad_cyc_g-alpha[Adenylate cyclase G-alpha binding domain];PF13855.1|LRR_8[Leucine rich repeat]	GO:0000287|magnesium;GO:0005515|protein;GO:0004016|adenylate;GO:0007242|intracellular;GO:0006171|cAMP	GO:0000287|magnesium;GO:0043167|ion;GO:0003674|molecular_function;GO:0005488|binding;GO:0043169|cation;GO:0046872|metal;GO:0005515|protein;GO:0009975|cyclase;GO:0016829|lyase;GO:0004016|adenylate;GO:0003824|catalytic;GO:0016849|phosphorus-oxygen;GO:0050794|regulation;GO:0007242|intracellular;GO:0007165|signal;GO:0050789|regulation;GO:0023046|signaling;GO:0023060|signal;GO:0008150|biological_proce…	.	.	.	cim:CIMG_01098 adenylate cyclase; K01768 adenylate cyclase [EC:4.6.1.1]	YJL005W CYR1, Adenylate cyclase, required for cAMP production and cAMP-dependent protein kinase signaling	44.66	40.96	43.77	46.22	41.64	43.73	55.76	60.25	35.69	35.15
BDFG_00479	hypothetical protein	PF04847.7|Calcipressin[Calcipressin]	GO:0019722|calcium-mediated	GO:0050794|regulation;GO:0007242|intracellular;GO:0007165|signal;GO:0019722|calcium-mediated;GO:0008150|biological_process;GO:0019932|second-messenger-mediated;GO:0050789|regulation;GO:0023046|signaling;GO:0023060|signal;GO:0065007|biological	.	.	.	cpw:CPC735_068020 Calcipressin family protein	.	43.17	44.82	40.75	46.52	66.81	100.1	24.82	32.42	71.12	83.45
BDFG_00480	hypothetical protein	.	.	.	.	.	.	.	.	8.97	8.88	8.96	10.31	9.78	8.8	4.3	3.83	12.13	16.6
BDFG_00481	hypothetical protein	.	.	.	.	.	.	.	.	1.06	0.82	0.83	0.89	1.28	1.36	1.07	0.57	1.03	1
BDFG_00482	hypothetical protein	.	.	.	.	.	.	.	.	0.71	1.16	0.83	0.79	8.49	8.1	10.52	12.7	26.56	20.28
BDFG_00483	molecular chaperone GrpE	PF01025.14|GrpE[GrpE]	GO:0005759|mitochondrial;GO:0006457|protein;GO:0051087|chaperone;GO:0000774|adenyl-nucleotide;GO:0042803|protein;GO:0030150|protein	GO:0044424|intracellular;GO:0044422|organelle;GO:0044464|cell;GO:0005759|mitochondrial;GO:0044429|mitochondrial;GO:0044446|intracellular;GO:0005575|cellular_component;GO:0044444|cytoplasmic;GO:0044267|cellular;GO:0044237|cellular;GO:0006457|protein;GO:0008152|metabolic;GO:0019538|protein;GO:0043170|macromolecule;GO:0009987|cellular;GO:0008150|biological_process;GO:0044238|primary;GO:0044260|cellu…	.	.	.	nfi:NFIA_088220 mitochondrial co-chaperone GrpE, putative; K03687 molecular chaperone GrpE	YOR232W MGE1, Protein of the mitochondrial matrix involved in protein import into mitochondria, acts as a cochaperone and a nucleotide release factor for Ssc1p, homolog of E. coli GrpE	67.94	65.24	63.35	60.83	30.74	31.95	26.87	24.65	48.5	54.44
BDFG_00484	phenylalanyl-tRNA synthetase alpha chain	TIGR00469[pheS_mito: phenylalanine--tRNA ligase];PF01409.15|tRNA-synt_2d[tRNA synthetases class II core domain (F)];PF03147.9|FDX-ACB[Ferredoxin-fold anticodon binding domain]	GO:0000287|magnesium;GO:0006432|phenylalanyl-tRNA;GO:0004826|phenylalanine-tRNA;GO:0005524|ATP;GO:0000049|tRNA;GO:0005737|cytoplasm;GO:0008033|tRNA	GO:0005488|binding;GO:0043169|cation;GO:0000287|magnesium;GO:0043167|ion;GO:0003674|molecular_function;GO:0046872|metal;GO:0043039|tRNA;GO:0044237|cellular;GO:0006519|cellular;GO:0006432|phenylalanyl-tRNA;GO:0008152|metabolic;GO:0006520|cellular;GO:0042180|cellular;GO:0006139|nucleobase,;GO:0034641|cellular;GO:0043170|macromolecule;GO:0006418|tRNA;GO:0009987|cellular;GO:0009308|amine;GO:0008150|b…	EC:6.1.1.20[Phenylalanine--tRNA ligase.]	.	.	afm:AFUA_2G13030 phenylalanyl-tRNA synthetase alpha subunit (PodG), putative (EC:6.1.1.20); K01889 phenylalanyl-tRNA synthetase alpha chain [EC:6.1.1.20]	YPR047W MSF1, Mitochondrial phenylalanyl-tRNA synthetase alpha subunit, active as a monomer, unlike the cytoplasmic subunit which is active as a dimer complexed to a beta subunit dimer	39.3	40.69	40.32	40.1	25.03	26.17	10.03	9.13	37.88	37.14
BDFG_00485	hypothetical protein	PF00153.22|Mito_carr[Mitochondrial carrier protein]	GO:0055085|transmembrane;GO:0016021|integral;GO:0005739|mitochondrion;GO:0005488|binding;GO:0006839|mitochondrial	GO:0051234|establishment;GO:0009987|cellular;GO:0008150|biological_process;GO:0006810|transport;GO:0055085|transmembrane;GO:0031224|intrinsic;GO:0044425|membrane;GO:0044464|cell;GO:0016021|integral;GO:0005575|cellular_component;GO:0044424|intracellular;GO:0043227|membrane-bounded;GO:0043229|intracellular;GO:0005739|mitochondrion;GO:0043226|organelle;GO:0043231|intracellular;GO:0044444|cytoplasmic…	.	.	.	aor:AOR_1_620014 AO090026000334; dicarboxylate transporter; K13577 solute carrier family 25 (mitochondrial dicarboxylate transporter), member 10	YLR348C DIC1, Mitochondrial dicarboxylate carrier, integral membrane protein, catalyzes a dicarboxylate-phosphate exchange across the inner mitochondrial membrane, transports cytoplasmic dicarboxylates into the mitochondrial matrix	44.48	41.41	44.05	47.08	34.05	34.88	8.66	8.46	39.52	43.84
BDFG_00486	cytochrome c oxidase subunit 6b	PF02297.12|COX6B[Cytochrome oxidase c subunit VIb]	GO:0004129|cytochrome-c;GO:0005739|mitochondrion;GO:0055114|oxidation	GO:0022892|substrate-specific;GO:0015077|monovalent;GO:0016675|oxidoreductase;GO:0015078|hydrogen;GO:0022891|substrate-specific;GO:0004129|cytochrome-c;GO:0003824|catalytic;GO:0022890|inorganic;GO:0005215|transporter;GO:0015075|ion;GO:0003674|molecular_function;GO:0016676|oxidoreductase;GO:0015002|heme-copper;GO:0016491|oxidoreductase;GO:0008324|cation;GO:0022857|transmembrane;GO:0044424|intracel…	EC:1.9.3.1[Cytochrome-c oxidase.]	.	.	cpw:CPC735_067960 cytochrome c oxidase polypeptide VIb, putative (EC:1.9.3.1); K02267 cytochrome c oxidase subunit 6b	YLR038C COX12, Subunit VIb of cytochrome c oxidase, which is the terminal member of the mitochondrial inner membrane electron transport chain	709.73	828.04	874.26	922.66	314.52	340.54	267.45	250.92	984.09	1253.27
BDFG_00487	hypothetical protein	PF06522.6|B12D[NADH-ubiquinone reductase complex 1 MLRQ subunit]	.	.	.	.	TMH:1	.	.	990.51	1248.99	1273.92	1297.7	430.94	418.94	360.23	316.92	1394.22	1744.56
BDFG_00488	peptidylprolyl isomerase	PF14259.1|RRM_6[RNA recognition motif (a.k.a. RRM, RBD, or RNP domain)];PF13893.1|RRM_5[RNA recognition motif. (a.k.a. RRM, RBD, or RNP domain)];PF00076.17|RRM_1[RNA recognition motif. (a.k.a. RRM, RBD, or RNP domain)]	GO:0000166|nucleotide;GO:0016853|isomerase;GO:0003676|nucleic	GO:0005488|binding;GO:0003674|molecular_function;GO:0000166|nucleotide;GO:0003824|catalytic;GO:0016853|isomerase;GO:0003676|nucleic	EC:5.2.1.8[Peptidylprolyl isomerase.]	.	.	cpw:CPC735_067940 RNA recognition motif containing protein	.	26.12	28.18	28.23	29.78	40.67	34.31	21.84	19.99	30.39	32.65
BDFG_00489	protein transporter SEC31	PF07304.6|SRA1[Steroid receptor RNA activator (SRA1)];PF00400.27|WD40[WD domain, G-beta repeat]	GO:0005789|endoplasmic;GO:0015031|protein;GO:0012507|ER;GO:0016192|vesicle-mediated	GO:0016020|membrane;GO:0031090|organelle;GO:0044424|intracellular;GO:0044422|organelle;GO:0044425|membrane;GO:0044464|cell;GO:0005789|endoplasmic;GO:0044446|intracellular;GO:0005575|cellular_component;GO:0044432|endoplasmic;GO:0044444|cytoplasmic;GO:0015031|protein;GO:0051234|establishment;GO:0008150|biological_process;GO:0045184|establishment;GO:0006810|transport;GO:0030658|transport;GO:0044433|…	.	.	.	cim:CIMG_05120 hypothetical protein; K14005 protein transport protein SEC31	YDL195W SEC31, Essential phosphoprotein component p150 of the COPII coat of secretory pathway vesicles, in complex with Sec13p, required for ER-derived transport vesicle formation	89.49	82.94	83.99	86.44	94.45	100.49	61.23	67.2	81.67	81.3
BDFG_00490	hypothetical protein	PF13813.1|MBOAT_2[Membrane bound O-acyl transferase family]	.	.	.	.	TMH:6	afm:AFUA_6G14000 toxin biosynthesis protein Tri7-like	.	0.99	1.5	0.77	1.05	0.9	0.68	1.44	1.19	0.82	0.87
BDFG_00491	hypothetical protein	PF04695.8|Pex14_N[Peroxisomal membrane anchor protein (Pex14p) conserved region]	GO:0016020|membrane;GO:0005777|peroxisome	GO:0016020|membrane;GO:0044464|cell;GO:0005575|cellular_component;GO:0044424|intracellular;GO:0042579|microbody;GO:0043227|membrane-bounded;GO:0043229|intracellular;GO:0005777|peroxisome;GO:0043231|intracellular;GO:0043226|organelle;GO:0044444|cytoplasmic	.	.	.	cpw:CPC735_067920 Peroxisomal membrane anchor family protein	.	25.27	23.49	24.57	23.22	22.49	22.12	41.42	41.22	30.09	29.56
BDFG_00492	hypothetical protein	PF04795.7|PAPA-1[PAPA-1-like conserved region]	.	.	.	.	.	cim:CIMG_05122 hypothetical protein; K11676 Ino eighty subunit 2	YNL215W IES2, Protein that associates with the INO80 chromatin remodeling complex under low-salt conditions	41.91	43.18	43.1	42.35	31.44	31.07	32.64	32.39	47.49	44.5
BDFG_00493	hypothetical protein	.	.	.	.	.	TMH:1	.	.	10.64	10.9	9.88	9.04	7.97	8.72	1.97	1.69	4.36	6.54
BDFG_00494	hypothetical protein	PF09462.5|Mus7[Mus7/MMS22 family]	.	.	.	.	.	spo:SPAC6B12.02c mus7; DNA repair protein Mus7/Mms22	.	10.12	9.33	9.17	9.04	13.25	13.47	8.35	8.37	9.02	7.09
BDFG_00495	hypothetical protein	PF13259.1|DUF4050[Protein of unknown function (DUF4050)]	.	.	.	.	.	.	.	23.22	22.2	21.87	22.85	13.88	12.78	11.3	10.37	18.61	17.67
BDFG_00496	hypothetical protein	PF00004.24|AAA[ATPase family associated with various cellular activities (AAA)]	GO:0000502|proteasome;GO:0005524|ATP;GO:0017111|nucleoside-triphosphatase	GO:0032991|macromolecular;GO:0044424|intracellular;GO:0044464|cell;GO:0000502|proteasome;GO:0005575|cellular_component;GO:0043234|protein;GO:0032553|ribonucleotide;GO:0005488|binding;GO:0030554|adenyl;GO:0032559|adenyl;GO:0017076|purine;GO:0005524|ATP;GO:0001882|nucleoside;GO:0003674|molecular_function;GO:0000166|nucleotide;GO:0032555|purine;GO:0001883|purine;GO:0016817|hydrolase;GO:0016787|hydro…	.	.	.	cpw:CPC735_064540 ATPase, AAA family protein	.	47.51	43.43	45.44	44.54	38.93	40.01	18.15	19.46	39.49	40.05
BDFG_00497	hypothetical protein	.	.	.	.	SigP4[DScore:0.923]	TMH:2	nfi:NFIA_011890 SH3 domain protein	.	18.37	19.86	18.22	18.26	27.38	25.55	26.05	25.92	19.85	21.94
BDFG_00498	hypothetical protein	PF01803.11|LIM_bind[LIM-domain binding protein]	.	.	.	.	.	afv:AFLA_135830 PtaB protein, putative	.	53.4	47.16	50.35	54.17	54.93	54.99	51.46	58.58	45.04	41.84
BDFG_00499	urease accessory protein	TIGR00101[ureG: urease accessory protein UreG];PF02492.14|cobW[CobW/HypB/UreG, nucleotide-binding domain]	GO:0005524|ATP;GO:0016151|nickel;GO:0005737|cytoplasm	GO:0032553|ribonucleotide;GO:0005488|binding;GO:0030554|adenyl;GO:0032559|adenyl;GO:0017076|purine;GO:0005524|ATP;GO:0001882|nucleoside;GO:0003674|molecular_function;GO:0000166|nucleotide;GO:0032555|purine;GO:0001883|purine;GO:0043169|cation;GO:0043167|ion;GO:0016151|nickel;GO:0046914|transition;GO:0046872|metal;GO:0005737|cytoplasm;GO:0044424|intracellular;GO:0044464|cell;GO:0005575|cellular_com…	.	.	.	cpw:CPC735_064560 Urease accessory protein ureG, putative; K03189 urease accessory protein	.	210.38	213.67	206.86	199.07	415.36	430.46	99.06	105	270.55	284.08
BDFG_00500	hypothetical protein	PF08149.6|BING4CT[BING4CT (NUC141) domain];PF00400.27|WD40[WD domain, G-beta repeat]	GO:0030529|ribonucleoprotein;GO:0003676|nucleic	GO:0032991|macromolecular;GO:0044424|intracellular;GO:0044464|cell;GO:0005575|cellular_component;GO:0030529|ribonucleoprotein;GO:0005488|binding;GO:0003674|molecular_function;GO:0003676|nucleic	.	.	.	cim:CIMG_05166 hypothetical protein; K14768 U3 small nucleolar RNA-associated protein 7	YER082C UTP7, Nucleolar protein, component of the small subunit SSU processome containing the U3 snoRNA that is involved in processing of pre-18S rRNA	19.31	20.22	20.83	19.03	10.57	9.89	8.11	7.53	10.91	12.19
BDFG_00501	hypothetical protein	PF04950.7|DUF663[Protein of unknown function (DUF663)];PF08142.7|AARP2CN[AARP2CN (NUC121) domain]	GO:0042254|ribosome;GO:0005634|nucleus	GO:0044085|cellular;GO:0022613|ribonucleoprotein;GO:0009987|cellular;GO:0008150|biological_process;GO:0042254|ribosome;GO:0044424|intracellular;GO:0044464|cell;GO:0043227|membrane-bounded;GO:0043229|intracellular;GO:0005575|cellular_component;GO:0043226|organelle;GO:0043231|intracellular;GO:0005634|nucleus	.	.	.	cpw:CPC735_064580 hypothetical protein; K14799 pre-rRNA-processing protein TSR1	YDL060W TSR1, Protein required for processing of 20S pre-rRNA in the cytoplasm, associates with pre-40S ribosomal particles	43.07	39.52	41.06	41.16	26.63	27.05	14.09	13.73	24.81	25.43
BDFG_00502	hypothetical protein	PF05277.7|DUF726[Protein of unknown function (DUF726)]	.	.	.	.	TMH:4	tve:TRV_03776 DUF726 domain protein	.	22.08	22.23	21.79	23.62	20.61	20.05	25.49	26.71	22.46	23.53
BDFG_00503	hypothetical protein	.	GO:0006886|intracellular;GO:0005783|endoplasmic;GO:0005794|Golgi;GO:0005488|binding	GO:0046907|intracellular;GO:0015031|protein;GO:0051234|establishment;GO:0051649|establishment;GO:0006886|intracellular;GO:0008150|biological_process;GO:0006810|transport;GO:0045184|establishment;GO:0005783|endoplasmic;GO:0044424|intracellular;GO:0044464|cell;GO:0043227|membrane-bounded;GO:0043229|intracellular;GO:0005575|cellular_component;GO:0043226|organelle;GO:0043231|intracellular;GO:0044444|…	.	.	.	cpw:CPC735_064620 vesicular-fusion protein sec17, putative	YBL050W SEC17, Peripheral membrane protein required for vesicular transport between ER and Golgi and for the 'priming' step in homotypic vacuole fusion, part of the cis-SNARE complex, has similarity to alpha-SNAP	69.27	66.62	55.78	57.72	69.39	72.6	67.84	69.35	81.51	82.82
BDFG_00504	hypothetical protein	PF13606.1|Ank_3[Ankyrin repeat];PF12796.2|Ank_2[Ankyrin repeats (3 copies)];PF00023.25|Ank[Ankyrin repeat]	GO:0008270|zinc;GO:0003676|nucleic	GO:0005488|binding;GO:0043169|cation;GO:0043167|ion;GO:0003674|molecular_function;GO:0008270|zinc;GO:0046914|transition;GO:0046872|metal;GO:0003676|nucleic	.	.	.	cpw:CPC735_064630 ankyrin repeat containing protein	.	0.82	0.82	0.61	0.7	0.92	0.74	1.57	1.66	0.45	0.46
BDFG_00505	hypothetical protein	.	.	.	.	.	.	.	.	1.66	1.4	1.48	1.62	0.98	1.05	6.92	10.98	1.11	1.23
BDFG_00506	hypothetical protein	.	.	.	.	.	.	.	.	22.85	23.49	22.82	20.93	18.43	17.89	52.39	48.78	31.84	31.58
BDFG_00507	hypothetical protein	.	.	.	.	.	TMH:4	.	.	17.09	17.37	16.06	16.01	19.02	16.9	2.13	3.49	10.64	11.12
BDFG_00508	ferredoxin-NADP+ reductase	.	GO:0004324|ferredoxin-NADP+;GO:0005488|binding;GO:0055114|oxidation	GO:0003824|catalytic;GO:0008937|ferredoxin;GO:0016730|oxidoreductase;GO:0003674|molecular_function;GO:0016731|oxidoreductase;GO:0016491|oxidoreductase;GO:0004324|ferredoxin-NADP+;GO:0005488|binding;GO:0008152|metabolic;GO:0008150|biological_process;GO:0055114|oxidation	EC:1.18.1.2[Ferredoxin--NADP(+) reductase.]	.	.	cpw:CPC735_064650 NADPH:adrenodoxin oxidoreductase, mitochondrial precursor, putative (EC:1.18.1.2); K00528 ferredoxin--NADP+ reductase [EC:1.18.1.2]	YDR376W ARH1, Oxidoreductase of the mitochondrial inner membrane, involved in cytoplasmic and mitochondrial iron homeostasis and required for activity of Fe-S cluster-containing enzymes, one of the few mitochondrial proteins essential for viability	23.5	24.26	22.42	23.22	16.92	17.67	15.97	14.89	23.67	22.34
BDFG_00509	hypothetical protein	.	.	.	.	.	TMH:1	tve:TRV_06563 Lectin C-type domain protein	YHR151C Hypothetical protein	31.12	34.12	33.74	34.87	26.09	25.62	47.31	43.84	37.68	40.02
BDFG_00510	hypothetical protein	TIGR00869[sec62: protein translocation protein, Sec62 family];PF03839.11|Sec62[Translocation protein Sec62]	GO:0008565|protein;GO:0030176|integral;GO:0015031|protein	GO:0022892|substrate-specific;GO:0005215|transporter;GO:0008565|protein;GO:0003674|molecular_function;GO:0031224|intrinsic;GO:0044424|intracellular;GO:0044422|organelle;GO:0031301|integral;GO:0044425|membrane;GO:0044464|cell;GO:0031227|intrinsic;GO:0044446|intracellular;GO:0016021|integral;GO:0005575|cellular_component;GO:0044432|endoplasmic;GO:0030176|integral;GO:0031300|intrinsic;GO:0044444|cyt…	.	.	TMH:2	aor:AOR_1_670014 AO090026000361; translocation protein Sec62; K12275 translocation protein SEC62	YPL094C SEC62, Essential subunit of Sec63 complex Sec63p, Sec62p, Sec66p and Sec72p, with Sec61 complex, Kar2p/BiP and Lhs1p forms a channel competent for SRP-dependent and post-translational SRP-independent protein targeting and import into the ER	145.56	149.74	151.73	150.93	86.19	86.3	40.89	37.67	116.27	124.45
BDFG_00511	hypothetical protein	.	.	.	.	.	.	ang:ANI_1_188024 An02g01500; peptidase family M20/M25/M40 protein	.	10.89	9.63	10.51	9.96	7.16	7.1	6.49	6.67	9.19	10.03
BDFG_00512	hypothetical protein	.	.	.	.	.	.	.	.	0.94	0.99	0.67	0.48	2.42	2.49	0.45	0.44	0.32	0.55
BDFG_00513	hypothetical protein	PF12697.2|Abhydrolase_6[Alpha/beta hydrolase family];PF00561.15|Abhydrolase_1[alpha/beta hydrolase fold];PF12695.2|Abhydrolase_5[Alpha/beta hydrolase family]	GO:0016787|hydrolase	GO:0016787|hydrolase;GO:0003824|catalytic;GO:0003674|molecular_function	.	.	.	cpw:CPC735_064690 alpha/beta hydrolase fold family protein	.	15	12.95	11.74	10.96	14.14	13.07	11.17	9.25	10.75	12.18
BDFG_00514	hypothetical protein	.	.	.	.	.	.	.	.	66.52	64.78	59.39	61.03	60.36	60.18	38.77	42.55	68.8	74.12
BDFG_00515	carnitine O-acetyltransferase	PF00755.15|Carn_acyltransf[Choline/Carnitine o-acyltransferase]	GO:0004092|carnitine	GO:0016413|O-acetyltransferase;GO:0016746|transferase;GO:0003824|catalytic;GO:0004092|carnitine;GO:0016740|transferase;GO:0008374|O-acyltransferase;GO:0016406|carnitine;GO:0003674|molecular_function;GO:0016747|transferase;GO:0016407|acetyltransferase;GO:0008415|acyltransferase	EC:2.3.1.7[Carnitine O-acetyltransferase.]	.	.	cpw:CPC735_064710 carnitine O-acetyltransferase, mitochondrial precursor, putative (EC:2.3.1.7); K00624 carnitine O-acetyltransferase [EC:2.3.1.7]	YML042W CAT2, Carnitine acetyl-CoA transferase present in both mitochondria and peroxisomes, transfers activated acetyl groups to carnitine to form acetylcarnitine which can be shuttled across membranes	53.51	53.32	49.06	49.23	62.14	63.92	135.52	155.39	59.73	56.84
BDFG_00516	hypothetical protein	PF08642.5|Rxt3[Histone deacetylation protein Rxt3]	.	.	.	.	.	aga:AgaP_AGAP001786 AGAP001786-PA; K11653 AT-rich interactive domain-containing protein 1	.	28.14	27.44	24.16	24.25	21.21	21.73	35.4	38.87	22.43	23.12
BDFG_00517	hypothetical protein	PF02487.12|CLN3[CLN3 protein]	GO:0006810|transport;GO:0016020|membrane;GO:0005773|vacuole	GO:0051234|establishment;GO:0008150|biological_process;GO:0006810|transport;GO:0016020|membrane;GO:0044464|cell;GO:0005575|cellular_component;GO:0044424|intracellular;GO:0043227|membrane-bounded;GO:0043229|intracellular;GO:0043226|organelle;GO:0043231|intracellular;GO:0005773|vacuole;GO:0044444|cytoplasmic	.	.	TMH:10	cpw:CPC735_064740 CLN3 family protein; K12389 battenin	YJL059W YHC3, Vacuolar membrane protein involved in the ATP-dependent transport of arginine into the vacuole and possibly in balancing ion homeostasis, homolog of human CLN3 involved in Batten disease juvenile onset neuronal ceroid lipofuscinosis	48.02	48.48	43.9	43.5	46.69	42.06	33.46	35.96	46.65	49.74
BDFG_00518	esterase/lipase	PF07859.8|Abhydrolase_3[alpha/beta hydrolase fold]	GO:0016020|membrane;GO:0016787|hydrolase	GO:0016020|membrane;GO:0044464|cell;GO:0005575|cellular_component;GO:0016787|hydrolase;GO:0003824|catalytic;GO:0003674|molecular_function	.	.	.	cpw:CPC735_064750 alpha/beta hydrolase fold domain containing protein	YJL059W YHC3, Vacuolar membrane protein involved in the ATP-dependent transport of arginine into the vacuole and possibly in balancing ion homeostasis, homolog of human CLN3 involved in Batten disease juvenile onset neuronal ceroid lipofuscinosis	37.17	33.79	36.99	39.05	37.57	38.72	47.91	48.03	30.3	31.53
BDFG_00519	acetylornithine aminotransferase	TIGR00707[argD: transaminase, acetylornithine/succinylornithine family];PF00155.16|Aminotran_1_2[Aminotransferase class I and II];PF00202.16|Aminotran_3[Aminotransferase class-III]	GO:0006525|arginine;GO:0003992|N2-acetyl-L-ornithine:2-oxoglutarate;GO:0030170|pyridoxal	GO:0044237|cellular;GO:0006519|cellular;GO:0008152|metabolic;GO:0006520|cellular;GO:0042180|cellular;GO:0034641|cellular;GO:0009987|cellular;GO:0009308|amine;GO:0008150|biological_process;GO:0044106|cellular;GO:0009064|glutamine;GO:0044281|small;GO:0006525|arginine;GO:0006807|nitrogen;GO:0044238|primary;GO:0019752|carboxylic;GO:0006082|organic;GO:0043436|oxoacid;GO:0003992|N2-acetyl-L-ornithine:2…	EC:2.6.1.11[Acetylornithine transaminase.]	.	.	ure:UREG_06414 acetylornithine aminotransferase; K00818 acetylornithine aminotransferase [EC:2.6.1.11]	YOL140W ARG8, Acetylornithine aminotransferase, catalyzes the fourth step in the biosynthesis of the arginine precursor ornithine	69.82	74.61	95.7	105.18	51.74	52.27	11.12	11.13	98.52	108.3
BDFG_00520	hypothetical protein	PF07896.7|DUF1674[Protein of unknown function (DUF1674)]	.	.	.	.	.	afv:AFLA_135350 protein FMP21, mitochondrial precursor, putative	YBR269C FMP21, Putative protein of unknown function, the authentic, non-tagged protein is detected in highly purified mitochondria in high-throughput studies	39.43	44.02	50.35	46.91	49.75	46.15	45.44	34.15	61.31	59.88
BDFG_00521	hydroxymethylglutaryl-CoA lyase	PF00682.14|HMGL-like[HMGL-like]	GO:0006525|arginine;GO:0004419|hydroxymethylglutaryl-CoA;GO:0008483|transaminase;GO:0030170|pyridoxal	GO:0044237|cellular;GO:0006519|cellular;GO:0008152|metabolic;GO:0006520|cellular;GO:0042180|cellular;GO:0034641|cellular;GO:0009987|cellular;GO:0009308|amine;GO:0008150|biological_process;GO:0044106|cellular;GO:0009064|glutamine;GO:0044281|small;GO:0006525|arginine;GO:0006807|nitrogen;GO:0044238|primary;GO:0019752|carboxylic;GO:0006082|organic;GO:0043436|oxoacid;GO:0003824|catalytic;GO:0016830|ca…	EC:4.1.3.4[Hydroxymethylglutaryl-CoA lyase.]	.	.	ang:ANI_1_656024 An02g04640; hydroxymethylglutaryl-CoA lyase; K01640 hydroxymethylglutaryl-CoA lyase [EC:4.1.3.4]	.	54.32	55.03	53.25	50.85	50.74	51.26	35.37	29.96	77.61	79.18
BDFG_00522	diphthamide biosynthesis protein 1	TIGR00322[diphth2_R: diphthamide biosynthesis enzyme Dph1/Dph2 domain];PF01866.12|Diphthamide_syn[Putative diphthamide synthesis protein]	GO:0005737|cytoplasm	GO:0005737|cytoplasm;GO:0044424|intracellular;GO:0044464|cell;GO:0005575|cellular_component	.	.	.	cpw:CPC735_064790 diphthamide synthesis family protein	YIL103W DPH1, Protein required, along with Dph2p, Kti11p, Jjj3p, and Dph5p, for synthesis of diphthamide, which is a modified histidine residue of translation elongation factor 2 Eft1p or Eft2p, may act in a complex with Dph2p and Kti11p	21.48	20.91	18.57	18.26	12.7	13.3	23.12	19.59	12.98	13.86
BDFG_00523	hypothetical protein	PF00439.20|Bromodomain[Bromodomain]	.	.	.	.	.	lbz:LbrM34_V2.0530 proteophosphoglycan ppg4	.	19.21	18.85	19.81	19.34	24.99	24.88	25.46	23.4	23.19	20.55
BDFG_00524	hypothetical protein	.	.	.	.	.	.	.	.	93	95.48	113.11	111.64	108.05	112.28	68.14	67.51	103.85	105.99
BDFG_00525	phosphoribosylamidoimidazole- succinocarboxamidesynthase	TIGR01162[purE: phosphoribosylaminoimidazole carboxylase, catalytic subunit];PF02786.12|CPSase_L_D2[Carbamoyl-phosphate synthase L chain, ATP binding domain];PF00731.15|AIRC[AIR carboxylase];TIGR01161[purK: phosphoribosylaminoimidazole carboxylase, ATPase subunit];PF13535.1|ATP-grasp_4[ATP-grasp domain];PF02222.17|ATP-grasp[ATP-grasp domain]	GO:0005524|ATP;GO:0006189|'de;GO:0004638|phosphoribosylaminoimidazole	GO:0032553|ribonucleotide;GO:0005488|binding;GO:0030554|adenyl;GO:0032559|adenyl;GO:0017076|purine;GO:0005524|ATP;GO:0001882|nucleoside;GO:0003674|molecular_function;GO:0000166|nucleotide;GO:0032555|purine;GO:0001883|purine;GO:0009165|nucleotide;GO:0009167|purine;GO:0009259|ribonucleotide;GO:0009117|nucleotide;GO:0009058|biosynthetic;GO:0009156|ribonucleoside;GO:0044237|cellular;GO:0046040|IMP;GO…	EC:4.1.1.21[Phosphoribosylaminoimidazole carboxylase.]	.	.	cim:CIMG_00790 hypothetical protein; K11808 phosphoribosylaminoimidazole carboxylase [EC:4.1.1.21]	YOR128C ADE2, Phosphoribosylaminoimidazole carboxylase, catalyzes a step in the 'de novo' purine nucleotide biosynthetic pathway, red pigment accumulates in mutant cells deprived of adenine	74.49	71.3	68.09	66.51	46.46	45.55	25.12	27.42	59.17	62.41
BDFG_00526	hypothetical protein	PF03200.11|Glyco_hydro_63[Mannosyl oligosaccharide glucosidase]	GO:0003824|catalytic	GO:0003824|catalytic;GO:0003674|molecular_function	.	.	.	nhe:NECHADRAFT_90234 glycoside hydrolase family 63	YMR196W Hypothetical protein	62.26	60.34	60.48	61.59	64.79	67.43	29.98	31.42	59.74	58.39
BDFG_00527	hypothetical protein	.	GO:0016740|transferase	GO:0003824|catalytic;GO:0016740|transferase;GO:0003674|molecular_function	.	.	.	.	.	0	0.57	0	0.25	0.18	0.1	0.2	0.59	0.33	0.12
BDFG_00528	hypothetical protein	.	GO:0016740|transferase	GO:0003824|catalytic;GO:0016740|transferase;GO:0003674|molecular_function	.	.	.	act:ACLA_023050 phosphotransferase enzyme family protein	.	0.16	0.15	0.05	0.11	0.19	0	0.33	0.16	0.24	0.19
BDFG_00529	hypothetical protein	PF06413.6|Neugrin[Neugrin]	.	.	.	.	.	afm:AFUA_2G12370 mitochondrion organization and biogenesis protein, putative	YNL213C Hypothetical protein	27.27	26.28	27.71	27.27	12.47	11.49	16.1	13.5	22.48	20.99
BDFG_00530	hypothetical protein	PF08737.5|Rgp1[Rgp1]	.	.	.	.	.	abe:ARB_04880 intracellular protein transport protein (Sat1), putative	.	22.55	22.68	22.62	24.37	21.56	20.52	18.86	17.73	21.37	20.44
BDFG_00531	maintenance-ploidy protein mob1	PF03637.12|Mob1_phocein[Mob1/phocein family]	GO:0005515|protein;GO:0016301|kinase	GO:0005515|protein;GO:0005488|binding;GO:0003674|molecular_function;GO:0016301|kinase;GO:0003824|catalytic;GO:0016740|transferase;GO:0016772|transferase	.	.	.	cim:CIMG_05217 hypothetical protein; K06685 maintenance of ploidy protein MOB1 (MPS1 binder 1)	YIL106W MOB1, Component of the mitotic exit network	40.29	44.55	43.08	43.86	36.94	37.19	12.64	11.87	36.99	37.47
BDFG_00532	F-type H+-transporting ATPase oligomycin sensitivity conferral protein	PF00213.13|OSCP[ATP synthase delta (OSCP) subunit];TIGR01145[ATP_synt_delta: ATP synthase F1, delta subunit]	GO:0015986|ATP;GO:0045261|proton-transporting;GO:0016787|hydrolase;GO:0005886|plasma;GO:0046933|hydrogen	GO:0034220|ion;GO:0009165|nucleotide;GO:0009259|ribonucleotide;GO:0009117|nucleotide;GO:0009142|nucleoside;GO:0009058|biosynthetic;GO:0044237|cellular;GO:0051234|establishment;GO:0008152|metabolic;GO:0046483|heterocycle;GO:0006812|cation;GO:0006139|nucleobase,;GO:0006753|nucleoside;GO:0055086|nucleobase,;GO:0009144|purine;GO:0009987|cellular;GO:0008150|biological_process;GO:0009145|purine;GO:0046…	EC:3.6.3.14[H(+)-transporting two-sector ATPase.]	.	.	cpw:CPC735_064820 ATP synthase oligomycin sensitivity conferral protein, putative (EC:3.6.3.14); K02137 F-type H+-transporting ATPase oligomycin sensitivity conferral protein [EC:3.6.3.14]	YDR298C ATP5, Subunit 5 of the stator stalk of mitochondrial F1F0 ATP synthase, which is an evolutionarily conserved enzyme complex required for ATP synthesis	331.4	361.23	347.59	340.93	259.95	279.48	140.95	133.61	407.93	413.4
BDFG_00533	hypothetical protein	PF00400.27|WD40[WD domain, G-beta repeat]	.	.	.	.	.	cpw:CPC735_064860 WD domain, G-beta repeat containing protein	.	19.91	17.95	19.76	20.19	19.22	20.97	11.99	13.8	14.72	13.78
BDFG_00534	hypothetical protein	PF08631.5|SPO22[Meiosis protein SPO22/ZIP4 like]	.	.	.	.	.	smp:SMAC_04082 zip4; ZIP4 protein	YIL073C SPO22, Meiosis-specific protein essential for chromosome synapsis, similar to phospholipase A2, involved in completion of nuclear divisions during meiosis, induced early in meiosis	1.49	1.55	1.75	1.82	2.76	2.8	2.55	2.66	1.44	1.46
BDFG_00535	hypothetical protein	.	GO:0005634|nucleus;GO:0006355|regulation;GO:0008270|zinc;GO:0003700|transcription	GO:0043229|intracellular;GO:0044424|intracellular;GO:0005575|cellular_component;GO:0043226|organelle;GO:0043231|intracellular;GO:0005634|nucleus;GO:0044464|cell;GO:0043227|membrane-bounded;GO:0050794|regulation;GO:0010468|regulation;GO:0006355|regulation;GO:0031326|regulation;GO:0080090|regulation;GO:0060255|regulation;GO:0019219|regulation;GO:0010556|regulation;GO:0031323|regulation;GO:0051252|r…	.	.	.	cpw:CPC735_064880 Fungal Zn binuclear cluster domain containing protein	YPL133C RDS2, Zinc cluster transcriptional activator involved in conferring resistance to ketoconazole	21.09	23.01	21.81	22.75	23.81	23.18	47.76	43.65	30.03	28.91
BDFG_00536	hypothetical protein	PF13094.1|CENP-Q[CENP-A-nucleosome distal (CAD) centromere subunit]	.	.	.	.	.	cpw:CPC735_064890 hypothetical protein; K11697 kinetochore protein Fta7	.	28.56	31.14	32.81	32.11	46.55	40.76	21.46	20.69	26.95	25.26
BDFG_00537	hypothetical protein	PF00010.21|HLH[Helix-loop-helix DNA-binding domain]	GO:0005634|nucleus;GO:0030528|transcription;GO:0045449|regulation	GO:0044424|intracellular;GO:0044464|cell;GO:0043227|membrane-bounded;GO:0043229|intracellular;GO:0005575|cellular_component;GO:0043226|organelle;GO:0043231|intracellular;GO:0005634|nucleus;GO:0030528|transcription;GO:0003674|molecular_function;GO:0050794|regulation;GO:0060255|regulation;GO:0019219|regulation;GO:0009889|regulation;GO:0051171|regulation;GO:0008150|biological_process;GO:0045449|regu…	.	.	.	act:ACLA_071160 HLH transcription factor, putative	.	20.92	20.97	20.56	21.17	12.37	11.63	21.44	24.25	14.48	14.35
BDFG_00538	hypothetical protein	.	.	.	.	.	TMH:4	ang:ANI_1_608024 An02g04340; integral membrane protein	.	13.46	14.43	15.47	15.58	12.65	12.46	16.34	16.11	14.88	14.98
BDFG_00539	cytochrome c oxidase assembly protein subunit 11	PF04442.9|CtaG_Cox11[Cytochrome c oxidase assembly protein CtaG/Cox11]	GO:0005634|nucleus;GO:0003677|DNA;GO:0005524|ATP;GO:0005507|copper;GO:0006260|DNA;GO:0017111|nucleoside-triphosphatase	GO:0044424|intracellular;GO:0044464|cell;GO:0043227|membrane-bounded;GO:0043229|intracellular;GO:0005575|cellular_component;GO:0043226|organelle;GO:0043231|intracellular;GO:0005634|nucleus;GO:0005488|binding;GO:0003677|DNA;GO:0003674|molecular_function;GO:0003676|nucleic;GO:0032553|ribonucleotide;GO:0030554|adenyl;GO:0032559|adenyl;GO:0017076|purine;GO:0005524|ATP;GO:0001882|nucleoside;GO:0000166…	.	.	TMH:1	ure:UREG_06395 cytochrome c oxidase assembly protein ctaG; K02258 cytochrome c oxidase assembly protein subunit 11	YPL132W COX11, Mitochondrial inner membrane protein required for delivery of copper to the Cox1p subunit of cytochrome c oxidase, association with mitochondrial ribosomes suggests that copper delivery may occur during translation of Cox1p	42.19	41.19	41.65	42.2	32.38	31.08	33.63	32.39	61.05	61.39
BDFG_00540	replication factor C subunit 5	PF00004.24|AAA[ATPase family associated with various cellular activities (AAA)];PF13177.1|DNA_pol3_delta2[DNA polymerase III, delta subunit];PF08542.6|Rep_fac_C[Replication factor C C-terminal domain]	GO:0005634|nucleus;GO:0003677|DNA;GO:0005524|ATP;GO:0005507|copper;GO:0006260|DNA;GO:0017111|nucleoside-triphosphatase	GO:0044424|intracellular;GO:0044464|cell;GO:0043227|membrane-bounded;GO:0043229|intracellular;GO:0005575|cellular_component;GO:0043226|organelle;GO:0043231|intracellular;GO:0005634|nucleus;GO:0005488|binding;GO:0003677|DNA;GO:0003674|molecular_function;GO:0003676|nucleic;GO:0032553|ribonucleotide;GO:0030554|adenyl;GO:0032559|adenyl;GO:0017076|purine;GO:0005524|ATP;GO:0001882|nucleoside;GO:0000166…	.	.	.	ure:UREG_06394 activator 1 38 kDa subunit; K10756 replication factor C subunit 3/5	YBR087W RFC5, Subunit of heteropentameric Replication factor C RF-C, which is a DNA binding protein and ATPase that acts as a clamp loader of the proliferating cell nuclear antigen PCNA processivity factor for DNA polymerases delta and epsilon	36.36	34.3	31.28	29.24	38.57	37.91	4.31	3.75	24.48	22
BDFG_00541	hypothetical protein	TIGR01164[rplP_bact: ribosomal protein L16];PF00252.13|Ribosomal_L16[Ribosomal protein L16p/L10e]	GO:0005840|ribosome;GO:0006412|translation;GO:0003735|structural;GO:0019843|rRNA	GO:0032991|macromolecular;GO:0044424|intracellular;GO:0043228|non-membrane-bounded;GO:0044464|cell;GO:0043229|intracellular;GO:0005840|ribosome;GO:0043232|intracellular;GO:0043226|organelle;GO:0005575|cellular_component;GO:0030529|ribonucleoprotein;GO:0044444|cytoplasmic;GO:0044267|cellular;GO:0009058|biosynthetic;GO:0044237|cellular;GO:0008152|metabolic;GO:0019538|protein;GO:0043170|macromolecul…	.	.	.	cpw:CPC735_064950 54S ribosomal protein L16, mitochondrial precursor, putative	YBL038W MRPL16, Mitochondrial ribosomal protein of the large subunit	86.27	91.37	80.31	76.12	75.04	76.86	46.23	38.2	98.93	103.05
BDFG_00542	replication factor C subunit 1	PF00533.21|BRCT[BRCA1 C Terminus (BRCT) domain];PF00004.24|AAA[ATPase family associated with various cellular activities (AAA)];PF08519.7|RFC1[Replication factor RFC1 C terminal domain]	GO:0005663|DNA;GO:0005524|ATP;GO:0003689|DNA;GO:0006260|DNA	GO:0005663|DNA;GO:0044446|intracellular;GO:0032991|macromolecular;GO:0044424|intracellular;GO:0044422|organelle;GO:0044427|chromosomal;GO:0005575|cellular_component;GO:0044464|cell;GO:0043234|protein;GO:0005524|ATP;GO:0001882|nucleoside;GO:0003674|molecular_function;GO:0000166|nucleotide;GO:0032553|ribonucleotide;GO:0005488|binding;GO:0032555|purine;GO:0030554|adenyl;GO:0001883|purine;GO:0032559|…	.	.	.	cpw:CPC735_064960 BRCA1 C Terminus domain containing protein; K10754 replication factor C subunit 1	YOR217W RFC1, Subunit of heteropentameric Replication factor C RF-C, which is a DNA binding protein and ATPase that acts as a clamp loader of the proliferating cell nuclear antigen PCNA processivity factor for DNA polymerases delta and epsilon	19.5	20.95	20.42	20.56	26.8	26.81	9.86	9.9	21.41	19.03
BDFG_00543	hypothetical protein	PF13450.1|NAD_binding_8[NAD(P)-binding Rossmann-like domain]	.	.	.	.	TMH:2	cci:CC1G_03736 microfibrillar-associated protein 1	.	20.92	20.43	20.35	20.44	23.13	21.43	16.05	15.04	29.24	33.13
BDFG_00544	hypothetical protein	PF06747.8|CHCH[CHCH domain]	.	.	.	.	.	cpw:CPC735_065020 CHCH domain containing protein	YKL195W MIA40, Essential protein of the mitochondrial intermembrane space IMS	77.45	78.95	71.72	70.25	65.6	73.29	89.04	78.78	109.52	119.09
BDFG_00545	hypothetical protein	.	.	.	.	.	TMH:3	.	.	39.97	40.79	41.01	41.3	51.58	54.5	20.25	22.42	38.78	38.52
BDFG_00546	hypothetical protein	PF00153.22|Mito_carr[Mitochondrial carrier protein]	GO:0055085|transmembrane;GO:0016021|integral;GO:0005743|mitochondrial;GO:0005488|binding	GO:0051234|establishment;GO:0009987|cellular;GO:0008150|biological_process;GO:0006810|transport;GO:0055085|transmembrane;GO:0031224|intrinsic;GO:0044425|membrane;GO:0044464|cell;GO:0016021|integral;GO:0005575|cellular_component;GO:0016020|membrane;GO:0031090|organelle;GO:0044424|intracellular;GO:0044422|organelle;GO:0019866|organelle;GO:0005743|mitochondrial;GO:0044429|mitochondrial;GO:0044446|in…	.	.	TMH:2	cpw:CPC735_065000 Mitochondrial carrier protein	YMR166C Hypothetical protein	29.1	28.39	31.53	30.93	17.47	16.86	33.38	31.7	21.83	20.09
BDFG_00547	hypothetical protein	PF03661.8|UPF0121[Uncharacterised protein family (UPF0121)]	.	.	.	.	TMH:4	aor:AOR_1_660174 AO090005000378; endoplasmic reticulum protein	YLL023C Hypothetical protein	94.63	94.13	92	93.99	104.65	104.94	51.74	56.07	84.46	92.03
BDFG_00548	hypothetical protein	.	.	.	.	.	.	.	.	0.18	0.22	0.29	0.22	0.93	0.52	0.56	0.81	0	0.09
BDFG_00549	peanut-like protein 1 (cell division control like protein 1)	PF01926.18|MMR_HSR1[50S ribosome-binding GTPase];PF00735.13|Septin[Septin]	GO:0031105|septin;GO:0005515|protein;GO:0051301|cell;GO:0005525|GTP;GO:0007049|cell	GO:0032991|macromolecular;GO:0044424|intracellular;GO:0044422|organelle;GO:0044464|cell;GO:0031105|septin;GO:0044430|cytoskeletal;GO:0044446|intracellular;GO:0005575|cellular_component;GO:0044448|cell;GO:0043234|protein;GO:0044444|cytoplasmic;GO:0005515|protein;GO:0005488|binding;GO:0003674|molecular_function;GO:0009987|cellular;GO:0008150|biological_process;GO:0051301|cell;GO:0032553|ribonucleot…	.	.	.	abe:ARB_04762 SPR28; Similar to sporulation-specific protein of the yeast CDC3/10/11/12	YLR314C CDC3, Component of the septin ring of the mother-bud neck that is required for cytokinesis, septins recruit proteins to the neck and can act as a barrier to diffusion at the membrane, and they comprise the 10nm filaments seen with EM	180.41	181.4	189.97	188.2	202.61	216.22	168.88	181.08	210.46	212.02
BDFG_00550	hypothetical protein	PF04263.11|TPK_catalytic[Thiamin pyrophosphokinase, catalytic domain];TIGR01378[thi_PPkinase: thiamine pyrophosphokinase];PF04265.9|TPK_B1_binding[Thiamin pyrophosphokinase, vitamin B1 binding domain]	GO:0005524|ATP;GO:0004788|thiamin;GO:0016301|kinase;GO:0006772|thiamin;GO:0009229|thiamin	GO:0032553|ribonucleotide;GO:0005488|binding;GO:0030554|adenyl;GO:0032559|adenyl;GO:0017076|purine;GO:0005524|ATP;GO:0001882|nucleoside;GO:0003674|molecular_function;GO:0000166|nucleotide;GO:0032555|purine;GO:0001883|purine;GO:0003824|catalytic;GO:0016778|diphosphotransferase;GO:0004788|thiamin;GO:0016740|transferase;GO:0016772|transferase;GO:0016301|kinase;GO:0006725|cellular;GO:0006772|thiamin;…	.	.	.	cpw:CPC735_065040 Thiamin pyrophosphokinase, catalytic domain containing protein; K00949 thiamine pyrophosphokinase [EC:2.7.6.2]	YOR143C THI80, Thiamine pyrophosphokinase, phosphorylates thiamine to produce the coenzyme thiamine pyrophosphate thiamine diphosphate	34.28	33.95	33.81	32.6	24.76	27.01	13.62	12.14	53.43	51.78
BDFG_00551	hypothetical protein	PF02854.14|MIF4G[MIF4G domain];PF04050.9|Upf2[Up-frameshift suppressor 2]	GO:0016070|RNA;GO:0005515|protein	GO:0044237|cellular;GO:0008152|metabolic;GO:0006139|nucleobase,;GO:0043170|macromolecule;GO:0009987|cellular;GO:0008150|biological_process;GO:0006807|nitrogen;GO:0044238|primary;GO:0016070|RNA;GO:0044260|cellular;GO:0005515|protein;GO:0005488|binding;GO:0003674|molecular_function	.	.	.	cpw:CPC735_065050 MIF4G domain containing protein; K14327 regulator of nonsense transcripts 2	.	41.02	37.92	39.65	40.51	37.46	38.64	31.72	33.91	32.14	31.95
BDFG_00552	hypothetical protein	.	GO:0016070|RNA;GO:0005515|protein	GO:0044237|cellular;GO:0008152|metabolic;GO:0006139|nucleobase,;GO:0043170|macromolecule;GO:0009987|cellular;GO:0008150|biological_process;GO:0006807|nitrogen;GO:0044238|primary;GO:0016070|RNA;GO:0044260|cellular;GO:0005515|protein;GO:0005488|binding;GO:0003674|molecular_function	.	.	.	.	.	25.56	21.86	22.54	17.07	14.48	20.77	58.41	52.63	55.59	94.31
BDFG_00553	hypothetical protein	PF00067.17|p450[Cytochrome P450]	GO:0009055|electron;GO:0020037|heme;GO:0004497|monooxygenase;GO:0055114|oxidation	GO:0009055|electron;GO:0003674|molecular_function;GO:0020037|heme;GO:0005488|binding;GO:0043169|cation;GO:0046906|tetrapyrrole;GO:0005506|iron;GO:0043167|ion;GO:0046914|transition;GO:0046872|metal;GO:0003824|catalytic;GO:0004497|monooxygenase;GO:0016491|oxidoreductase;GO:0008152|metabolic;GO:0008150|biological_process;GO:0055114|oxidation	.	.	.	tve:TRV_00373 cytochrome P450 monooxygenase, putative	.	1.65	1.83	1.51	1.59	1.97	1.93	4.5	5.91	1.38	1.87
BDFG_00554	hypothetical protein	.	GO:0009055|electron;GO:0020037|heme;GO:0004497|monooxygenase;GO:0055114|oxidation	GO:0009055|electron;GO:0003674|molecular_function;GO:0020037|heme;GO:0005488|binding;GO:0043169|cation;GO:0046906|tetrapyrrole;GO:0005506|iron;GO:0043167|ion;GO:0046914|transition;GO:0046872|metal;GO:0003824|catalytic;GO:0004497|monooxygenase;GO:0016491|oxidoreductase;GO:0008152|metabolic;GO:0008150|biological_process;GO:0055114|oxidation	.	.	.	tve:TRV_00373 cytochrome P450 monooxygenase, putative	.	1.04	1.25	0.75	0.8	1.06	1.07	2.41	2.87	1.31	0.74
BDFG_00555	hypothetical protein	.	GO:0009055|electron;GO:0020037|heme;GO:0004497|monooxygenase	GO:0009055|electron;GO:0003674|molecular_function;GO:0020037|heme;GO:0005488|binding;GO:0043169|cation;GO:0046906|tetrapyrrole;GO:0005506|iron;GO:0043167|ion;GO:0046914|transition;GO:0046872|metal;GO:0003824|catalytic;GO:0004497|monooxygenase;GO:0016491|oxidoreductase	.	.	TMH:1	.	.	0.68	0.76	0.46	0.82	0.53	1	0.51	1.09	0.44	0.7
BDFG_00556	hypothetical protein	PF13450.1|NAD_binding_8[NAD(P)-binding Rossmann-like domain];PF00743.14|FMO-like[Flavin-binding monooxygenase-like];PF13434.1|K_oxygenase[L-lysine 6-monooxygenase (NADPH-requiring)];PF13738.1|Pyr_redox_3[Pyridine nucleotide-disulphide oxidoreductase];PF07992.9|Pyr_redox_2[Pyridine nucleotide-disulphide oxidoreductase]	GO:0050661|NADP;GO:0050660|FAD;GO:0004499|flavin-containing;GO:0055114|oxidation	GO:0005488|binding;GO:0003674|molecular_function;GO:0000166|nucleotide;GO:0048037|cofactor;GO:0050661|NADP;GO:0050662|coenzyme;GO:0050660|FAD;GO:0030554|adenyl;GO:0017076|purine;GO:0001882|nucleoside;GO:0001883|purine;GO:0004499|flavin-containing;GO:0003824|catalytic;GO:0004497|monooxygenase;GO:0016709|oxidoreductase;GO:0016705|oxidoreductase;GO:0016491|oxidoreductase;GO:0008152|metabolic;GO:0008…	.	.	TMH:2	cpw:CPC735_065060 Flavin-binding monooxygenase-like family protein	.	1.74	2.1	1.8	1.38	3.31	3.07	19.31	22.76	3.87	3.91
BDFG_00557	hypothetical protein	.	.	.	.	.	.	act:ACLA_007130 transcription factor Tos4, putative	YDR501W PLM2, Protein required for partitioning of the 2-micron plasmid,YLR183C TOS4, Transcription factor that binds to a number of promoter regions, particularly promoters of some genes involved in pheromone response and cell cycle, potential Cdc28p substrate, expression is induced in G1 by bound SBF	20.2	19.64	21.57	21.4	18.77	17.47	3.9	4.54	15.63	13.77
BDFG_00558	hypothetical protein	PF01501.15|Glyco_transf_8[Glycosyl transferase family 8]	GO:0008466|glycogenin	GO:0008194|UDP-glycosyltransferase;GO:0003824|catalytic;GO:0035251|UDP-glucosyltransferase;GO:0016740|transferase;GO:0016758|transferase;GO:0003674|molecular_function;GO:0046527|glucosyltransferase;GO:0008466|glycogenin;GO:0016757|transferase	.	.	.	ang:ANI_1_1378094 An11g10610; glycosyl transferase family protein	.	17.36	17.28	19.19	20.14	7.63	8.22	11.69	9.32	13.55	12.63
BDFG_00559	hypothetical protein	.	.	.	.	.	.	.	.	0.28	0.34	0.37	0.33	1.38	1.49	0.61	0.48	0.5	0.45
BDFG_00560	murein transglycosylase	PF03856.8|SUN[Beta-glucosidase (SUN family)]	.	.	.	SigP4[DScore:0.609]	.	cpw:CPC735_065100 cell wall synthesis protein, putative	YIL123W SIM1, Protein of the SUN family Sim1p, Uth1p, Nca3p, Sun4p that may participate in DNA replication, promoter contains SCB regulation box at -300 bp indicating that expression may be cell cycle-regulated,YNL066W SUN4, Cell wall protein related to glucanases, possibly involved in cell wall septation, member of the SUN family,YJL116C NCA3, Protein that functions with Nca2p to regulate mitoch…	16.45	18.99	23.83	26.74	149.89	144.72	110.27	164.41	78.44	73.47
BDFG_00561	hypothetical protein	.	.	.	.	.	.	.	.	0.76	0.66	0.56	0.95	0.31	0.17	1.23	1.04	1.24	1.22
BDFG_00562	hypothetical protein	.	.	.	.	.	TMH:1	.	.	2.13	2.48	3.12	3.11	2.25	1.47	2.3	2.34	1.69	2.51
BDFG_00563	hypothetical protein	PF00687.16|Ribosomal_L1[Ribosomal protein L1p/L10e family]	GO:0006396|RNA;GO:0005840|ribosome;GO:0003723|RNA;GO:0006412|translation;GO:0003735|structural	GO:0044237|cellular;GO:0008152|metabolic;GO:0006139|nucleobase,;GO:0043170|macromolecule;GO:0009987|cellular;GO:0008150|biological_process;GO:0006396|RNA;GO:0006807|nitrogen;GO:0044238|primary;GO:0016070|RNA;GO:0044260|cellular;GO:0032991|macromolecular;GO:0044424|intracellular;GO:0043228|non-membrane-bounded;GO:0044464|cell;GO:0043229|intracellular;GO:0005840|ribosome;GO:0043232|intracellular;GO…	.	.	.	cpw:CPC735_065120 hypothetical protein; K14775 ribosome biogenesis protein UTP30	YHR052W CIC1, Essential protein that interacts with proteasome components and has a potential role in proteasome substrate specificity, also copurifies with 66S pre-ribosomal particles	46.32	47.64	45.42	44.73	23.35	22.56	27.72	23.09	29.59	31.34
BDFG_00564	electron transfer flavoprotein alpha subunit	PF01012.16|ETF[Electron transfer flavoprotein domain];PF00766.14|ETF_alpha[Electron transfer flavoprotein FAD-binding domain]	GO:0006396|RNA;GO:0009055|electron;GO:0003723|RNA;GO:0050660|FAD	GO:0044237|cellular;GO:0008152|metabolic;GO:0006139|nucleobase,;GO:0043170|macromolecule;GO:0009987|cellular;GO:0008150|biological_process;GO:0006396|RNA;GO:0006807|nitrogen;GO:0044238|primary;GO:0016070|RNA;GO:0044260|cellular;GO:0009055|electron;GO:0003674|molecular_function;GO:0005488|binding;GO:0003723|RNA;GO:0003676|nucleic;GO:0050660|FAD;GO:0030554|adenyl;GO:0017076|purine;GO:0001882|nucleo…	.	.	.	cpw:CPC735_065130 electron transfer flavoprotein domain containing protein; K03522 electron transfer flavoprotein alpha subunit	YPR004C AIM45, Protein with similarity to mammalian electron transfer flavoprotein complex subunit ETF-alpha, interacts with yeast frataxin Yfh1p, null mutant displays increased frequency of mitochondrial genome loss petite formation	173.42	184.48	151.74	144.67	136.6	143.38	198.21	192.71	389.67	392.54
BDFG_00566	hypothetical protein	.	.	.	.	.	.	.	.	11.28	10.85	8.1	8.01	70.81	59.31	109.01	151.51	5.46	7.88
BDFG_00568	hypothetical protein	.	.	.	.	.	.	.	.	5.06	4.27	3.82	3.53	24.94	23.31	21.92	22.02	8.06	9.94
BDFG_00569	chromosome transmission fidelity protein 18	PF00004.24|AAA[ATPase family associated with various cellular activities (AAA)];PF05496.7|RuvB_N[Holliday junction DNA helicase ruvB N-terminus];PF03215.10|Rad17[Rad17 cell cycle checkpoint protein];PF07728.9|AAA_5[AAA domain (dynein-related subfamily)]	GO:0005524|ATP;GO:0017111|nucleoside-triphosphatase	GO:0032553|ribonucleotide;GO:0005488|binding;GO:0030554|adenyl;GO:0032559|adenyl;GO:0017076|purine;GO:0005524|ATP;GO:0001882|nucleoside;GO:0003674|molecular_function;GO:0000166|nucleotide;GO:0032555|purine;GO:0001883|purine;GO:0016817|hydrolase;GO:0016787|hydrolase;GO:0016462|pyrophosphatase;GO:0003824|catalytic;GO:0016818|hydrolase;GO:0017111|nucleoside-triphosphatase	.	.	.	cpw:CPC735_065140 ATPase, AAA family protein; K11269 chromosome transmission fidelity protein 18	YMR078C CTF18, Subunit of a complex with Ctf8p that shares some subunits with Replication Factor C and is required for sister chromatid cohesion, may have overlapping functions with Rad24p in the DNA damage replication checkpoint	14.41	14.01	15.26	14.77	22.42	21.69	4.81	4.8	12.65	10.39
BDFG_00570	transcriptional adapter 2-alpha	PF04433.12|SWIRM[SWIRM domain];PF13921.1|Myb_DNA-bind_6[Myb-like DNA-binding domain];PF00249.26|Myb_DNA-binding[Myb-like DNA-binding domain]	GO:0003677|DNA;GO:0008270|zinc;GO:0045449|regulation	GO:0005488|binding;GO:0003677|DNA;GO:0003674|molecular_function;GO:0003676|nucleic;GO:0043169|cation;GO:0043167|ion;GO:0008270|zinc;GO:0046914|transition;GO:0046872|metal;GO:0050794|regulation;GO:0060255|regulation;GO:0019219|regulation;GO:0009889|regulation;GO:0051171|regulation;GO:0008150|biological_process;GO:0045449|regulation;GO:0010468|regulation;GO:0031326|regulation;GO:0080090|regulation;…	.	.	.	tve:TRV_03468 hypothetical protein; K11649 SWI/SNF related-matrix-associated actin-dependent regulator of chromatin subfamily C	YFR037C RSC8, Component of the RSC chromatin remodeling complex, essential for viability and mitotic growth, homolog of SWI/SNF subunit Swi3p, but unlike Swi3p, does not activate transcription of reporters	44.19	41.85	41.57	41.41	36.31	38.79	33.45	33.23	33.04	33.68
BDFG_00571	hypothetical protein	.	GO:0003677|DNA	GO:0005488|binding;GO:0003677|DNA;GO:0003674|molecular_function;GO:0003676|nucleic	.	.	.	.	.	20.88	21.42	23.07	21.37	7.95	7.58	7.26	6.55	11.2	11.68
BDFG_00572	hypothetical protein	PF00271.26|Helicase_C[Helicase conserved C-terminal domain];PF04851.10|ResIII[Type III restriction enzyme, res subunit];PF00270.24|DEAD[DEAD/DEAH box helicase]	GO:0003677|DNA;GO:0005524|ATP;GO:0004386|helicase	GO:0005488|binding;GO:0003677|DNA;GO:0003674|molecular_function;GO:0003676|nucleic;GO:0032553|ribonucleotide;GO:0030554|adenyl;GO:0032559|adenyl;GO:0017076|purine;GO:0005524|ATP;GO:0001882|nucleoside;GO:0000166|nucleotide;GO:0032555|purine;GO:0001883|purine;GO:0016817|hydrolase;GO:0016787|hydrolase;GO:0016462|pyrophosphatase;GO:0003824|catalytic;GO:0016818|hydrolase;GO:0004386|helicase;GO:0017111…	.	.	.	cpw:CPC735_065170 DEAD/DEAH box helicase domain containing protein	YDR332W IRC3, Hypothetical protein, null mutant displays increased levels of spontaneous Rad52 foci	26.86	28.14	27.95	27.01	13.54	12.59	22.62	20.98	22.1	23.3
BDFG_00573	GPI inositol-deacylase	PF07819.8|PGAP1[PGAP1-like protein]	GO:0003677|DNA;GO:0005524|ATP;GO:0016021|integral;GO:0004386|helicase;GO:0005789|endoplasmic;GO:0015031|protein	GO:0005488|binding;GO:0003677|DNA;GO:0003674|molecular_function;GO:0003676|nucleic;GO:0032553|ribonucleotide;GO:0030554|adenyl;GO:0032559|adenyl;GO:0017076|purine;GO:0005524|ATP;GO:0001882|nucleoside;GO:0000166|nucleotide;GO:0032555|purine;GO:0001883|purine;GO:0031224|intrinsic;GO:0044425|membrane;GO:0044464|cell;GO:0016021|integral;GO:0005575|cellular_component;GO:0016817|hydrolase;GO:0016787|hy…	.	.	TMH:9	act:ACLA_007230 GPI maturation protein (Bst1), putative	YFL025C BST1, GPI inositol deacylase of the ER that negatively regulates COPII vesicle formation, prevents production of vesicles with defective subunits, required for proper discrimination between resident..	49.4	44.56	48.31	48.71	41.53	43.28	25.13	27.95	33.87	36.83
BDFG_00574	hypothetical protein	PF13460.1|NAD_binding_10[NADH(P)-binding]	GO:0008152|metabolic;GO:0003824|catalytic;GO:0005488|binding	GO:0008152|metabolic;GO:0008150|biological_process;GO:0003824|catalytic;GO:0003674|molecular_function;GO:0005488|binding	.	.	.	.	.	12.36	11.05	9.9	8.91	12.23	13.26	47.51	51.22	12.08	12.24
BDFG_00575	hypothetical protein	PF07731.9|Cu-oxidase_2[Multicopper oxidase];PF07732.10|Cu-oxidase_3[Multicopper oxidase];PF00394.17|Cu-oxidase[Multicopper oxidase]	GO:0005507|copper;GO:0055114|oxidation;GO:0016491|oxidoreductase	GO:0005507|copper;GO:0005488|binding;GO:0043169|cation;GO:0043167|ion;GO:0003674|molecular_function;GO:0046914|transition;GO:0046872|metal;GO:0008152|metabolic;GO:0008150|biological_process;GO:0055114|oxidation;GO:0003824|catalytic;GO:0016491|oxidoreductase	.	SigP4[DScore:0.846]	TMH:1	ssl:SS1G_11927 similar to laccase	.	3.23	3.3	3.27	3.45	1.93	1.73	5.05	6.11	2.69	3.06
BDFG_00576	hypothetical protein	.	.	.	.	.	.	.	.	0.34	0.63	0.12	0.56	0.55	0.75	3.2	3.75	0.29	0.15
BDFG_00577	hypothetical protein	.	.	.	.	.	TMH:2	.	.	0.17	0.21	0.14	0.14	0.41	0.09	0.18	0.26	0.34	0.44
BDFG_00578	hypothetical protein	.	.	.	.	.	TMH:1	.	.	36.34	31	19.65	19.24	32.64	32.82	13.02	16.59	48.13	48.23
BDFG_00579	hypothetical protein	.	.	.	.	.	.	.	.	1.48	1.39	1.03	1.28	2.3	2.51	3.65	3.26	1.7	1.25
BDFG_00580	E3 ubiquitin ligase complex SCF subunit sconB	PF00646.28|F-box[F-box domain];PF00400.27|WD40[WD domain, G-beta repeat];PF12937.2|F-box-like[F-box-like]	.	.	.	.	.	ure:UREG_06359 sulfur metabolite repression control protein; K10259 F-box and WD-40 domain protein MET30	YIL046W MET30, F-box protein containing five copies of the WD40 motif, controls cell cycle function, sulfur metabolism, and methionine biosynthesis as part of the ubiquitin ligase complex	19.75	18.23	25.91	26.41	17.64	18.14	42.04	40.6	27.91	28.65
BDFG_00581	autophagy-like protein 17	PF04108.7|APG17[Autophagy protein Apg17]	GO:0016301|kinase;GO:0044464|cell	GO:0016301|kinase;GO:0003824|catalytic;GO:0016740|transferase;GO:0003674|molecular_function;GO:0016772|transferase;GO:0044464|cell;GO:0005575|cellular_component	.	.	.	afv:AFLA_138020 kinase activator (Atg17), putative; K08329 autophagy-related protein 17	YLR423C ATG17, Scaffold potein responsible for pre-autophagosomal structure organization, interacts with and is required for activation of Apg1p protein kinase, involved in autophagy but not in the Cvt cytoplasm to vacuole targeting pathway	22.1	23.82	28.27	27.75	34.56	32.09	77.27	72.12	42.08	40.02
BDFG_00582	Atypical/RIO/RIO1 protein kinase	PF01163.17|RIO1[RIO1 family]	GO:0004674|protein;GO:0005524|ATP	GO:0016773|phosphotransferase;GO:0004672|protein;GO:0016301|kinase;GO:0003824|catalytic;GO:0016740|transferase;GO:0003674|molecular_function;GO:0004674|protein;GO:0016772|transferase;GO:0032553|ribonucleotide;GO:0005488|binding;GO:0030554|adenyl;GO:0032559|adenyl;GO:0017076|purine;GO:0005524|ATP;GO:0001882|nucleoside;GO:0000166|nucleotide;GO:0032555|purine;GO:0001883|purine	EC:2.7.11.1[Non-specific serine/threonine protein kinase.]	.	.	cim:CIMG_05276 hypothetical protein; K07178 RIO kinase 1 [EC:2.7.11.1]	YOR119C RIO1, Essential serine kinase involved in cell cycle progression and processing of the 20S pre-rRNA into mature 18S rRNA	37.57	37.29	33.93	32.78	16.53	16.35	15.19	13.68	29.13	30.41
BDFG_00583	chromosome segregation protein sudA	PF02463.14|SMC_N[RecF/RecN/SMC N terminal domain];PF13476.1|AAA_23[AAA domain];PF13304.1|AAA_21[AAA domain];PF06470.8|SMC_hinge[SMC proteins Flexible Hinge Domain]	GO:0005515|protein;GO:0005524|ATP;GO:0051276|chromosome;GO:0005694|chromosome	GO:0005515|protein;GO:0005488|binding;GO:0003674|molecular_function;GO:0032553|ribonucleotide;GO:0030554|adenyl;GO:0032559|adenyl;GO:0017076|purine;GO:0005524|ATP;GO:0001882|nucleoside;GO:0000166|nucleotide;GO:0032555|purine;GO:0001883|purine;GO:0016043|cellular;GO:0009987|cellular;GO:0008150|biological_process;GO:0051276|chromosome;GO:0006996|organelle;GO:0044424|intracellular;GO:0043228|non-mem…	.	.	.	cim:CIMG_05277 hypothetical protein; K06669 structural maintenance of chromosome 3 (chondroitin sulfate proteoglycan 6)	YJL074C SMC3, Subunit of the multiprotein cohesin complex required for sister chromatid cohesion in mitotic cells	35.33	32.96	32.43	34.32	33.07	33.46	7.61	8.51	21.51	18.54
BDFG_00584	hypothetical protein	PF12239.3|DUF3605[Protein of unknown function (DUF3605)]	.	.	.	.	.	yli:YALI0F04466g YALI0F04466p	.	7.99	7.83	11.01	10.39	26.49	25.35	19.52	20.52	15.76	15.66
BDFG_00585	NADH-cytochrome b5 reductase 1	PF00970.19|FAD_binding_6[Oxidoreductase FAD-binding domain];PF00175.16|NAD_binding_1[Oxidoreductase NAD-binding domain]	GO:0005524|ATP;GO:0005741|mitochondrial;GO:0055114|oxidation;GO:0004128|cytochrome-b5;GO:0004814|arginine-tRNA;GO:0016021|integral;GO:0005789|endoplasmic;GO:0006420|arginyl-tRNA	GO:0032553|ribonucleotide;GO:0005488|binding;GO:0030554|adenyl;GO:0032559|adenyl;GO:0017076|purine;GO:0005524|ATP;GO:0001882|nucleoside;GO:0003674|molecular_function;GO:0000166|nucleotide;GO:0032555|purine;GO:0001883|purine;GO:0016020|membrane;GO:0019867|outer;GO:0031090|organelle;GO:0044424|intracellular;GO:0044422|organelle;GO:0044464|cell;GO:0031968|organelle;GO:0044429|mitochondrial;GO:000574…	EC:1.6.2.2[Cytochrome-b5 reductase.]	.	.	cpw:CPC735_065290 oxidoreductase, FAD-binding family protein (EC:1.6.2.2); K00326 cytochrome-b5 reductase [EC:1.6.2.2]	YIL043C CBR1, Microsomal cytochrome b reductase, not essential for viability, also detected in mitochondria, mutation in conserved NADH binding domain of the human ortholog results in type I methemoglobinemia	88.38	92.4	89.06	88.31	154.94	167.29	33.7	35.33	98.66	109.83
BDFG_00586	arginyl-tRNA synthetase	PF05746.10|DALR_1[DALR anticodon binding domain];PF00750.14|tRNA-synt_1d[tRNA synthetases class I (R)];TIGR00456[argS: arginine--tRNA ligase]	GO:0004814|arginine-tRNA;GO:0005524|ATP;GO:0055114|oxidation;GO:0006420|arginyl-tRNA;GO:0005737|cytoplasm;GO:0016491|oxidoreductase	GO:0016876|ligase;GO:0016875|ligase;GO:0016874|ligase;GO:0003824|catalytic;GO:0004812|aminoacyl-tRNA;GO:0003674|molecular_function;GO:0004814|arginine-tRNA;GO:0032553|ribonucleotide;GO:0005488|binding;GO:0030554|adenyl;GO:0032559|adenyl;GO:0017076|purine;GO:0005524|ATP;GO:0001882|nucleoside;GO:0000166|nucleotide;GO:0032555|purine;GO:0001883|purine;GO:0008152|metabolic;GO:0008150|biological_proces…	EC:6.1.1.19[Arginine--tRNA ligase.]	.	.	cim:CIMG_05280 arginyl-tRNA synthetase; K01887 arginyl-tRNA synthetase [EC:6.1.1.19]	YHR091C MSR1, Mitochondrial arginyl-tRNA synthetase,YDR341C Hypothetical protein	51.36	53.25	53.44	55.08	55.71	60.75	31.7	30	53.53	53.87
BDFG_00587	hypothetical protein	.	.	.	.	.	.	.	.	0.48	0.8	0.66	0.74	1.52	0.95	0.88	1.35	0.83	0.75
BDFG_00588	hypothetical protein	.	.	.	.	.	.	ssc:100511011 SRRM2; serine/arginine repetitive matrix 2; K13172 serine/arginine repetitive matrix protein 2	.	10.05	8.68	10	10.27	8.9	9.15	24.4	33.22	3.45	3.41
BDFG_00589	hypothetical protein	.	.	.	.	.	TMH:1	.	.	43.6	44.26	43.8	44.41	52.28	53.82	6.69	8.85	32.01	30.67
BDFG_00590	hypothetical protein	.	.	.	.	.	.	.	.	0.39	0.46	0.96	0.67	1.49	1.3	1.27	1.44	0.57	0.72
BDFG_00591	hypothetical protein	.	.	.	.	.	.	.	.	0	0.04	0	0	0	0	0.3	0.37	0	0.04
BDFG_00592	ATP-dependent RNA helicase DBP9	PF04851.10|ResIII[Type III restriction enzyme, res subunit];PF00271.26|Helicase_C[Helicase conserved C-terminal domain];PF00270.24|DEAD[DEAD/DEAH box helicase]	GO:0003723|RNA;GO:0005524|ATP;GO:0005730|nucleolus;GO:0006364|rRNA;GO:0008026|ATP-dependent	GO:0005488|binding;GO:0003723|RNA;GO:0003674|molecular_function;GO:0003676|nucleic;GO:0032553|ribonucleotide;GO:0030554|adenyl;GO:0032559|adenyl;GO:0017076|purine;GO:0005524|ATP;GO:0001882|nucleoside;GO:0000166|nucleotide;GO:0032555|purine;GO:0001883|purine;GO:0044424|intracellular;GO:0044422|organelle;GO:0043228|non-membrane-bounded;GO:0044464|cell;GO:0043229|intracellular;GO:0043232|intracellul…	EC:3.6.4.13[RNA helicase.]	.	.	cpw:CPC735_065360 ATP-dependent RNA helicase DBP9, putative; K14810 ATP-dependent RNA helicase DDX56/DBP9 [EC:3.6.4.13]	YLR276C DBP9, ATP-dependent RNA helicase of the DEAD-box family involved in biogenesis of the 60S ribosomal subunit	40.94	39.46	41.21	37.97	18.78	17.84	12.06	11.14	20.81	22.02
BDFG_00593	hypothetical protein	.	.	.	.	.	.	aor:AOR_1_318014 AO090026000165; tafazzin	.	41.36	37.31	32.51	33.23	23.37	24.78	44.97	41.27	27.9	29.77
BDFG_00594	hypothetical protein	PF01553.16|Acyltransferase[Acyltransferase]	GO:0008415|acyltransferase;GO:0008152|metabolic	GO:0016746|transferase;GO:0003824|catalytic;GO:0016740|transferase;GO:0003674|molecular_function;GO:0016747|transferase;GO:0008415|acyltransferase;GO:0008152|metabolic;GO:0008150|biological_process	EC:2.3.1.-[ Transferring groups other than amino-acyl groups.]	.	.	cpw:CPC735_065390 taz protein, putative; K13511 monolysocardiolipin acyltransferase [EC:2.3.1.-]	YPR140W TAZ1, Lyso-phosphatidylcholine acyltransferase, required for normal phospholipid content of mitochondrial membranes	18.81	19.89	21.15	19.71	17.23	14.9	6.95	5.79	16.59	16.27
BDFG_00595	hypothetical protein	PF09784.4|L31[Mitochondrial ribosomal protein L31]	GO:0005840|ribosome	GO:0032991|macromolecular;GO:0044424|intracellular;GO:0043228|non-membrane-bounded;GO:0044464|cell;GO:0043229|intracellular;GO:0005840|ribosome;GO:0043232|intracellular;GO:0043226|organelle;GO:0005575|cellular_component;GO:0030529|ribonucleoprotein;GO:0044444|cytoplasmic	.	.	.	ang:ANI_1_702024 An02g05010; 54S ribosomal protein L31	YKL138C MRPL31, Mitochondrial ribosomal protein of the large subunit	38.74	40.61	42.51	42.31	33.46	33.6	16.23	15.27	40.43	40.87
BDFG_00596	hypothetical protein	.	.	.	.	.	TMH:1	.	.	0.66	0.75	0.65	0.64	1.17	0.99	1.6	1.24	1.08	1.03
BDFG_00597	hypothetical protein	.	.	.	.	.	.	.	.	1.48	1.68	2	1.83	2.64	2.48	0.24	0.22	0.53	0.53
BDFG_00598	hypothetical protein	.	.	.	.	.	.	hmg:100200685 uncharacterized LOC100200685	.	2.83	2.81	2.32	1.83	42.42	38.98	8.87	17.41	3.19	3.53
BDFG_00599	hypothetical protein	PF00191.15|Annexin[Annexin]	GO:0005544|calcium-dependent;GO:0005509|calcium	GO:0005488|binding;GO:0008289|lipid;GO:0005544|calcium-dependent;GO:0003674|molecular_function;GO:0005543|phospholipid;GO:0043169|cation;GO:0043167|ion;GO:0046872|metal;GO:0005509|calcium	.	.	.	cpw:CPC735_065430 XYPPX repeat family protein	.	20.63	19.76	16.34	16.97	21.74	23.41	81.42	111.56	17.05	15.98
BDFG_00600	hypothetical protein	PF05241.7|EBP[Emopamil binding protein]	GO:0005783|endoplasmic;GO:0047750|cholestenol;GO:0016021|integral;GO:0016125|sterol	GO:0005783|endoplasmic;GO:0044424|intracellular;GO:0044464|cell;GO:0043227|membrane-bounded;GO:0043229|intracellular;GO:0005575|cellular_component;GO:0043226|organelle;GO:0043231|intracellular;GO:0044444|cytoplasmic;GO:0003824|catalytic;GO:0016863|intramolecular;GO:0047750|cholestenol;GO:0003674|molecular_function;GO:0016853|isomerase;GO:0016860|intramolecular;GO:0031224|intrinsic;GO:0044425|memb…	.	.	TMH:5	cpw:CPC735_065440 Emopamil binding protein	.	31.09	31.39	28	27.07	41.04	37.96	22.52	25.36	29.99	24.76
BDFG_00601	hypothetical protein	PF00097.20|zf-C3HC4[Zinc finger, C3HC4 type (RING finger)];PF13923.1|zf-C3HC4_2[Zinc finger, C3HC4 type (RING finger)];PF13639.1|zf-RING_2[Ring finger domain]	GO:0005515|protein;GO:0008270|zinc	GO:0005515|protein;GO:0005488|binding;GO:0003674|molecular_function;GO:0043169|cation;GO:0043167|ion;GO:0008270|zinc;GO:0046914|transition;GO:0046872|metal	.	.	.	tve:TRV_03301 SH3 domain protein	.	9.86	10.35	7.71	7.75	15.09	15.58	40.26	49.31	6.09	7.46
BDFG_00602	hypothetical protein	.	.	.	.	.	.	.	.	1.81	2.06	2.13	2.51	8.21	7.04	5.14	6.1	4.74	4.65
BDFG_00603	hypothetical protein	PF03370.8|CBM_21[Putative phosphatase regulatory subunit]	.	.	.	.	.	cpw:CPC735_065470 phosphatase regulatory subunit family protein	YOR178C GAC1, Regulatory subunit for Glc7p type-1 protein phosphatase PP1, tethers Glc7p to Gsy2p glycogen synthase, binds Hsf1p heat shock transcription factor, required for induction of some HSF-regulated genes under heat shock,YLR273C PIG1, Putative targeting subunit for the type-1 protein phosphatase Glc7p that tethers it to the Gsy2p glycogen synthase	190.77	177.28	219.47	246.16	85.42	93.55	60.37	89	107.78	125.08
BDFG_00604	histone H4	PF00808.18|CBFD_NFYB_HMF[Histone-like transcription factor (CBF/NF-Y) and archaeal histone];PF00125.19|Histone[Core histone H2A/H2B/H3/H4];PF02969.12|TAF[TATA box binding protein associated factor (TAF)]	GO:0005634|nucleus;GO:0003677|DNA;GO:0006334|nucleosome;GO:0000786|nucleosome	GO:0044424|intracellular;GO:0044464|cell;GO:0043227|membrane-bounded;GO:0043229|intracellular;GO:0005575|cellular_component;GO:0043226|organelle;GO:0043231|intracellular;GO:0005634|nucleus;GO:0005488|binding;GO:0003677|DNA;GO:0003674|molecular_function;GO:0003676|nucleic;GO:0016043|cellular;GO:0034728|nucleosome;GO:0006334|nucleosome;GO:0022607|cellular;GO:0065003|macromolecular;GO:0009987|cellul…	.	.	.	ang:ANI_1_732024 An02g05240; histone H4; K11254 histone H4	YNL030W HHF2, One of two identical histone H4 proteins see also HHF1, core histone required for chromatin assembly and chromosome function, contributes to telomeric silencing, N-terminal domain involved in maintaining genomic integrity,YBR009C HHF1, One of two identical histone H4 proteins see also HHF2, core histone required for chromatin assembly and chromosome function, contributes to telomeri…	166.87	187.59	181.27	178.68	155.63	163.08	217.47	226.86	226.11	248.96
BDFG_00605	hypothetical protein	PF00153.22|Mito_carr[Mitochondrial carrier protein]	GO:0055085|transmembrane;GO:0016021|integral;GO:0005488|binding	GO:0051234|establishment;GO:0009987|cellular;GO:0008150|biological_process;GO:0006810|transport;GO:0055085|transmembrane;GO:0031224|intrinsic;GO:0044425|membrane;GO:0044464|cell;GO:0016021|integral;GO:0005575|cellular_component;GO:0005488|binding;GO:0003674|molecular_function	.	.	.	act:ACLA_073780 mitochondrial carrier protein, putative	.	43.01	41.19	34.88	33.21	22.83	23.99	35.7	37.31	31.45	41.17
BDFG_00606	hypothetical protein	PF05422.7|SIN1[Stress-activated map kinase interacting protein 1 (SIN1)]	GO:0016301|kinase	GO:0016301|kinase;GO:0003824|catalytic;GO:0016740|transferase;GO:0003674|molecular_function;GO:0016772|transferase	.	.	.	afv:AFLA_135050 stress activated MAP kinase interacting protein, putative	YOL078W AVO1, Component of a membrane-bound complex containing the Tor2p kinase and other proteins, which may have a role in regulation of cell growth	20.14	21.4	20.09	20.28	16.58	17.24	22.38	21.82	20.57	18.23
BDFG_00607	AGC/PKA protein kinase	PF00069.20|Pkinase[Protein kinase domain];PF07714.12|Pkinase_Tyr[Protein tyrosine kinase]	GO:0005524|ATP;GO:0006468|protein;GO:0004691|cAMP-dependent	GO:0032553|ribonucleotide;GO:0005488|binding;GO:0030554|adenyl;GO:0032559|adenyl;GO:0017076|purine;GO:0005524|ATP;GO:0001882|nucleoside;GO:0003674|molecular_function;GO:0000166|nucleotide;GO:0032555|purine;GO:0001883|purine;GO:0043687|post-translational;GO:0016310|phosphorylation;GO:0044267|cellular;GO:0044237|cellular;GO:0006796|phosphate;GO:0008152|metabolic;GO:0006468|protein;GO:0019538|protei…	EC:2.7.11.11[cAMP-dependent protein kinase.]	.	.	cim:CIMG_05383 hypothetical protein; K04345 protein kinase A [EC:2.7.11.11]	YKL166C TPK3, cAMP-dependent protein kinase catalytic subunit,YPL203W TPK2, cAMP-dependent protein kinase catalytic subunit,YJL164C TPK1, cAMP-dependent protein kinase catalytic subunit	109.31	105.53	113.46	119.4	103.34	107.15	119.33	125.62	108.11	108.61
BDFG_00608	hypothetical protein	PF02953.10|zf-Tim10_DDP[Tim10/DDP family zinc finger]	GO:0055085|transmembrane;GO:0008270|zinc;GO:0005743|mitochondrial;GO:0042719|mitochondrial;GO:0045039|protein	GO:0051234|establishment;GO:0009987|cellular;GO:0008150|biological_process;GO:0006810|transport;GO:0055085|transmembrane;GO:0005488|binding;GO:0043169|cation;GO:0043167|ion;GO:0003674|molecular_function;GO:0008270|zinc;GO:0046914|transition;GO:0046872|metal;GO:0016020|membrane;GO:0031090|organelle;GO:0044424|intracellular;GO:0044422|organelle;GO:0044464|cell;GO:0019866|organelle;GO:0005743|mitoch…	.	.	.	cpw:CPC735_065520 Tim10/DDP family zinc finger containing protein	YGR181W TIM13, Mitochondrial intermembrane space protein, forms a complex with TIm8p that mediates import and insertion of a subset of polytopic inner membrane proteins, may prevent aggregation of incoming proteins in a chaperone-like manner	92.15	96.52	93.59	94.16	72.73	72.2	64.52	62.02	98.67	108.98
BDFG_00609	lectin, mannose-binding 2	PF03388.8|Lectin_leg-like[Legume-like lectin family];PF09451.5|ATG27[Autophagy-related protein 27]	GO:0016020|membrane	GO:0016020|membrane;GO:0044464|cell;GO:0005575|cellular_component	.	SigP4[DScore:0.937]	TMH:1	cpw:CPC735_065530 Legume-like lectin family protein; K10082 lectin, mannose-binding 2	.	84.53	84.4	86.17	83.27	94.44	91.32	38.23	42.15	92.29	91.05
BDFG_00610	hypothetical protein	.	.	.	.	.	.	.	.	17.92	18.29	16.73	16.23	16.39	16.31	24.91	25.42	18.1	20.68
BDFG_00611	hypothetical protein	PF00144.19|Beta-lactamase[Beta-lactamase]	.	.	.	SigP4[DScore:0.893]	.	cpw:CPC735_061350 penicillin-binding protein, putative	.	2.84	2.87	2.58	2.75	3.27	2.76	4.71	4.06	2.12	2.21
BDFG_00612	hypothetical protein	.	GO:0004817|cysteine-tRNA;GO:0005524|ATP;GO:0006423|cysteinyl-tRNA;GO:0005737|cytoplasm	GO:0016876|ligase;GO:0016875|ligase;GO:0016874|ligase;GO:0003824|catalytic;GO:0004812|aminoacyl-tRNA;GO:0003674|molecular_function;GO:0004817|cysteine-tRNA;GO:0032553|ribonucleotide;GO:0005488|binding;GO:0030554|adenyl;GO:0032559|adenyl;GO:0017076|purine;GO:0005524|ATP;GO:0001882|nucleoside;GO:0000166|nucleotide;GO:0032555|purine;GO:0001883|purine;GO:0006423|cysteinyl-tRNA;GO:0043039|tRNA;GO:0044…	.	.	.	.	.	0	0	0	0	0.11	0.17	0.04	0.25	0	0
BDFG_00613	hypothetical protein	PF10253.4|PRCC_Cterm[Mitotic checkpoint protein PRCC_Cterm]	.	.	.	.	.	.	.	29.92	29.49	26.43	25.98	13.14	11.57	16.55	19.39	23.17	25.9
BDFG_00614	hypothetical protein	PF00004.24|AAA[ATPase family associated with various cellular activities (AAA)];PF07728.9|AAA_5[AAA domain (dynein-related subfamily)];PF07726.6|AAA_3[ATPase family associated with various cellular activities (AAA)]	GO:0005634|nucleus;GO:0005524|ATP;GO:0043254|regulation;GO:0016887|ATPase	GO:0044424|intracellular;GO:0044464|cell;GO:0043227|membrane-bounded;GO:0043229|intracellular;GO:0005575|cellular_component;GO:0043226|organelle;GO:0043231|intracellular;GO:0005634|nucleus;GO:0032553|ribonucleotide;GO:0005488|binding;GO:0030554|adenyl;GO:0032559|adenyl;GO:0017076|purine;GO:0005524|ATP;GO:0001882|nucleoside;GO:0003674|molecular_function;GO:0000166|nucleotide;GO:0032555|purine;GO:0…	.	.	.	ure:UREG_06324 hypothetical protein; K14572 midasin	YLR106C MDN1, Huge dynein-related AAA-type ATPase midasin, forms extended pre-60S particle with the Rix1 complex Rix1p-Ipi1p-Ipi3p, may mediate ATP-dependent remodeling of 60S subunits and subsequent export from nucleoplasm to cytoplasm	5.62	4.94	4.62	4.31	3.76	4	5.22	4.87	2.37	2.51
BDFG_00615	chloride channel 3	PF00571.23|CBS[CBS domain];PF00654.15|Voltage_CLC[Voltage gated chloride channel]	GO:0055085|transmembrane;GO:0006821|chloride;GO:0016021|integral;GO:0005247|voltage-gated	GO:0051234|establishment;GO:0009987|cellular;GO:0008150|biological_process;GO:0006810|transport;GO:0055085|transmembrane;GO:0006821|chloride;GO:0006820|anion;GO:0006811|ion;GO:0015698|inorganic;GO:0031224|intrinsic;GO:0044425|membrane;GO:0044464|cell;GO:0016021|integral;GO:0005575|cellular_component;GO:0022803|passive;GO:0022892|substrate-specific;GO:0015267|channel;GO:0022891|substrate-specific;…	.	.	TMH:9	cim:CIMG_05389 hypothetical protein; K05393 chloride channel, other eukaryote	.	26.35	28.37	32.37	31.14	28.2	24.47	22.86	23.87	19.66	19.3
BDFG_00616	pyrroline-5-carboxylate reductase	PF03807.12|F420_oxidored[NADP oxidoreductase coenzyme F420-dependent];TIGR00112[proC: pyrroline-5-carboxylate reductase]	GO:0006561|proline;GO:0055114|oxidation;GO:0004735|pyrroline-5-carboxylate;GO:0005488|binding	GO:0016053|organic;GO:0009058|biosynthetic;GO:0044237|cellular;GO:0009084|glutamine;GO:0006519|cellular;GO:0008152|metabolic;GO:0006520|cellular;GO:0046483|heterocycle;GO:0042180|cellular;GO:0006560|proline;GO:0034641|cellular;GO:0009987|cellular;GO:0008150|biological_process;GO:0009308|amine;GO:0009064|glutamine;GO:0044106|cellular;GO:0006561|proline;GO:0008652|cellular;GO:0018130|heterocycle;GO…	EC:1.5.1.2[Pyrroline-5-carboxylate reductase.]	.	TMH:1	abe:ARB_00588 pyrroline-5-carboxylate reductase; K00286 pyrroline-5-carboxylate reductase [EC:1.5.1.2]	YER023W PRO3, Delta 1-pyrroline-5-carboxylate reductase, catalyzes the last step in proline biosynthesis	196.93	214.45	288.26	287.7	201.48	206.4	121.82	133.39	341.99	334.13
BDFG_00617	hypothetical protein	PF12350.3|CTK3_C[CTD kinase subunit gamma CTK3 C-terminus];PF12243.3|CTK3[CTD kinase subunit gamma CTK3]	GO:0016301|kinase	GO:0016301|kinase;GO:0003824|catalytic;GO:0016740|transferase;GO:0003674|molecular_function;GO:0016772|transferase	.	.	.	afm:AFUA_2G12130 hypothetical protein; K15565 CTD kinase subunit gamma	.	23.33	22.99	27.22	26.44	28.78	28.55	21.54	20.8	18.98	19.33
BDFG_00618	hypothetical protein	PF08297.6|U3_snoRNA_assoc[U3 snoRNA associated]	.	.	.	.	.	nfi:NFIA_087300 hypothetical protein; K14770 U3 small nucleolar RNA-associated protein 16	.	36.82	36.69	35.52	33.77	14.85	13.18	14.46	15.19	24.6	24.72
BDFG_00619	hypothetical protein	PF02582.9|DUF155[Uncharacterised ACR, YagE family COG1723]	.	.	.	.	TMH:1	ure:UREG_06319 Sad1-interacting factor 2	YDL001W RMD1, Cytoplasmic protein required for sporulation	23.92	22.48	21.61	21.41	14.97	15.74	18.93	17.66	21.82	21.55
BDFG_00620	hypothetical protein	.	GO:0003677|DNA;GO:0005634|nucleus	GO:0005488|binding;GO:0003677|DNA;GO:0003674|molecular_function;GO:0003676|nucleic;GO:0044424|intracellular;GO:0044464|cell;GO:0043227|membrane-bounded;GO:0043229|intracellular;GO:0005575|cellular_component;GO:0043226|organelle;GO:0043231|intracellular;GO:0005634|nucleus	.	.	.	.	.	43.7	42.95	45.14	41.11	32.16	32.16	34.31	39.3	34.86	35.14
BDFG_00621	hypothetical protein	PF00512.20|HisKA[His Kinase A (phospho-acceptor) domain];PF00072.19|Response_reg[Response regulator receiver domain];PF13426.1|PAS_9[PAS domain];TIGR00229[sensory_box: PAS domain S-box protein];PF02518.21|HATPase_c[Histidine kinase-, DNA gyrase B-, and HSP90-like ATPase];PF00989.19|PAS[PAS fold];PF08448.5|PAS_4[PAS fold]	GO:0016020|membrane;GO:0018106|peptidyl-histidine;GO:0007165|signal;GO:0005524|ATP;GO:0006355|regulation;GO:0000155|two-component;GO:0000160|two-component;GO:0000156|two-component	GO:0016020|membrane;GO:0044464|cell;GO:0005575|cellular_component;GO:0043687|post-translational;GO:0016310|phosphorylation;GO:0044267|cellular;GO:0044237|cellular;GO:0006796|phosphate;GO:0008152|metabolic;GO:0006468|protein;GO:0043170|macromolecule;GO:0019538|protein;GO:0009987|cellular;GO:0008150|biological_process;GO:0044238|primary;GO:0018193|peptidyl-amino;GO:0018202|peptidyl-histidine;GO:001…	.	.	.	cpw:CPC735_059540 Histidine Kinase A (phosphoacceptor) domain containing protein	.	15.56	16.65	17.7	18.94	24.76	22.85	36.43	36.1	21.92	24.05
BDFG_00622	hypothetical protein	.	.	.	.	.	.	.	.	0.83	0.91	0.78	0.92	0.28	0.42	0.86	1	0.88	0.93
BDFG_00623	F-box and WD-40 domain-containing protein CDC4	PF00400.27|WD40[WD domain, G-beta repeat];PF12937.2|F-box-like[F-box-like]	.	.	.	.	.	cpw:CPC735_065640 WD domain and F-box domain containing protein; K03361 F-box and WD-40 domain protein CDC4	.	32.94	31.63	34.21	33.52	29.21	29.67	18.14	17.9	23.93	23.93
BDFG_00624	hypothetical protein	PF02535.17|Zip[ZIP Zinc transporter]	GO:0016020|membrane;GO:0055085|transmembrane;GO:0046873|metal;GO:0030001|metal	GO:0016020|membrane;GO:0044464|cell;GO:0005575|cellular_component;GO:0051234|establishment;GO:0009987|cellular;GO:0008150|biological_process;GO:0006810|transport;GO:0055085|transmembrane;GO:0022892|substrate-specific;GO:0022891|substrate-specific;GO:0046873|metal;GO:0005215|transporter;GO:0015075|ion;GO:0003674|molecular_function;GO:0008324|cation;GO:0022857|transmembrane;GO:0030001|metal;GO:0006…	.	.	TMH:8	cim:CIMG_05400 hypothetical protein; K14715 solute carrier family 39 (zinc transporter), member 9	.	28.34	27.14	24.68	22.93	29.32	28.24	18.85	20.26	22.41	21.63
BDFG_00625	histone acetyltransferase 1	PF10394.4|Hat1_N[Histone acetyl transferase HAT1 N-terminus]	GO:0005515|protein;GO:0004402|histone;GO:0016573|histone;GO:0000123|histone;GO:0006348|chromatin	GO:0005515|protein;GO:0005488|binding;GO:0003674|molecular_function;GO:0004468|lysine;GO:0008080|N-acetyltransferase;GO:0016746|transferase;GO:0003824|catalytic;GO:0016740|transferase;GO:0016747|transferase;GO:0016407|acetyltransferase;GO:0016410|N-acyltransferase;GO:0004402|histone;GO:0008415|acyltransferase;GO:0043687|post-translational;GO:0016043|cellular;GO:0016570|histone;GO:0044267|cellular…	.	.	.	cim:CIMG_05403 hypothetical protein; K11303 histone acetyltransferase 1 [EC:2.3.1.48]	YPL001W HAT1, Catalytic subunit of the Hat1p-Hat2p histone acetyltransferase complex that uses the cofactor acetyl coenzyme A, to acetylate free nuclear and cytoplasmic histone H4, involved in telomeric silencing and DNA double-strand break repair	29.44	30.51	29.78	30.78	26.97	29.36	18.22	18.5	27.53	25.64
BDFG_00626	hypothetical protein	.	.	.	.	SigP4[DScore:0.796]	.	.	.	52.52	58.3	63.41	63.44	96.78	94.08	53.18	60.52	73.44	70.46
BDFG_00627	hypothetical protein	PF01423.17|LSM[LSM domain]	GO:0030529|ribonucleoprotein;GO:0003676|nucleic	GO:0032991|macromolecular;GO:0044424|intracellular;GO:0005575|cellular_component;GO:0044464|cell;GO:0030529|ribonucleoprotein;GO:0003674|molecular_function;GO:0005488|binding;GO:0003676|nucleic	.	.	.	afm:AFUA_2G12020 U6 snRNA-associated Sm-like protein LSM4; K12623 U6 snRNA-associated Sm-like protein LSm4	YER112W LSM4, Lsm Like Sm protein	109.08	115.45	108.02	104.36	98.99	95.49	84.54	69.89	97.52	88.95
BDFG_00628	hypothetical protein	PF00782.15|DSPc[Dual specificity phosphatase, catalytic domain]	GO:0008138|protein;GO:0006470|protein;GO:0004725|protein	GO:0016791|phosphatase;GO:0016787|hydrolase;GO:0004721|phosphoprotein;GO:0003824|catalytic;GO:0008138|protein;GO:0003674|molecular_function;GO:0042578|phosphoric;GO:0016788|hydrolase;GO:0043687|post-translational;GO:0044267|cellular;GO:0044237|cellular;GO:0006796|phosphate;GO:0008152|metabolic;GO:0019538|protein;GO:0043170|macromolecule;GO:0009987|cellular;GO:0008150|biological_process;GO:0044238…	.	.	.	ure:UREG_06309 hypothetical protein; K01104 protein-tyrosine phosphatase [EC:3.1.3.48]	YNL128W TEP1, Homolog of human tumor suppressor gene PTEN/MMAC1/TEP1 that has lipid phosphatase activity and is linked to the phosphatidylinositol signaling pathway, plays a role in normal sporulation	29.53	28.32	24.14	22.4	22.81	21.55	18.45	18.91	18.49	20.01
BDFG_00629	hypothetical protein	PF01535.15|PPR[PPR repeat];PF13812.1|PPR_3[Pentatricopeptide repeat domain];TIGR00756[PPR: pentatricopeptide repeat domain]	GO:0009395|phospholipid;GO:0004620|phospholipase;GO:0008138|protein;GO:0006470|protein;GO:0004725|protein	GO:0044255|cellular;GO:0044237|cellular;GO:0009395|phospholipid;GO:0008152|metabolic;GO:0044248|cellular;GO:0009987|cellular;GO:0008150|biological_process;GO:0006629|lipid;GO:0016042|lipid;GO:0044238|primary;GO:0044242|cellular;GO:0019637|organophosphate;GO:0006644|phospholipid;GO:0009056|catabolic;GO:0016787|hydrolase;GO:0003824|catalytic;GO:0004620|phospholipase;GO:0003674|molecular_function;GO…	.	.	.	cpw:CPC735_065730 pentatricopeptide repeat containing protein	YNL128W TEP1, Homolog of human tumor suppressor gene PTEN/MMAC1/TEP1 that has lipid phosphatase activity and is linked to the phosphatidylinositol signaling pathway, plays a role in normal sporulation	12.61	12.46	13.03	13.95	9.73	8.83	6.71	6.56	11.93	11.34
BDFG_00630	phospholipase A2	PF01735.13|PLA2_B[Lysophospholipase catalytic domain]	GO:0009395|phospholipid;GO:0004620|phospholipase;GO:0008138|protein;GO:0006470|protein;GO:0004725|protein	GO:0044255|cellular;GO:0044237|cellular;GO:0009395|phospholipid;GO:0008152|metabolic;GO:0044248|cellular;GO:0009987|cellular;GO:0008150|biological_process;GO:0006629|lipid;GO:0016042|lipid;GO:0044238|primary;GO:0044242|cellular;GO:0019637|organophosphate;GO:0006644|phospholipid;GO:0009056|catabolic;GO:0016787|hydrolase;GO:0003824|catalytic;GO:0004620|phospholipase;GO:0003674|molecular_function;GO…	.	SigP4[DScore:0.651]	.	cpw:CPC735_065740 Lysophospholipase catalytic domain containing protein; K01047 phospholipase A2 [EC:3.1.1.4]	.	40.84	38.4	37.92	39.05	88.22	81.19	27.1	23.4	64.92	68.08
BDFG_00631	exocyst complex protein exo70	PF03081.10|Exo70[Exo70 exocyst complex subunit]	GO:0000145|exocyst;GO:0006887|exocytosis	GO:0032991|macromolecular;GO:0044424|intracellular;GO:0000145|exocyst;GO:0044464|cell;GO:0005575|cellular_component;GO:0044448|cell;GO:0043234|protein;GO:0044444|cytoplasmic;GO:0051234|establishment;GO:0051649|establishment;GO:0009987|cellular;GO:0008150|biological_process;GO:0046903|secretion;GO:0016192|vesicle-mediated;GO:0006810|transport;GO:0032940|secretion;GO:0006887|exocytosis	.	.	.	abe:ARB_00637 hypothetical protein; K07195 exocyst complex component 7	YJL085W EXO70, Essential 70kDa subunit of the exocyst complex Sec3p, Sec5p, Sec6p, Sec8p, Sec10p, Sec15p, Exo70p, and Exo84p, which has the essential function of mediating polarized targeting of secretory vesicles to active sites of exocytosis	16.33	17.12	20.26	20.36	39.29	36.08	35.17	35.32	35.92	36.32
BDFG_00632	hypothetical protein	.	.	.	.	SigP4[DScore:0.641]	TMH:1	.	.	10.6	10.81	10.76	10.67	10.71	9.89	13.16	12.85	8.73	8.67
BDFG_00633	hypothetical protein	.	.	.	.	.	.	.	.	1.64	2.03	2.44	2.38	1.99	1.88	2.86	2.61	1.75	2.09
BDFG_00634	pyruvate dehydrogenase kinase	PF02518.21|HATPase_c[Histidine kinase-, DNA gyrase B-, and HSP90-like ATPase];PF10436.4|BCDHK_Adom3[Mitochondrial branched-chain alpha-ketoacid dehydrogenase kinase]	GO:0018106|peptidyl-histidine;GO:0000155|two-component;GO:0007165|signal;GO:0005524|ATP;GO:0004740|pyruvate	GO:0043687|post-translational;GO:0016310|phosphorylation;GO:0044267|cellular;GO:0044237|cellular;GO:0006796|phosphate;GO:0008152|metabolic;GO:0006468|protein;GO:0043170|macromolecule;GO:0019538|protein;GO:0009987|cellular;GO:0008150|biological_process;GO:0044238|primary;GO:0018193|peptidyl-amino;GO:0018202|peptidyl-histidine;GO:0018106|peptidyl-histidine;GO:0006793|phosphorus;GO:0044260|cellular;…	EC:2.7.11.2[[Pyruvate dehydrogenase (acetyl-transferring)] kinase.]	.	.	cpw:CPC735_065780 pyruvate dehydrogenase kinase, putative; K00898 pyruvate dehydrogenase kinase [EC:2.7.11.2]	.	29.17	29.42	32.51	33.02	41.99	39.55	37.72	37.86	57.2	57.78
BDFG_00635	hypothetical protein	.	GO:0055085|transmembrane	GO:0051234|establishment;GO:0009987|cellular;GO:0008150|biological_process;GO:0006810|transport;GO:0055085|transmembrane	.	.	TMH:5	cpw:CPC735_059900 Major Facilitator Superfamily protein	.	5.17	5.21	3.6	4.09	1.58	1.38	6.15	5.61	5.68	6.54
BDFG_00636	hypothetical protein	.	GO:0055085|transmembrane	GO:0051234|establishment;GO:0009987|cellular;GO:0008150|biological_process;GO:0006810|transport;GO:0055085|transmembrane	.	.	TMH:5	ang:ANI_1_2264094 An11g07630; MFS monocarboxylate transporter	.	11.2	11.04	9.08	8.89	3.39	3.03	12.72	7.84	13.13	15.16
BDFG_00637	hypothetical protein	PF00891.13|Methyltransf_2[O-methyltransferase]	GO:0008171|O-methyltransferase	GO:0008168|methyltransferase;GO:0008171|O-methyltransferase;GO:0003824|catalytic;GO:0016740|transferase;GO:0003674|molecular_function;GO:0016741|transferase	.	.	.	tve:TRV_06685 O-methyltransferase, putative	.	0	0.08	0.16	0	0.08	0.17	0.18	0.09	0	0
BDFG_00638	hypothetical protein	.	.	.	.	.	.	.	.	21.91	22.47	19.65	17.44	21.84	20.67	22.42	19.96	20.2	21.2
BDFG_00639	glutathione S-transferase	PF03935.10|SKN1[Beta-glucan synthesis-associated protein (SKN1)]	.	.	.	.	TMH:1	ure:UREG_06300 beta-glucan synthesis-associated protein SKN1	YPR159W KRE6, Protein required for beta-1,6 glucan biosynthesis, putative beta-glucan synthase, appears functionally redundant with Skn1p,YGR143W SKN1, Protein involved in sphingolipid biosynthesis, type II membrane protein with similarity to Kre6p	204.81	182.02	166.37	176.67	190.44	211.88	25.78	31.9	146.52	157.51
BDFG_00640	hypothetical protein	.	.	.	.	.	.	.	.	116.13	107.09	81.34	77.1	79.38	82.38	112.46	110.54	98.94	102.05
BDFG_00641	hypothetical protein	PF01636.18|APH[Phosphotransferase enzyme family];PF03881.9|Fructosamin_kin[Fructosamine kinase]	GO:0016301|kinase	GO:0016301|kinase;GO:0003824|catalytic;GO:0016740|transferase;GO:0003674|molecular_function;GO:0016772|transferase	.	.	.	pte:PTT_11698 hypothetical protein; K00921 1-phosphatidylinositol-3-phosphate 5-kinase [EC:2.7.1.150]	.	36.74	34.26	33.87	30.91	33.25	31.44	24.98	25.39	32.43	33.8
BDFG_00642	60S ribosomal protein L3	PF00297.17|Ribosomal_L3[Ribosomal protein L3]	GO:0005840|ribosome;GO:0006412|translation;GO:0003735|structural	GO:0032991|macromolecular;GO:0044424|intracellular;GO:0043228|non-membrane-bounded;GO:0044464|cell;GO:0043229|intracellular;GO:0005840|ribosome;GO:0043232|intracellular;GO:0043226|organelle;GO:0005575|cellular_component;GO:0030529|ribonucleoprotein;GO:0044444|cytoplasmic;GO:0044267|cellular;GO:0009058|biosynthetic;GO:0044237|cellular;GO:0008152|metabolic;GO:0019538|protein;GO:0043170|macromolecul…	.	.	.	nfi:NFIA_087080 transcriptional corepressor Cyc8, putative; K02925 large subunit ribosomal protein L3e	YOR063W RPL3, Protein component of the large 60S ribosomal subunit, has similarity to E. coli L3 and rat L3 ribosomal proteins, involved in the replication and maintenance of killer double stranded RNA virus	770.26	762.43	676.64	686.48	342.64	348.16	184.92	180.1	639.2	660.21
BDFG_00643	hypothetical protein	.	.	.	.	.	.	.	.	0.45	0.29	0.33	0.38	0.32	0.26	0.68	0.62	0.29	0.55
BDFG_00644	hypothetical protein	PF04828.9|GFA[Glutathione-dependent formaldehyde-activating enzyme]	GO:0008152|metabolic;GO:0016846|carbon-sulfur	GO:0008152|metabolic;GO:0008150|biological_process;GO:0003824|catalytic;GO:0016846|carbon-sulfur;GO:0003674|molecular_function;GO:0016829|lyase	.	.	.	mes:Meso_2193 glutathione-dependent formaldehyde-activating protein	.	1.81	1.47	0.89	0.87	1.8	2.14	24.47	27.75	3.12	1.54
BDFG_00645	glucose repression mediator protein	PF13371.1|TPR_9[Tetratricopeptide repeat];PF13428.1|TPR_14[Tetratricopeptide repeat];PF13181.1|TPR_8[Tetratricopeptide repeat];PF13414.1|TPR_11[TPR repeat];PF07719.12|TPR_2[Tetratricopeptide repeat];PF00515.23|TPR_1[Tetratricopeptide repeat];PF13432.1|TPR_16[Tetratricopeptide repeat];PF13174.1|TPR_6[Tetratricopeptide repeat];PF12895.2|Apc3[Anaphase-promoting complex, cyclosome, subunit 3];PF13176…	GO:0005488|binding	GO:0005488|binding;GO:0003674|molecular_function	.	.	.	cpw:CPC735_065840 tetratricopeptide repeat containing protein	YBR112C CYC8, General transcriptional co-repressor, acts together with Tup1p, also acts as part of a transcriptional co-activator complex that recruits the SWI/SNF and SAGA complexes to promoters	118.67	119.66	122.68	121.03	103.37	104.77	105.53	115.6	115.69	103.59
BDFG_00646	hypothetical protein	.	.	.	.	.	.	.	.	0	0	0	0	0.05	0	0.06	0.12	0.13	0
BDFG_00647	hypothetical protein	.	.	.	.	.	TMH:2	.	.	27.48	27.45	23.96	24.9	21.51	19.64	13.38	12.35	23.37	24.04
BDFG_00648	hypothetical protein	PF08161.7|NUC173[NUC173 domain]	GO:0005488|binding	GO:0005488|binding;GO:0003674|molecular_function	.	.	.	cim:CIMG_05430 hypothetical protein; K14794 ribosomal RNA-processing protein 12	YPL012W RRP12, Protein required for export of the ribosomal subunits, associates with the RNA components of the pre-ribosomes, contains HEAT-repeats	28.64	26.52	25.89	24.37	14.69	13.87	11.64	10.59	11.15	11.9
BDFG_00649	hypothetical protein	PF01423.17|LSM[LSM domain]	GO:0030529|ribonucleoprotein;GO:0003676|nucleic	GO:0032991|macromolecular;GO:0044424|intracellular;GO:0044464|cell;GO:0005575|cellular_component;GO:0030529|ribonucleoprotein;GO:0005488|binding;GO:0003674|molecular_function;GO:0003676|nucleic	.	.	.	cpw:CPC735_065860 U6 snRNA-associated Sm-like protein LSm1, putative; K12620 U6 snRNA-associated Sm-like protein LSm1	.	39.03	39.38	38.13	36.59	35.34	33.34	26.54	29.15	46.61	43.46
BDFG_00650	hypothetical protein	.	.	.	.	.	.	.	.	3.32	3.38	2.95	2.86	0.48	0.4	1.88	2.64	2.01	2.26
BDFG_00651	hypothetical protein	.	.	.	.	.	TMH:6	afm:AFUA_2G15090 arsenite efflux transporter ArsB-like, puative	.	2.04	1.8	1.35	1.13	0.33	0.22	2.03	1.59	1.05	0.88
BDFG_00652	hypothetical protein	PF04851.10|ResIII[Type III restriction enzyme, res subunit];PF00271.26|Helicase_C[Helicase conserved C-terminal domain];PF00636.21|Ribonuclease_3[Ribonuclease III domain];PF00270.24|DEAD[DEAD/DEAH box helicase];PF03368.9|dsRNA_bind[Double stranded RNA binding domain]	GO:0006396|RNA;GO:0046872|metal;GO:0003723|RNA;GO:0005524|ATP;GO:0004525|ribonuclease;GO:0008026|ATP-dependent	GO:0044237|cellular;GO:0008152|metabolic;GO:0006139|nucleobase,;GO:0043170|macromolecule;GO:0009987|cellular;GO:0008150|biological_process;GO:0006396|RNA;GO:0006807|nitrogen;GO:0044238|primary;GO:0016070|RNA;GO:0044260|cellular;GO:0005488|binding;GO:0043169|cation;GO:0043167|ion;GO:0003674|molecular_function;GO:0046872|metal;GO:0003723|RNA;GO:0003676|nucleic;GO:0032553|ribonucleotide;GO:0030554|a…	.	.	.	cpw:CPC735_065870 Type III restriction enzyme, res subunit family protein	.	32.44	32.26	32.97	33.57	36.66	36.86	23.78	24.95	32.91	30.32
BDFG_00653	proteasome subunit alpha type-2	PF10584.4|Proteasome_A_N[Proteasome subunit A N-terminal signature];PF00227.21|Proteasome[Proteasome subunit]	GO:0019773|proteasome;GO:0004298|threonine-type;GO:0006511|ubiquitin-dependent	GO:0032991|macromolecular;GO:0044424|intracellular;GO:0044464|cell;GO:0019773|proteasome;GO:0005575|cellular_component;GO:0043234|protein;GO:0008233|peptidase;GO:0016787|hydrolase;GO:0003824|catalytic;GO:0003674|molecular_function;GO:0004175|endopeptidase;GO:0004298|threonine-type;GO:0070003|threonine-type;GO:0070011|peptidase;GO:0051603|proteolysis;GO:0044257|cellular;GO:0044267|cellular;GO:0044…	EC:3.4.25.1[Proteasome endopeptidase complex.]	.	.	cim:CIMG_05434 hypothetical protein; K02726 20S proteasome subunit alpha 2 [EC:3.4.25.1]	YML092C PRE8, 20S proteasome beta-type subunit	126.57	135.01	122.45	123.97	153.12	159.51	71.2	76.58	159.26	156.99
BDFG_00654	hypothetical protein	PF12906.2|RINGv[RING-variant domain]	GO:0005515|protein;GO:0008270|zinc	GO:0005515|protein;GO:0005488|binding;GO:0003674|molecular_function;GO:0043169|cation;GO:0043167|ion;GO:0008270|zinc;GO:0046914|transition;GO:0046872|metal	.	.	TMH:3	afm:AFUA_7G05860 RING finger domain protein	.	20.49	21.64	22.83	21.92	14.69	12.01	18.8	17.06	23.74	22.51
BDFG_00655	hypothetical protein	PF00248.16|Aldo_ket_red[Aldo/keto reductase family]	GO:0055114|oxidation;GO:0016491|oxidoreductase	GO:0008152|metabolic;GO:0008150|biological_process;GO:0055114|oxidation;GO:0003824|catalytic;GO:0003674|molecular_function;GO:0016491|oxidoreductase	.	.	.	cpw:CPC735_065900 general stress protein, putative	.	20.92	24.14	21.69	20.09	20.2	21.63	7.36	6.69	18.09	16.91
BDFG_00656	hypothetical protein	.	.	.	.	.	.	.	.	1.67	1.12	1.08	1.43	0.76	0.59	3.86	3.89	3.02	3.21
BDFG_00657	hypothetical protein	PF04082.13|Fungal_trans[Fungal specific transcription factor domain];PF00172.13|Zn_clus[Fungal Zn(2)-Cys(6) binuclear cluster domain]	GO:0005634|nucleus;GO:0006355|regulation;GO:0008270|zinc;GO:0003700|transcription	GO:0044424|intracellular;GO:0044464|cell;GO:0043227|membrane-bounded;GO:0043229|intracellular;GO:0005575|cellular_component;GO:0043226|organelle;GO:0043231|intracellular;GO:0005634|nucleus;GO:0050794|regulation;GO:0060255|regulation;GO:0019219|regulation;GO:0009889|regulation;GO:0051171|regulation;GO:0008150|biological_process;GO:0045449|regulation;GO:0010468|regulation;GO:0006355|regulation;GO:0…	.	.	.	cpw:CPC735_065930 Fungal specific transcription factor, putative	.	8.45	7.88	7.99	7.91	10.5	11.06	14.92	14.07	11.56	11.66
BDFG_00658	hypothetical protein	PF00646.28|F-box[F-box domain]	.	.	.	.	.	cpw:CPC735_059940 F-box domain containing protein	.	0.84	0.93	0.37	0.73	2.03	2.06	9.36	11.54	1.62	1.3
BDFG_00659	hypothetical protein	PF07690.11|MFS_1[Major Facilitator Superfamily]	GO:0055085|transmembrane	GO:0051234|establishment;GO:0009987|cellular;GO:0008150|biological_process;GO:0006810|transport;GO:0055085|transmembrane	.	.	TMH:12	act:ACLA_093030 monocarboxylate permease, putative	.	0.14	0.25	0.19	0.19	1.7	1.07	52.66	56.19	0.26	0.34
BDFG_00660	hypothetical protein	PF04082.13|Fungal_trans[Fungal specific transcription factor domain];PF00172.13|Zn_clus[Fungal Zn(2)-Cys(6) binuclear cluster domain]	GO:0005634|nucleus;GO:0006355|regulation;GO:0008270|zinc;GO:0003700|transcription	GO:0044424|intracellular;GO:0044464|cell;GO:0043227|membrane-bounded;GO:0043229|intracellular;GO:0005575|cellular_component;GO:0043226|organelle;GO:0043231|intracellular;GO:0005634|nucleus;GO:0050794|regulation;GO:0060255|regulation;GO:0019219|regulation;GO:0009889|regulation;GO:0051171|regulation;GO:0008150|biological_process;GO:0045449|regulation;GO:0010468|regulation;GO:0006355|regulation;GO:0…	.	.	.	tve:TRV_02535 C6 transcription factor, putative	.	0.39	0.38	0.23	0.29	3.82	3.57	25.15	25.12	0.92	0.84
BDFG_00661	hypothetical protein	PF07690.11|MFS_1[Major Facilitator Superfamily];TIGR00879[SP: MFS transporter, sugar porter (SP) family];PF00083.19|Sugar_tr[Sugar (and other) transporter]	GO:0008643|carbohydrate;GO:0055085|transmembrane;GO:0016021|integral;GO:0022891|substrate-specific	GO:0051234|establishment;GO:0008643|carbohydrate;GO:0008150|biological_process;GO:0006810|transport;GO:0009987|cellular;GO:0055085|transmembrane;GO:0031224|intrinsic;GO:0044425|membrane;GO:0044464|cell;GO:0016021|integral;GO:0005575|cellular_component;GO:0022892|substrate-specific;GO:0022891|substrate-specific;GO:0005215|transporter;GO:0003674|molecular_function;GO:0022857|transmembrane	.	.	TMH:10	tve:TRV_00649 MFS sugar transporter, putative	.	25.66	25.14	18.24	16.22	31.01	29.24	25.76	40.94	8.08	6.72
BDFG_00662	hypothetical protein	PF00300.17|His_Phos_1[Histidine phosphatase superfamily (branch 1)]	.	.	.	.	.	cpw:CPC735_065950 phosphoglycerate mutase family protein	YOR283W Hypothetical protein	38.72	38.55	46.35	42.32	19.87	17.48	4.78	4.23	17.21	17.69
BDFG_00663	hypothetical protein	.	.	.	.	.	.	afv:AFLA_106060 C6 finger domain protein, putative	.	1.56	2.08	2.68	2.43	0.72	0.76	1.41	1.1	0.57	0.86
BDFG_00664	hypothetical protein	PF01591.13|6PF2K[6-phosphofructo-2-kinase];PF13671.1|AAA_33[AAA domain];PF00300.17|His_Phos_1[Histidine phosphatase superfamily (branch 1)]	GO:0006003|fructose;GO:0004331|fructose-2,6-bisphosphate;GO:0005524|ATP;GO:0005083|small;GO:0003873|6-phosphofructo-2-kinase	GO:0006066|alcohol;GO:0044237|cellular;GO:0008152|metabolic;GO:0044262|cellular;GO:0005996|monosaccharide;GO:0006003|fructose;GO:0009987|cellular;GO:0008150|biological_process;GO:0044281|small;GO:0044238|primary;GO:0005975|carbohydrate;GO:0006000|fructose;GO:0019318|hexose;GO:0004331|fructose-2,6-bisphosphate;GO:0016791|phosphatase;GO:0016787|hydrolase;GO:0003824|catalytic;GO:0019203|carbohydrate…	EC:3.1.3.46[Fructose-2,6-bisphosphate 2-phosphatase.];EC:2.7.1.105[6-phosphofructo-2-kinase.]	.	.	abe:ARB_00664 hypothetical protein; K01103 6-phosphofructo-2-kinase / fructose-2,6-bisphosphatase [EC:2.7.1.105 3.1.3.46]	YJL155C FBP26, Fructose-2,6-bisphosphatase, required for glucose metabolism	98.52	90.17	84.09	87.56	77.91	82.7	51.26	50.68	122.53	161.34
BDFG_00665	6-phosphofructo-2-kinase/fructose-2,6-bisphosphatase	PF10367.4|Vps39_2[Vacuolar sorting protein 39 domain 2];PF00780.17|CNH[CNH domain];PF10366.4|Vps39_1[Vacuolar sorting protein 39 domain 1];PF00637.15|Clathrin[Region in Clathrin and VPS]	GO:0006003|fructose;GO:0005524|ATP;GO:0005083|small;GO:0003873|6-phosphofructo-2-kinase	GO:0006066|alcohol;GO:0044237|cellular;GO:0008152|metabolic;GO:0044262|cellular;GO:0005996|monosaccharide;GO:0006003|fructose;GO:0009987|cellular;GO:0008150|biological_process;GO:0044281|small;GO:0044238|primary;GO:0005975|carbohydrate;GO:0006000|fructose;GO:0019318|hexose;GO:0032553|ribonucleotide;GO:0005488|binding;GO:0030554|adenyl;GO:0032559|adenyl;GO:0017076|purine;GO:0005524|ATP;GO:0001882|…	.	.	.	cpw:CPC735_065970 AvaB protein, putative	YDL077C VAM6, Vacuolar protein that plays a critical role in the tethering steps of vacuolar membrane fusion by facilitating guanine nucleotide exchange on small guanosine triphosphatase Ypt7p	13.39	11.94	13.25	13.43	16.88	18.69	26.47	27.13	14.8	15.34
BDFG_00666	hypothetical protein	PF08738.5|Gon7[Gon7 family]	.	.	.	.	.	.	.	38.37	39.96	35.3	39.85	49.2	45.1	35.08	34.64	34.81	32.66
BDFG_00667	hypothetical protein	PF13857.1|Ank_5[Ankyrin repeats (many copies)];PF13606.1|Ank_3[Ankyrin repeat];PF12796.2|Ank_2[Ankyrin repeats (3 copies)];PF13637.1|Ank_4[Ankyrin repeats (many copies)];PF00023.25|Ank[Ankyrin repeat]	.	.	.	.	.	afv:AFLA_055020 ankyrin repeat protein	.	11.67	12.2	10.88	11.67	17.89	20.19	11.53	16.33	6.54	6.14
BDFG_00668	hypothetical protein	PF08539.6|HbrB[HbrB-like]	.	.	.	.	.	aor:AOR_1_772174 AO090005000441; protein HbrB	.	24.41	21.67	18.24	18.9	16.81	17.18	17.8	20.13	21.42	20.09
BDFG_00669	hypothetical protein	PF13921.1|Myb_DNA-bind_6[Myb-like DNA-binding domain]	.	.	.	.	.	.	.	0	0.08	0.04	0	0.08	0.09	0.04	0	0.05	0
BDFG_00670	hypothetical protein	PF00004.24|AAA[ATPase family associated with various cellular activities (AAA)]	GO:0005524|ATP;GO:0017111|nucleoside-triphosphatase	GO:0032553|ribonucleotide;GO:0005488|binding;GO:0030554|adenyl;GO:0032559|adenyl;GO:0017076|purine;GO:0005524|ATP;GO:0001882|nucleoside;GO:0003674|molecular_function;GO:0000166|nucleotide;GO:0032555|purine;GO:0001883|purine;GO:0016817|hydrolase;GO:0016787|hydrolase;GO:0016462|pyrophosphatase;GO:0003824|catalytic;GO:0016818|hydrolase;GO:0017111|nucleoside-triphosphatase	.	.	.	cpw:CPC735_066050 ATPase, AAA family protein	.	21.46	20.67	16.55	16.48	14.53	15.39	10.82	12.02	13.72	13.53
BDFG_00671	malate dehydrogenase, mitochondrial	PF00056.18|Ldh_1_N[lactate/malate dehydrogenase, NAD binding domain];PF02866.13|Ldh_1_C[lactate/malate dehydrogenase, alpha/beta C-terminal domain];TIGR01772[MDH_euk_gproteo: malate dehydrogenase, NAD-dependent]	GO:0006099|tricarboxylic;GO:0006096|glycolysis;GO:0055114|oxidation;GO:0030060|L-malate;GO:0005488|binding;GO:0006108|malate	GO:0044237|cellular;GO:0008152|metabolic;GO:0051187|cofactor;GO:0044248|cellular;GO:0009987|cellular;GO:0008150|biological_process;GO:0046356|acetyl-CoA;GO:0006099|tricarboxylic;GO:0006732|coenzyme;GO:0006084|acetyl-CoA;GO:0051186|cofactor;GO:0009109|coenzyme;GO:0009056|catabolic;GO:0046365|monosaccharide;GO:0006096|glycolysis;GO:0006066|alcohol;GO:0044275|cellular;GO:0046164|alcohol;GO:0006006|g…	EC:1.1.1.37[Malate dehydrogenase.]	.	.	cim:CIMG_05466 similar to malate dehydrogenase; K00026 malate dehydrogenase [EC:1.1.1.37]	YKL085W MDH1, Mitochondrial malate dehydrogenase, catalyzes interconversion of malate and oxaloacetate, involved in the tricarboxylic acid TCA cycle, phosphorylated	455.27	463.72	494.15	496.7	332.29	357.91	411.4	411.03	342.18	386.74
BDFG_00672	hypothetical protein	PF12352.3|V-SNARE_C[Snare region anchored in the vesicle membrane C-terminus]	.	.	.	.	.	nfi:NFIA_026970 membrin; K08496 golgi SNAP receptor complex member 2	YLR078C BOS1, v-SNARE vesicle specific SNAP receptor, localized to the endoplasmic reticulum membrane and necessary for vesicular transport from the ER to the Golgi	10.88	10.36	10.28	9.87	10.77	10.33	10.19	10.25	8.69	9.9
BDFG_00673	hypothetical protein	.	.	.	.	.	TMH:2	act:ACLA_007420 dihydrolipoamide acetyltransferase component of pyruvate dehydrogenase; K00627 pyruvate dehydrogenase E2 component (dihydrolipoamide acetyltransferase) [EC:2.3.1.12]	.	103.39	97.55	94.58	91.3	52.22	61.04	83.11	78.5	118.59	146.4
BDFG_00674	pyruvate dehydrogenase E2 component (dihydrolipoamide acetyltransferase)	TIGR01349[PDHac_trf_mito: pyruvate dehydrogenase complex dihydrolipoamide acetyltransferase];PF00198.18|2-oxoacid_dh[2-oxoacid dehydrogenases acyltransferase (catalytic domain)];PF02817.12|E3_binding[e3 binding domain];PF00364.17|Biotin_lipoyl[Biotin-requiring enzyme]	GO:0005840|ribosome;GO:0004742|dihydrolipoyllysine-residue;GO:0005515|protein;GO:0006090|pyruvate;GO:0045254|pyruvate;GO:0031405|lipoic	GO:0032991|macromolecular;GO:0044424|intracellular;GO:0043228|non-membrane-bounded;GO:0044464|cell;GO:0043229|intracellular;GO:0005840|ribosome;GO:0043232|intracellular;GO:0043226|organelle;GO:0005575|cellular_component;GO:0030529|ribonucleoprotein;GO:0044444|cytoplasmic;GO:0016417|S-acyltransferase;GO:0004742|dihydrolipoyllysine-residue;GO:0030523|dihydrolipoamide;GO:0016746|transferase;GO:00038…	EC:2.3.1.12[Dihydrolipoyllysine-residue acetyltransferase.]	.	.	cpw:CPC735_066070 dihydrolipoamide acetyltransferase, putative (EC:2.3.1.12); K00627 pyruvate dehydrogenase E2 component (dihydrolipoamide acetyltransferase) [EC:2.3.1.12]	YNL071W LAT1, Dihydrolipoamide acetyltransferase component E2 of pyruvate dehydrogenase complex, which catalyzes the oxidative decarboxylation of pyruvate to acetyl-CoA	477.94	472.26	483.96	485.52	462.96	492.1	272.26	291.55	491.69	519.64
BDFG_00675	hypothetical protein	PF12783.2|Sec7_N[Guanine nucleotide exchange factor in Golgi transport N-terminal];PF09324.5|DUF1981[Domain of unknown function (DUF1981)];PF01369.15|Sec7[Sec7 domain]	GO:0032012|regulation;GO:0005622|intracellular;GO:0005086|ARF;GO:0005488|binding	GO:0050794|regulation;GO:0023051|regulation;GO:0046578|regulation;GO:0010646|regulation;GO:0009966|regulation;GO:0051056|regulation;GO:0008150|biological_process;GO:0050789|regulation;GO:0032012|regulation;GO:0065007|biological;GO:0044464|cell;GO:0005622|intracellular;GO:0005575|cellular_component;GO:0005085|guanyl-nucleotide;GO:0005086|ARF;GO:0060589|nucleoside-triphosphatase;GO:0030695|GTPase;G…	.	.	.	cpw:CPC735_066060 Sec7 domain containing protein	YDR170C SEC7, Guanine nucleotide exchange factor GEF for ADP ribosylation factors involved in proliferation of the Golgi, intra-Golgi transport and ER-to-Golgi transport, found in the cytoplasm and on Golgi-associated coated vesicles	44.4	38.55	43.97	46.1	46.59	46.61	26.28	27.64	32.01	27.28
BDFG_00676	hypothetical protein	PF13241.1|NAD_binding_7[Putative NAD(P)-binding];TIGR01470[cysG_Nterm: siroheme synthase, N-terminal domain]	GO:0003824|catalytic;GO:0005488|binding;GO:0006779|porphyrin	GO:0003824|catalytic;GO:0003674|molecular_function;GO:0005488|binding;GO:0051188|cofactor;GO:0009058|biosynthetic;GO:0044237|cellular;GO:0008152|metabolic;GO:0006778|porphyrin;GO:0046483|heterocycle;GO:0034641|cellular;GO:0009987|cellular;GO:0008150|biological_process;GO:0018130|heterocycle;GO:0006779|porphyrin;GO:0006807|nitrogen;GO:0044249|cellular;GO:0051186|cofactor;GO:0044271|cellular;GO:003…	EC:4.99.1.4[Sirohydrochlorin ferrochelatase.];EC:1.3.1.76[Precorrin-2 dehydrogenase.]	.	.	cpw:CPC735_066120 siroheme synthase, N-terminal domain containing protein; K02304 precorrin-2 dehydrogenase / sirohydrochlorin ferrochelatase [EC:1.3.1.76 4.99.1.4]	YBR213W MET8, Bifunctional dehydrogenase and ferrochelatase, involved in the biosynthesis of siroheme, a prosthetic group used by sulfite reductase, required for sulfate assimilation and methionine biosynthesis	22.7	25.59	29.19	27.93	38.79	38.45	30.1	28.35	32.16	33.19
BDFG_00677	ribose-phosphate pyrophosphokinase	PF13793.1|Pribosyltran_N[N-terminal domain of ribose phosphate pyrophosphokinase];TIGR01251[ribP_PPkin: ribose-phosphate diphosphokinase]	GO:0000287|magnesium;GO:0004749|ribose;GO:0009116|nucleoside;GO:0016301|kinase;GO:0009156|ribonucleoside	GO:0005488|binding;GO:0043169|cation;GO:0000287|magnesium;GO:0043167|ion;GO:0003674|molecular_function;GO:0046872|metal;GO:0003824|catalytic;GO:0016778|diphosphotransferase;GO:0016740|transferase;GO:0004749|ribose;GO:0016772|transferase;GO:0009116|nucleoside;GO:0044237|cellular;GO:0008152|metabolic;GO:0006139|nucleobase,;GO:0055086|nucleobase,;GO:0009987|cellular;GO:0008150|biological_process;GO:…	EC:2.7.6.1[Ribose-phosphate diphosphokinase.]	.	.	cim:CIMG_05468 hypothetical protein; K00948 ribose-phosphate pyrophosphokinase [EC:2.7.6.1]	YKL181W PRS1, 5-phospho-ribosyl-1alpha-pyrophosphate synthetase, involved in nucleotide, histidine, and tryptophan biosynthesis, one of five related enzymes, which are active as heteromultimeric complexes	51.86	51.71	53.04	51.77	56.08	59.33	20.12	22.29	38.36	41.1
BDFG_00678	hypothetical protein	.	.	.	.	.	.	.	.	0.65	0.9	1.05	0.7	0.76	0.29	0.67	0.47	1.15	0.67
BDFG_00679	hypothetical protein	PF00067.17|p450[Cytochrome P450]	GO:0009055|electron;GO:0020037|heme;GO:0004497|monooxygenase;GO:0055114|oxidation	GO:0009055|electron;GO:0003674|molecular_function;GO:0020037|heme;GO:0005488|binding;GO:0043169|cation;GO:0046906|tetrapyrrole;GO:0005506|iron;GO:0043167|ion;GO:0046914|transition;GO:0046872|metal;GO:0003824|catalytic;GO:0004497|monooxygenase;GO:0016491|oxidoreductase;GO:0008152|metabolic;GO:0008150|biological_process;GO:0055114|oxidation	.	.	.	nfi:NFIA_044230 cytochrome P450	.	5.04	5.34	6.05	5.88	10.55	9.21	13.71	16.25	7.68	7.21
BDFG_00680	hypothetical protein	PF05971.7|Methyltransf_10[Protein of unknown function (DUF890)];PF05175.9|MTS[Methyltransferase small domain]	GO:0008168|methyltransferase	GO:0008168|methyltransferase;GO:0003824|catalytic;GO:0016740|transferase;GO:0003674|molecular_function;GO:0016741|transferase	.	.	.	cpw:CPC735_066140 hypothetical protein; K06970 23S rRNA (adenine1618-N6)-methyltransferase [EC:2.1.1.181]	.	9.54	10.12	9.49	9.44	21.15	23.06	9.69	10.02	8.42	8.86
BDFG_00681	hypothetical protein	PF13232.1|Complex1_LYR_1[Complex1_LYR-like];PF05347.10|Complex1_LYR[Complex 1 protein (LYR family)]	.	.	.	.	.	.	.	19.9	21.34	24.29	24.62	27.96	25.16	13.26	13.21	22.42	23.24
BDFG_00682	hypothetical protein	PF04383.8|KilA-N[KilA-N domain];PF13637.1|Ank_4[Ankyrin repeats (many copies)]	GO:0006355|regulation;GO:0003700|transcription	GO:0050794|regulation;GO:0060255|regulation;GO:0019219|regulation;GO:0009889|regulation;GO:0051171|regulation;GO:0008150|biological_process;GO:0045449|regulation;GO:0010468|regulation;GO:0006355|regulation;GO:0031326|regulation;GO:0080090|regulation;GO:0010556|regulation;GO:0031323|regulation;GO:0051252|regulation;GO:0050789|regulation;GO:0019222|regulation;GO:0065007|biological;GO:0003700|transc…	.	.	.	afm:AFUA_7G05620 APSES transcription factor (MbpA)	.	20.72	20.39	17.53	16.96	17.49	16.89	11.96	12.27	15.03	14.89
BDFG_00683	hypothetical protein	.	.	.	.	.	.	cpw:CPC735_066170 Acidic proline-rich protein PRP25 precursor, putative	.	56.54	59.42	82.15	79.76	52.09	49.27	267.98	235.97	137.17	149.02
BDFG_00684	hypothetical protein	PF06912.6|DUF1275[Protein of unknown function (DUF1275)]	.	.	.	.	.	act:ACLA_035410 DUF1275 domain protein	.	2.9	2.59	2.51	3.32	78.85	70.96	100.74	95.05	16.07	20.58
BDFG_00685	NADH dehydrogenase (ubiquinone) Fe-S protein 7	PF01058.17|Oxidored_q6[NADH ubiquinone oxidoreductase, 20 Kd subunit];TIGR01957[nuoB_fam: NADH-quinone oxidoreductase, B subunit]	GO:0006810|transport;GO:0022900|electron;GO:0005506|iron;GO:0051539|4;GO:0005739|mitochondrion;GO:0048038|quinone;GO:0070469|respiratory;GO:0008137|NADH	GO:0051234|establishment;GO:0008150|biological_process;GO:0006810|transport;GO:0044237|cellular;GO:0008152|metabolic;GO:0006091|generation;GO:0009987|cellular;GO:0055114|oxidation;GO:0022900|electron;GO:0005488|binding;GO:0043169|cation;GO:0005506|iron;GO:0043167|ion;GO:0003674|molecular_function;GO:0046914|transition;GO:0046872|metal;GO:0051539|4;GO:0051540|metal;GO:0051536|iron-sulfur;GO:004442…	EC:1.6.99.3[NADH dehydrogenase.];EC:1.6.5.3[NADH:ubiquinone reductase (H(+)-translocating).]	.	.	mgr:MGG_12387 MG07256.4; mitochondrial NADH-ubiquinone oxidoreductase 20 kD subunit; K03940 NADH dehydrogenase (ubiquinone) Fe-S protein 7 [EC:1.6.5.3 1.6.99.3]	.	7.22	7.75	5.86	5.14	12.28	11.37	148.05	129.82	11.05	12.05
BDFG_00686	elongation factor 3	PF00005.22|ABC_tran[ABC transporter]	GO:0005524|ATP;GO:0003746|translation;GO:0016887|ATPase	GO:0032553|ribonucleotide;GO:0005488|binding;GO:0030554|adenyl;GO:0032559|adenyl;GO:0017076|purine;GO:0005524|ATP;GO:0001882|nucleoside;GO:0003674|molecular_function;GO:0000166|nucleotide;GO:0032555|purine;GO:0001883|purine;GO:0003746|translation;GO:0008135|translation;GO:0003676|nucleic;GO:0016817|hydrolase;GO:0016787|hydrolase;GO:0016887|ATPase;GO:0016462|pyrophosphatase;GO:0003824|catalytic;GO…	EC:3.6.3.-[ Acting on acid anhydrides; catalyzing transmembrane movement of substances.]	.	.	abe:ARB_00681 hypothetical protein; K03235 elongation factor 3	YNL014W HEF3, Translational elongation factor EF-3, paralog of YEF3 and member of the ABC superfamily, stimulates EF-1 alpha-dependent binding of aminoacyl-tRNA by the ribosome, normally expressed in zinc deficient cells,YLR249W YEF3, Translational elongation factor 3, stimulates the binding of aminoacyl-tRNA AA-tRNA to ribosomes by releasing EF-1 alpha from the ribosomal complex, contains two AB…	226.87	196.94	163.68	159.94	228.12	253.59	51.63	58.1	102.39	101.83
BDFG_00687	hypothetical protein	.	.	.	.	.	TMH:1	.	.	1.39	1.28	1.26	1.14	5.53	6.7	2.13	2.3	0.74	0.79
BDFG_00688	hypothetical protein	.	.	.	.	.	TMH:1	.	.	1.78	1.38	1.15	0.59	4.37	4.51	5.23	6.22	0.53	0.62
BDFG_00689	hypothetical protein	PF00515.23|TPR_1[Tetratricopeptide repeat];PF13414.1|TPR_11[TPR repeat]	GO:0005488|binding	GO:0005488|binding;GO:0003674|molecular_function	.	.	.	cpw:CPC735_066220 TPR Domain containing protein	YNL313C Hypothetical protein	31.64	31.25	32.72	32.44	40.81	40.7	18.37	18.1	20.21	20.5
BDFG_00690	hypothetical protein	.	.	.	.	.	.	.	.	1.57	1.65	1.5	1.43	0.52	0.25	0.48	0.49	0.47	0.37
BDFG_00691	hypothetical protein	PF04402.9|SIMPL[Protein of unknown function (DUF541)]	.	.	.	.	.	.	.	3.5	3.57	3.15	3.15	1.43	1.18	3.97	3.68	2.42	2.45
BDFG_00692	ubiquitin thiolesterase	PF00443.24|UCH[Ubiquitin carboxyl-terminal hydrolase];PF06337.7|DUSP[DUSP domain];PF13423.1|UCH_1[Ubiquitin carboxyl-terminal hydrolase]	GO:0008234|cysteine-type;GO:0006511|ubiquitin-dependent;GO:0004221|ubiquitin	GO:0008233|peptidase;GO:0016787|hydrolase;GO:0008234|cysteine-type;GO:0003824|catalytic;GO:0003674|molecular_function;GO:0070011|peptidase;GO:0051603|proteolysis;GO:0044257|cellular;GO:0044267|cellular;GO:0044237|cellular;GO:0008152|metabolic;GO:0044248|cellular;GO:0006508|proteolysis;GO:0043170|macromolecule;GO:0019538|protein;GO:0009987|cellular;GO:0008150|biological_process;GO:0043632|modifica…	.	.	.	cim:CIMG_05483 hypothetical protein; K11835 ubiquitin carboxyl-terminal hydrolase 4/11/15 [EC:3.1.2.15]	YJL197W UBP12, Ubiquitin carboxyl-terminal hydrolase, ubiquitin-specific protease present in the nucleus and cytoplasm that cleaves ubiquitin from ubiquitinated proteins	60.94	56.11	62.29	64.26	70.61	72.38	50.37	54.72	62.6	59.55
BDFG_00693	sorting nexin-41	PF09325.5|Vps5[Vps5 C terminal like];PF00787.19|PX[PX domain]	GO:0008234|cysteine-type;GO:0006511|ubiquitin-dependent;GO:0005515|protein;GO:0007154|cell;GO:0004221|ubiquitin;GO:0035091|phosphoinositide	GO:0008233|peptidase;GO:0016787|hydrolase;GO:0008234|cysteine-type;GO:0003824|catalytic;GO:0003674|molecular_function;GO:0070011|peptidase;GO:0051603|proteolysis;GO:0044257|cellular;GO:0044267|cellular;GO:0044237|cellular;GO:0008152|metabolic;GO:0044248|cellular;GO:0006508|proteolysis;GO:0043170|macromolecule;GO:0019538|protein;GO:0009987|cellular;GO:0008150|biological_process;GO:0043632|modifica…	.	.	.	cpw:CPC735_066260 PX domain containing protein	YDR425W SNX41, Sorting nexin, involved in the retrieval of late-Golgi SNAREs from the post-Golgi endosome to the trans-Golgi network, forms a complex with Snx4p and Atg20p	55.85	52.35	52.2	50.61	51.25	58.34	36.66	41.3	50.89	55.69
BDFG_00694	hypothetical protein	.	.	.	.	.	TMH:1	.	.	1.27	0.54	0.75	0.6	1.16	0.65	0.08	0	0.09	0.05
BDFG_00695	hypothetical protein	.	.	.	.	.	TMH:1	.	.	7.97	7.39	7.21	6.43	8.17	6.69	7.24	5.95	6.17	6.26
BDFG_00696	hypothetical protein	PF10350.4|DUF2428[Putative death-receptor fusion protein (DUF2428)]	GO:0005488|binding	GO:0005488|binding;GO:0003674|molecular_function	.	.	.	afm:AFUA_2G14180 HEAT repeat protein	YMR259C Hypothetical protein	11.56	10.88	10.75	11.33	9.76	10.14	9.94	8.83	7.08	7.08
BDFG_00697	hypothetical protein	PF02466.14|Tim17[Tim17/Tim22/Tim23/Pmp24 family];TIGR00983[3a0801s02tim23: mitochondrial import inner membrane translocase subunit]	GO:0006886|intracellular;GO:0005524|ATP;GO:0005744|mitochondrial;GO:0004674|protein;GO:0006468|protein;GO:0015450|P-P-bond-hydrolysis-driven	GO:0046907|intracellular;GO:0015031|protein;GO:0051234|establishment;GO:0051649|establishment;GO:0006886|intracellular;GO:0008150|biological_process;GO:0006810|transport;GO:0045184|establishment;GO:0032553|ribonucleotide;GO:0005488|binding;GO:0030554|adenyl;GO:0032559|adenyl;GO:0017076|purine;GO:0005524|ATP;GO:0001882|nucleoside;GO:0003674|molecular_function;GO:0000166|nucleotide;GO:0032555|purin…	.	.	TMH:1	cpw:CPC735_066280 Mitochondrial import inner membrane translocase subunit tim23, putative	YNR017W TIM23, Essential protein of the mitochondrial inner membrane, component of the mitochondrial import system	98.75	99.76	95.55	89.67	61.71	63.4	49.19	41.35	88.01	99.64
BDFG_00698	hypothetical protein	.	.	.	.	.	.	.	.	1.26	1.35	1.19	1.07	1	0.85	2.15	0.99	0.63	0.44
BDFG_00699	CAMK protein kinase	PF00069.20|Pkinase[Protein kinase domain];PF07714.12|Pkinase_Tyr[Protein tyrosine kinase]	GO:0004674|protein;GO:0005524|ATP;GO:0008565|protein;GO:0005743|mitochondrial;GO:0006468|protein;GO:0015031|protein	GO:0016773|phosphotransferase;GO:0004672|protein;GO:0016301|kinase;GO:0003824|catalytic;GO:0016740|transferase;GO:0003674|molecular_function;GO:0004674|protein;GO:0016772|transferase;GO:0032553|ribonucleotide;GO:0005488|binding;GO:0030554|adenyl;GO:0032559|adenyl;GO:0017076|purine;GO:0005524|ATP;GO:0001882|nucleoside;GO:0000166|nucleotide;GO:0032555|purine;GO:0001883|purine;GO:0022892|substrate-s…	.	.	.	cpw:CPC735_066300 kinase domain containing protein; K08286 protein-serine/threonine kinase [EC:2.7.11.-]	YKL116C PRR1, Serine/threonine protein kinase that inhibits pheromone induced signalling downstream of MAPK, possibly at the level of the Ste12p transcription factor	33.69	35.06	33.84	36.17	33.56	34.13	84.91	83.51	39.91	40.84
BDFG_00700	dihydroxy-acid dehydratase, mitochondrial	PF00920.16|ILVD_EDD[Dehydratase family];TIGR00110[ilvD: dihydroxy-acid dehydratase]	GO:0009099|valine;GO:0004160|dihydroxy-acid;GO:0009097|isoleucine	GO:0016053|organic;GO:0009082|branched;GO:0009058|biosynthetic;GO:0044237|cellular;GO:0006519|cellular;GO:0006573|valine;GO:0008152|metabolic;GO:0006520|cellular;GO:0042180|cellular;GO:0034641|cellular;GO:0009081|branched;GO:0009987|cellular;GO:0008150|biological_process;GO:0009308|amine;GO:0044106|cellular;GO:0008652|cellular;GO:0044281|small;GO:0009099|valine;GO:0006807|nitrogen;GO:0044238|prim…	EC:4.2.1.9[Dihydroxy-acid dehydratase.]	.	.	cpw:CPC735_066320 Dihydroxy-acid dehydratase, mitochondrial precursor, putative (EC:4.2.1.9); K01687 dihydroxy-acid dehydratase [EC:4.2.1.9]	YJR016C ILV3, Dihydroxyacid dehydratase, catalyzes third step in the common pathway leading to biosynthesis of branched-chain amino acids	38.06	35.25	30	31.88	52.93	56.64	101.76	103.65	26.38	23.54
BDFG_00701	hypothetical protein	PF01764.20|Lipase_3[Lipase (class 3)]	GO:0004806|triglyceride;GO:0006629|lipid	GO:0016787|hydrolase;GO:0004806|triglyceride;GO:0003824|catalytic;GO:0003674|molecular_function;GO:0004091|carboxylesterase;GO:0016298|lipase;GO:0016788|hydrolase;GO:0008152|metabolic;GO:0008150|biological_process;GO:0006629|lipid;GO:0044238|primary	.	.	.	cpw:CPC735_066330 Lipase family protein	.	5.11	4.68	3.84	3.64	8.38	8.07	10.19	10.6	5.42	5.53
BDFG_00702	hypothetical protein	.	GO:0008415|acyltransferase;GO:0008152|metabolic	GO:0016746|transferase;GO:0003824|catalytic;GO:0016740|transferase;GO:0003674|molecular_function;GO:0016747|transferase;GO:0008415|acyltransferase;GO:0008152|metabolic;GO:0008150|biological_process	.	.	TMH:1	aor:AOR_1_214144 AO090023000124; vacuolar protein sorting protein Vps66	YPR139C VPS66, Cytoplasmic protein of unknown function involved in vacuolar protein sorting.	21.05	20.98	18.67	16.56	9.05	8.33	10.38	10.73	9.77	10.39
BDFG_00703	hypothetical protein	PF07690.11|MFS_1[Major Facilitator Superfamily];TIGR00879[SP: MFS transporter, sugar porter (SP) family];PF00083.19|Sugar_tr[Sugar (and other) transporter]	GO:0008643|carbohydrate;GO:0055085|transmembrane;GO:0016021|integral;GO:0022891|substrate-specific	GO:0051234|establishment;GO:0008643|carbohydrate;GO:0008150|biological_process;GO:0006810|transport;GO:0009987|cellular;GO:0055085|transmembrane;GO:0031224|intrinsic;GO:0044425|membrane;GO:0044464|cell;GO:0016021|integral;GO:0005575|cellular_component;GO:0022892|substrate-specific;GO:0022891|substrate-specific;GO:0005215|transporter;GO:0003674|molecular_function;GO:0022857|transmembrane	.	.	TMH:10	abe:ARB_00700 hexose transporter protein	.	0.8	0.78	0.02	0.05	0.12	0.13	1.57	2.34	0.09	0.37
BDFG_00704	hypothetical protein	.	.	.	.	.	.	afv:AFLA_105480 DUF636 domain protein	.	1.3	1.13	0.77	1.06	3.94	4.12	9.04	8.97	1.89	2.87
BDFG_00705	hypothetical protein	PF12697.2|Abhydrolase_6[Alpha/beta hydrolase family];PF00561.15|Abhydrolase_1[alpha/beta hydrolase fold];PF12695.2|Abhydrolase_5[Alpha/beta hydrolase family]	.	.	.	.	.	cpw:CPC735_066410 alpha/beta hydrolase fold family protein	.	3.04	2.65	1.33	1.56	2.11	2.43	7.56	7.88	2.47	2.57
BDFG_00706	kinesin family member C1	PF00225.18|Kinesin[Kinesin motor domain]	GO:0007018|microtubule-based;GO:0005874|microtubule;GO:0005524|ATP;GO:0003777|microtubule	GO:0009987|cellular;GO:0008150|biological_process;GO:0007017|microtubule-based;GO:0007018|microtubule-based;GO:0005874|microtubule;GO:0032991|macromolecular;GO:0044424|intracellular;GO:0044422|organelle;GO:0044464|cell;GO:0044430|cytoskeletal;GO:0044446|intracellular;GO:0005575|cellular_component;GO:0043234|protein;GO:0032553|ribonucleotide;GO:0005488|binding;GO:0030554|adenyl;GO:0032559|adenyl;G…	.	.	.	cim:CIMG_05502 hypothetical protein; K10405 kinesin family member C1	YPR141C KAR3, Minus-end-directed microtubule motor that functions in mitosis and meiosis, localizes to the spindle pole body and localization is dependent on functional Cik1p, required for nuclear fusion during mating, potential Cdc28p substrate	32.35	34.24	36.09	36.55	50.19	52.67	8.81	10.19	32.35	29.53
BDFG_00707	hypothetical protein	PF00400.27|WD40[WD domain, G-beta repeat];PF08953.6|DUF1899[Domain of unknown function (DUF1899)];PF08954.6|DUF1900[Domain of unknown function (DUF1900)]	.	.	.	.	.	cpw:CPC735_066380 WD domain, G-beta repeat containing protein	YLR429W CRN1, Coronin, cortical actin cytoskeletal component that associates with the Arp2p/Arp3p complex to regulate its activity, plays a role in regulation of actin patch assembly	81.05	80.05	80.24	84.35	98.7	102.14	59.05	68.89	91.78	91.12
BDFG_00708	hypothetical protein	.	.	.	.	.	.	.	.	53.57	51.61	53.32	48.58	64.14	64.56	39.94	39.99	59.25	59.58
BDFG_00709	hypothetical protein	.	.	.	.	.	.	xtr:100124805 zc3h13; zinc finger CCCH-type containing 13	.	30.97	31.17	29.36	28.93	25.28	25.32	32.63	28.93	32.6	29.9
BDFG_00710	hypothetical protein	PF00808.18|CBFD_NFYB_HMF[Histone-like transcription factor (CBF/NF-Y) and archaeal histone];PF00125.19|Histone[Core histone H2A/H2B/H3/H4]	GO:0005634|nucleus;GO:0043565|sequence-specific	GO:0044424|intracellular;GO:0044464|cell;GO:0043227|membrane-bounded;GO:0043229|intracellular;GO:0005575|cellular_component;GO:0043226|organelle;GO:0043231|intracellular;GO:0005634|nucleus;GO:0005488|binding;GO:0003677|DNA;GO:0003674|molecular_function;GO:0043565|sequence-specific;GO:0003676|nucleic	.	.	.	act:ACLA_073350 histone-like transcription factor (CBF/NF-Y), putative	YER159C BUR6, Subunit of a heterodimeric NC2 transcription regulator complex with Ncb2p	28.86	27.06	27.87	27.47	43.62	47.91	15.64	18.48	38.71	43.94
BDFG_00711	hypothetical protein	PF10257.4|RAI16-like[Retinoic acid induced 16-like protein]	GO:0003677|DNA;GO:0005622|intracellular	GO:0005488|binding;GO:0003677|DNA;GO:0003674|molecular_function;GO:0003676|nucleic;GO:0044464|cell;GO:0005622|intracellular;GO:0005575|cellular_component	.	.	.	aor:AOR_1_178144 AO090023000105; DNA polymerase epsilon subunit C	.	21.63	21.12	15.96	16.53	24.34	23.59	19.65	20.34	18	16.67
BDFG_00712	hypothetical protein	PF00005.22|ABC_tran[ABC transporter];PF00664.18|ABC_membrane[ABC transporter transmembrane region]	GO:0055085|transmembrane;GO:0005524|ATP;GO:0016021|integral;GO:0042626|ATPase	GO:0051234|establishment;GO:0009987|cellular;GO:0008150|biological_process;GO:0006810|transport;GO:0055085|transmembrane;GO:0032553|ribonucleotide;GO:0005488|binding;GO:0030554|adenyl;GO:0032559|adenyl;GO:0017076|purine;GO:0005524|ATP;GO:0001882|nucleoside;GO:0003674|molecular_function;GO:0000166|nucleotide;GO:0032555|purine;GO:0001883|purine;GO:0031224|intrinsic;GO:0044425|membrane;GO:0044464|ce…	.	.	TMH:7	act:ACLA_082710 abc transporter	.	3.57	3.2	2.97	2.73	27.94	28.37	21.61	21.52	1.73	1.82
BDFG_00713	hypothetical protein	PF07992.9|Pyr_redox_2[Pyridine nucleotide-disulphide oxidoreductase]	.	.	.	.	.	aor:AOR_1_20074 AO090038000016; thioredoxin reductase GliT	.	0.09	0.09	0.12	0.04	1.83	1.44	0.73	1.52	0.05	0
BDFG_00714	hypothetical protein	.	.	.	.	.	TMH:7	aor:AOR_1_862114 AO090701000470; integral membrane protein	.	12.44	12.24	12.06	13.62	8.54	8.33	15.51	16.74	10.78	9.82
BDFG_00715	hypothetical protein	.	.	.	.	.	.	.	.	2.79	3.35	2.26	2.7	1.23	0.98	5.98	6.04	1.48	2.25
BDFG_00716	hypothetical protein	.	.	.	.	.	.	.	.	2.14	1.58	1.41	0.92	1.23	1.19	17.7	16.49	2.84	2.69
BDFG_00717	hypothetical protein	PF05730.6|CFEM[CFEM domain]	.	.	.	SigP4[DScore:0.698]	.	cpw:CPC735_035940 CFEM domain containing protein	.	5.84	4.94	3.48	3.15	0.82	0.88	2.54	2.92	9.16	13.21
BDFG_00718	ubiquitin-conjugating enzyme E2 15	PF00179.21|UQ_con[Ubiquitin-conjugating enzyme]	GO:0043687|post-translational;GO:0019787|small;GO:0019941|modification-dependent;GO:0051246|regulation	GO:0043687|post-translational;GO:0044267|cellular;GO:0044238|primary;GO:0044237|cellular;GO:0008152|metabolic;GO:0044260|cellular;GO:0006464|protein;GO:0043170|macromolecule;GO:0019538|protein;GO:0043412|macromolecule;GO:0009987|cellular;GO:0008150|biological_process;GO:0019787|small;GO:0016874|ligase;GO:0003674|molecular_function;GO:0016881|acid-amino;GO:0016879|ligase;GO:0003824|catalytic;GO:00…	EC:6.3.2.19[Ubiquitin--protein ligase.]	.	.	cim:CIMG_02861 ubiquitin-conjugating enzyme E2; K10575 ubiquitin-conjugating enzyme E2 G1 [EC:6.3.2.19]	.	27.43	28	26.83	25.75	29.75	33.69	17.01	17.19	37.39	44.39
BDFG_00719	hypothetical protein	.	.	.	.	.	TMH:6	.	.	157.26	163.74	178.87	177.43	206.99	215.57	333.72	353.44	234.4	258.91
BDFG_00720	solute carrier family 25, member 46	PF00153.22|Mito_carr[Mitochondrial carrier protein]	GO:0055085|transmembrane;GO:0016021|integral;GO:0005743|mitochondrial;GO:0005488|binding	GO:0051234|establishment;GO:0009987|cellular;GO:0008150|biological_process;GO:0006810|transport;GO:0055085|transmembrane;GO:0031224|intrinsic;GO:0044425|membrane;GO:0044464|cell;GO:0016021|integral;GO:0005575|cellular_component;GO:0016020|membrane;GO:0031090|organelle;GO:0044424|intracellular;GO:0044422|organelle;GO:0019866|organelle;GO:0005743|mitochondrial;GO:0044429|mitochondrial;GO:0044446|in…	.	.	TMH:1	cpw:CPC735_035790 Mitochondrial carrier protein; K15109 solute carrier family 25 (mitochondrial carnitine/acylcarnitine transporter), member 20/29	YOR100C CRC1, Mitochondrial inner membrane carnitine transporter, required for carnitine-dependent transport of acetyl-CoA from peroxisomes to mitochondria during fatty acid beta-oxidation	50.71	47.02	48.07	50.34	36.67	37.48	75.96	82.15	47.04	50.75
BDFG_00721	hypothetical protein	PF12660.2|zf-TFIIIC[Putative zinc-finger of transcription factor IIIC complex];PF12657.2|TFIIIC_delta[Transcription factor IIIC subunit delta N-term]	.	.	.	.	.	.	.	9.5	8.88	8.8	8.86	17.35	17.82	9.34	9.89	9.66	9.06
BDFG_00722	hypothetical protein	.	.	.	.	.	TMH:2	.	.	0.63	0.31	0.45	0.74	0.72	0.32	0.6	0.43	0.3	0.51
BDFG_00723	beta-1,4-mannosyltransferase	PF13692.1|Glyco_trans_1_4[Glycosyl transferases group 1]	GO:0000030|mannosyltransferase	GO:0003824|catalytic;GO:0016740|transferase;GO:0016758|transferase;GO:0003674|molecular_function;GO:0000030|mannosyltransferase;GO:0016757|transferase	.	.	TMH:1	cim:CIMG_02876 hypothetical protein; K03842 beta-1,4-mannosyltransferase [EC:2.4.1.142]	YBR110W ALG1, Mannosyltransferase, involved in asparagine-linked glycosylation in the endoplasmic reticulum ER, essential for viability, mutation is functionally complemented by human ortholog	16.99	16.72	20.96	19.33	31.19	31.25	43.59	39.08	31.21	30.47
BDFG_00724	hypothetical protein	.	.	.	.	.	.	.	.	4.64	3.79	4.72	4.79	4.73	3.71	3.57	5.01	3.04	3.79
BDFG_00725	hypothetical protein	PF01545.16|Cation_efflux[Cation efflux family];TIGR01297[CDF: cation diffusion facilitator family transporter]	GO:0016020|membrane;GO:0055085|transmembrane;GO:0006812|cation;GO:0008324|cation	GO:0016020|membrane;GO:0044464|cell;GO:0005575|cellular_component;GO:0051234|establishment;GO:0009987|cellular;GO:0008150|biological_process;GO:0006810|transport;GO:0055085|transmembrane;GO:0006812|cation;GO:0006811|ion;GO:0022892|substrate-specific;GO:0022891|substrate-specific;GO:0005215|transporter;GO:0015075|ion;GO:0003674|molecular_function;GO:0008324|cation;GO:0022857|transmembrane	.	.	TMH:10	aor:AOR_1_658034 AO090103000402; CDF zinc ion transporter	YDR205W MSC2, Member of the cation diffusion facilitator family, localizes to the endoplasmic reticulum and nucleus, mutations affect the cellular distribution of zinc and also confer defects in meiotic recombination between homologous chromatids	25.86	25.73	28.55	28.94	35.55	32.83	33.17	32.14	25.57	24.45
BDFG_00726	acetyl-CoA C-acetyltransferase	TIGR01930[AcCoA-C-Actrans: acetyl-CoA C-acetyltransferase];PF00108.18|Thiolase_N[Thiolase, N-terminal domain];PF02803.13|Thiolase_C[Thiolase, C-terminal domain]	GO:0008152|metabolic;GO:0003985|acetyl-CoA	GO:0008152|metabolic;GO:0008150|biological_process;GO:0016746|transferase;GO:0003824|catalytic;GO:0003985|acetyl-CoA;GO:0016740|transferase;GO:0003674|molecular_function;GO:0016747|transferase;GO:0016407|acetyltransferase;GO:0008415|acyltransferase;GO:0016408|C-acyltransferase;GO:0016453|C-acetyltransferase	EC:2.3.1.9[Acetyl-CoA C-acetyltransferase.]	.	.	cim:CIMG_02874 acetyl-CoA acetyltransferase; K00626 acetyl-CoA C-acetyltransferase [EC:2.3.1.9]	.	94.9	94.81	72.84	71.59	62.88	66.51	197.55	194.14	160.2	162.56
BDFG_00727	ubiquitin-conjugating enzyme E2 2	PF00179.21|UQ_con[Ubiquitin-conjugating enzyme]	GO:0043687|post-translational;GO:0005634|nucleus;GO:0030435|sporulation;GO:0005524|ATP;GO:0006281|DNA;GO:0019941|modification-dependent;GO:0005737|cytoplasm;GO:0051246|regulation;GO:0004842|ubiquitin-protein;GO:0045449|regulation;GO:0016568|chromatin	GO:0043687|post-translational;GO:0044267|cellular;GO:0044237|cellular;GO:0008152|metabolic;GO:0043170|macromolecule;GO:0019538|protein;GO:0009987|cellular;GO:0008150|biological_process;GO:0044238|primary;GO:0044260|cellular;GO:0006464|protein;GO:0043412|macromolecule;GO:0044424|intracellular;GO:0044464|cell;GO:0043227|membrane-bounded;GO:0043229|intracellular;GO:0005575|cellular_component;GO:0043…	EC:6.3.2.19[Ubiquitin--protein ligase.]	.	.	ang:ANI_1_128054 An06g01120; ubiquitin-conjugating enzyme E2 2; K10573 ubiquitin-conjugating enzyme E2 A [EC:6.3.2.19]	YGL058W RAD6, Ubiquitin-conjugating enzyme E2, involved in postreplication repair with Rad18p, sporulation, telomere silencing, and ubiquitin-mediated N-end rule protein degradation with Ubr1p	53.66	50.32	51.98	56.72	63.47	62.06	76.19	79.41	130.64	139.65
BDFG_00728	kinesin heavy chain	PF00225.18|Kinesin[Kinesin motor domain]	GO:0007018|microtubule-based;GO:0005874|microtubule;GO:0005524|ATP;GO:0003777|microtubule	GO:0009987|cellular;GO:0008150|biological_process;GO:0007017|microtubule-based;GO:0007018|microtubule-based;GO:0005874|microtubule;GO:0032991|macromolecular;GO:0044424|intracellular;GO:0044422|organelle;GO:0044464|cell;GO:0044430|cytoskeletal;GO:0044446|intracellular;GO:0005575|cellular_component;GO:0043234|protein;GO:0032553|ribonucleotide;GO:0005488|binding;GO:0030554|adenyl;GO:0032559|adenyl;G…	.	.	.	cim:CIMG_02869 kinesin heavy chain	.	62.4	63.37	69.77	69.82	76.43	78.09	32.51	35.86	57.64	54.06
BDFG_00729	bleomycin hydrolase	PF03051.10|Peptidase_C1_2[Peptidase C1-like family]	GO:0006508|proteolysis;GO:0004177|aminopeptidase;GO:0004197|cysteine-type	GO:0044238|primary;GO:0008152|metabolic;GO:0006508|proteolysis;GO:0043170|macromolecule;GO:0019538|protein;GO:0008150|biological_process;GO:0008233|peptidase;GO:0008238|exopeptidase;GO:0003674|molecular_function;GO:0016787|hydrolase;GO:0004177|aminopeptidase;GO:0003824|catalytic;GO:0070011|peptidase;GO:0008234|cysteine-type;GO:0004175|endopeptidase;GO:0004197|cysteine-type	.	.	.	pno:SNOG_06146 hypothetical protein; K01372 bleomycin hydrolase [EC:3.4.22.40]	YNL239W LAP3, Cysteine aminopeptidase with homocysteine-thiolactonase activity, protects cells against homocysteine toxicity, has bleomycin hydrolase activity in vitro, transcription is regulated by galactose via Gal4p, orthologous to human BLMH	79.37	85.67	91.28	93.19	98.31	99.01	86.91	90.09	101.28	102.57
BDFG_00730	hypothetical protein	PF00300.17|His_Phos_1[Histidine phosphatase superfamily (branch 1)]	.	.	.	.	.	cpw:CPC735_035860 phosphoglycerate mutase family protein	.	41.72	43.5	48.95	48.15	38.32	38.01	53.52	52.62	56.93	63.9
BDFG_00731	hypothetical protein	PF00149.23|Metallophos[Calcineurin-like phosphoesterase];PF02872.13|5_nucleotid_C[5'-nucleotidase, C-terminal domain]	GO:0016787|hydrolase;GO:0009166|nucleotide	GO:0016787|hydrolase;GO:0003824|catalytic;GO:0003674|molecular_function;GO:0009117|nucleotide;GO:0044237|cellular;GO:0008152|metabolic;GO:0006139|nucleobase,;GO:0006753|nucleoside;GO:0044248|cellular;GO:0055086|nucleobase,;GO:0009987|cellular;GO:0008150|biological_process;GO:0044281|small;GO:0009166|nucleotide;GO:0006807|nitrogen;GO:0044238|primary;GO:0009056|catabolic	.	.	.	cpw:CPC735_035850 calcineurin-like phosphoesterase, putative	.	50.1	52.16	56.57	55.95	47.4	49.03	30.39	29.75	55.35	54.27
BDFG_00732	hypothetical protein	.	.	.	.	.	.	.	.	0	0.08	0	0	0.08	0	0.18	0	0.1	0.1
BDFG_00733	hypothetical protein	PF12847.2|Methyltransf_18[Methyltransferase domain];PF08242.7|Methyltransf_12[Methyltransferase domain];PF08241.7|Methyltransf_11[Methyltransferase domain];PF13649.1|Methyltransf_25[Methyltransferase domain];PF13489.1|Methyltransf_23[Methyltransferase domain];PF13847.1|Methyltransf_31[Methyltransferase domain]	GO:0008152|metabolic;GO:0008168|methyltransferase	GO:0008152|metabolic;GO:0008150|biological_process;GO:0008168|methyltransferase;GO:0003824|catalytic;GO:0016740|transferase;GO:0003674|molecular_function;GO:0016741|transferase	.	.	.	ang:ANI_1_94054 An06g00860; UMTA methyltransferase family protein	.	28.83	28.35	30.93	29.44	31.24	33.15	28.19	24.83	36.75	40.02
BDFG_00734	hypothetical protein	PF04000.10|Sas10_Utp3[Sas10/Utp3/C1D family]	GO:0030529|ribonucleoprotein;GO:0003676|nucleic	GO:0032991|macromolecular;GO:0044424|intracellular;GO:0044464|cell;GO:0005575|cellular_component;GO:0030529|ribonucleoprotein;GO:0005488|binding;GO:0003674|molecular_function;GO:0003676|nucleic	.	.	.	cim:CIMG_02887 hypothetical protein; K14765 U3 small nucleolar ribonucleoprotein protein LCP5	YER127W LCP5, Essential protein involved in maturation of 18S rRNA, depletion leads to inhibited pre-rRNA processing and reduced polysome levels, localizes primarily to the nucleolus	47.65	44.98	45.78	44.96	37.63	35.41	33.03	29.75	40.8	43.67
BDFG_00735	hypothetical protein	.	.	.	.	.	.	.	.	1.42	0.99	0.57	0.51	0.68	0.28	0.84	1.1	1.45	0.97
BDFG_00738	hypothetical protein	.	.	.	.	.	TMH:2	.	.	2.02	2.12	1.63	1.89	4.09	4.05	4.64	4.78	3.87	3.5
BDFG_00739	hypothetical protein	PF09349.5|OHCU_decarbox[OHCU decarboxylase]	.	.	.	.	.	yli:YALI0A01111g YALI0A01111p	.	18.32	20.04	19.27	18.27	15.92	16.75	39.65	33.31	32.51	39.62
BDFG_00740	hypothetical protein	.	.	.	.	.	.	.	.	3.75	3.23	2.05	2.6	1.34	1.51	2.78	4.23	2.46	1.84
BDFG_00741	hypothetical protein	PF09423.5|PhoD[PhoD-like phosphatase]	.	.	.	.	.	nfi:NFIA_054360 alkaline phosphatase, putative; K01113 alkaline phosphatase D [EC:3.1.3.1]	.	2.67	2.48	1.69	2.05	1.62	1.22	2.91	3.14	1.67	1.51
BDFG_00742	hypothetical protein	PF00400.27|WD40[WD domain, G-beta repeat]	.	.	.	.	.	cpw:CPC735_017300 WD domain, G-beta repeat containing protein	YMR102C Hypothetical protein,YKL121W Hypothetical protein	24.66	23.92	21.51	21.66	21.97	20.79	28.3	29.05	22.27	21.99
BDFG_00743	hypothetical protein	PF05486.7|SRP9-21[Signal recognition particle 9 kDa protein (SRP9)]	GO:0006614|SRP-dependent;GO:0005515|protein;GO:0045900|negative;GO:0048500|signal;GO:0008312|7S	GO:0046907|intracellular;GO:0006613|cotranslational;GO:0015031|protein;GO:0051234|establishment;GO:0006605|protein;GO:0006612|protein;GO:0051649|establishment;GO:0006886|intracellular;GO:0006614|SRP-dependent;GO:0008150|biological_process;GO:0045047|protein;GO:0006810|transport;GO:0045184|establishment;GO:0005515|protein;GO:0005488|binding;GO:0003674|molecular_function;GO:0050794|regulation;GO:00…	.	.	.	.	.	36.32	37.4	35.01	35.3	22.49	23.39	22.25	21.14	36.34	38.33
BDFG_00744	ribonucleoside-diphosphate reductase small chain	PF00268.16|Ribonuc_red_sm[Ribonucleotide reductase, small chain]	GO:0004748|ribonucleoside-diphosphate;GO:0009186|deoxyribonucleoside;GO:0046914|transition;GO:0055114|oxidation	GO:0016725|oxidoreductase;GO:0003824|catalytic;GO:0003674|molecular_function;GO:0004748|ribonucleoside-diphosphate;GO:0016491|oxidoreductase;GO:0016728|oxidoreductase;GO:0009117|nucleotide;GO:0009262|deoxyribonucleotide;GO:0044237|cellular;GO:0008152|metabolic;GO:0006139|nucleobase,;GO:0006753|nucleoside;GO:0055086|nucleobase,;GO:0009186|deoxyribonucleoside;GO:0009987|cellular;GO:0008150|biologic…	EC:1.17.4.1[Ribonucleoside-diphosphate reductase.]	.	.	cpw:CPC735_017260 ribonucleoside-diphosphate reductase small chain, putative (EC:1.17.4.1); K10808 ribonucleoside-diphosphate reductase subunit M2 [EC:1.17.4.1]	YJL026W RNR2, Ribonucleotide-diphosphate reductase RNR, small subunit, the RNR complex catalyzes the rate-limiting step in dNTP synthesis and is regulated by DNA replication and DNA damage checkpoint pathways via localization of the small subunits	246.13	242.58	281.12	289.99	269.04	289.89	33.22	35.47	201.73	183.79
BDFG_00745	endo-1,3(4)-beta-glucanase	PF00722.16|Glyco_hydro_16[Glycosyl hydrolases family 16]	GO:0004553|hydrolase;GO:0005975|carbohydrate	GO:0016787|hydrolase;GO:0003824|catalytic;GO:0003674|molecular_function;GO:0004553|hydrolase;GO:0016798|hydrolase;GO:0008152|metabolic;GO:0008150|biological_process;GO:0044238|primary;GO:0005975|carbohydrate	.	SigP4[DScore:0.452]	.	ang:ANI_1_582014 An01g04560; endo-1,3(4)-beta-glucanase	.	14.02	17.08	9.07	10.8	0.23	0.3	6.05	4.96	22.15	19.97
BDFG_00746	hypothetical protein	.	GO:0016020|membrane	GO:0016020|membrane;GO:0044464|cell;GO:0005575|cellular_component	.	.	.	.	.	1.22	1.12	1.02	0.57	0.74	1.18	0.77	0.9	0.69	0.57
BDFG_00747	hypothetical protein	.	.	.	.	.	.	.	.	1.37	0.63	0.84	0.76	0.81	0.58	0.75	0.82	0.09	0.1
BDFG_00748	solute carrier family 25, member 46	PF00153.22|Mito_carr[Mitochondrial carrier protein]	GO:0055085|transmembrane;GO:0016021|integral;GO:0005743|mitochondrial;GO:0005488|binding;GO:0005215|transporter	GO:0051234|establishment;GO:0009987|cellular;GO:0008150|biological_process;GO:0006810|transport;GO:0055085|transmembrane;GO:0031224|intrinsic;GO:0044425|membrane;GO:0044464|cell;GO:0016021|integral;GO:0005575|cellular_component;GO:0016020|membrane;GO:0031090|organelle;GO:0044424|intracellular;GO:0044422|organelle;GO:0019866|organelle;GO:0005743|mitochondrial;GO:0044429|mitochondrial;GO:0044446|in…	.	.	.	cim:CIMG_09345 hypothetical protein; K15117 solute carrier family 25, member 34/35	YKL120W OAC1, Mitochondrial inner membrane transporter, transports oxaloacetate, sulfate, and thiosulfate, member of the mitochondrial carrier family	30.1	30.08	33.63	30.87	17.11	16.64	19.44	19.26	18.56	20.02
BDFG_00749	hypothetical protein	PF00400.27|WD40[WD domain, G-beta repeat]	.	.	.	.	.	ure:UREG_04969 similar to WD repeat protein; K14962 COMPASS component SWD2	YKL018W SWD2, Subunit of the COMPASS Set1C complex, which methylates histone H3 on lys 4 and is involved in telomeric silencing, subunit of CPF cleavage and polyadenylation factor, a complex involved in RNAP II transcription termination	15.22	15.21	16.82	16.28	21.11	22.04	18.42	19.51	13.71	13.05
BDFG_00750	hypothetical protein	PF07000.6|DUF1308[Protein of unknown function (DUF1308)]	.	.	.	SigP4[DScore:0.838]	.	.	.	22.01	21.4	22.13	20.97	14.1	12.69	17.19	15.8	22.94	20.85
BDFG_00751	hypothetical protein	PF06814.8|Lung_7-TM_R[Lung seven transmembrane receptor]	GO:0004872|receptor;GO:0016021|integral	GO:0004871|signal;GO:0003674|molecular_function;GO:0060089|molecular;GO:0004872|receptor;GO:0031224|intrinsic;GO:0044425|membrane;GO:0044464|cell;GO:0016021|integral;GO:0005575|cellular_component	.	SigP4[DScore:0.868]	TMH:7	cpw:CPC735_017190 Lung seven transmembrane receptor family protein	YKL039W PTM1, Protein of unknown function, copurifies with late Golgi vesicles containing the v-SNARE Tlg2p,YHL017W Hypothetical protein	30.76	29.08	18.95	20.05	32.97	33.26	112.94	112.87	37.62	39.61
BDFG_00752	cytoplasmic tRNA 2-thiolation protein 2	PF10288.4|DUF2392[Protein of unknown function (DUF2392)]	GO:0002098|tRNA;GO:0034227|tRNA;GO:0005829|cytosol;GO:0000049|tRNA	GO:0009451|RNA;GO:0044237|cellular;GO:0002098|tRNA;GO:0008152|metabolic;GO:0006139|nucleobase,;GO:0043170|macromolecule;GO:0006400|tRNA;GO:0009987|cellular;GO:0008150|biological_process;GO:0034470|ncRNA;GO:0006396|RNA;GO:0006807|nitrogen;GO:0044238|primary;GO:0016070|RNA;GO:0006399|tRNA;GO:0002097|tRNA;GO:0008033|tRNA;GO:0044260|cellular;GO:0043412|macromolecule;GO:0034660|ncRNA;GO:0034227|tRNA;G…	.	.	.	cpw:CPC735_017180 hypothetical protein; K14169 cytoplasmic tRNA 2-thiolation protein 2	YNL119W NCS2, Protein with a role in urmylation and in invasive and pseudohyphal growth	17.54	15.38	13.48	14.43	13.03	12.06	11.94	9.65	7.41	8.02
BDFG_00753	hypothetical protein	PF13430.1|DUF4112[Domain of unknown function (DUF4112)]	.	.	.	.	TMH:2	ang:ANI_1_932124 An14g06810; PH domain protein	YLR326W Hypothetical protein	23.8	20.77	17.44	16.98	10.31	9.96	13.61	12.59	17.55	18.56
BDFG_00754	hypothetical protein	PF00293.23|NUDIX[NUDIX domain];PF05026.8|DCP2[Dcp2, box A domain]	GO:0003723|RNA;GO:0016787|hydrolase;GO:0030145|manganese	GO:0005488|binding;GO:0003723|RNA;GO:0003674|molecular_function;GO:0003676|nucleic;GO:0016787|hydrolase;GO:0003824|catalytic;GO:0043169|cation;GO:0043167|ion;GO:0030145|manganese;GO:0046914|transition;GO:0046872|metal	.	.	.	tve:TRV_08090 decapping enzyme Dcp2, putative; K12613 mRNA-decapping enzyme subunit 2 [EC:3.-.-.-]	.	23.68	23.33	19.28	18.86	33.76	32.47	34.01	33.76	38.44	41.91
BDFG_00755	hypothetical protein	PF01571.16|GCV_T[Aminomethyltransferase folate-binding domain];TIGR03317[ygfZ_signature: folate-binding protein YgfZ]	GO:0003723|RNA;GO:0016787|hydrolase;GO:0006546|glycine;GO:0004047|aminomethyltransferase;GO:0005737|cytoplasm;GO:0030145|manganese	GO:0005488|binding;GO:0003723|RNA;GO:0003674|molecular_function;GO:0003676|nucleic;GO:0016787|hydrolase;GO:0003824|catalytic;GO:0006544|glycine;GO:0044237|cellular;GO:0006519|cellular;GO:0008152|metabolic;GO:0006546|glycine;GO:0006520|cellular;GO:0042180|cellular;GO:0044248|cellular;GO:0034641|cellular;GO:0009987|cellular;GO:0008150|biological_process;GO:0009308|amine;GO:0044106|cellular;GO:00442…	.	.	.	cim:CIMG_09325 hypothetical protein; K06980	YJR122W IBA57, Mitochondrial matrix protein involved in the incorporation of iron-sulfur clusters into mitochondrial aconitase-type proteins, activates the radical-SAM family members Bio2p and Lip5p, interacts with Ccr4p in the two-hybrid system	75.06	76	73.27	73.99	52.7	53.35	150.99	133	90.66	84.47
BDFG_00756	hypothetical protein	PF00226.26|DnaJ[DnaJ domain]	GO:0031072|heat;GO:0003676|nucleic	GO:0005515|protein;GO:0005488|binding;GO:0031072|heat;GO:0003674|molecular_function;GO:0003676|nucleic	.	.	.	cim:CIMG_09324 hypothetical protein; K09537 DnaJ homolog subfamily C member 17	.	13.96	13.91	12.88	12.6	5.79	4.56	9.86	9.73	10.26	9.97
BDFG_00757	hypothetical protein	.	.	.	.	.	.	.	.	0.41	0.48	0.46	0.31	0.58	0.33	0.78	0.57	0.27	0.4
BDFG_00758	hypothetical protein	PF04909.9|Amidohydro_2[Amidohydrolase]	GO:0008152|metabolic;GO:0003824|catalytic	GO:0008152|metabolic;GO:0008150|biological_process;GO:0003824|catalytic;GO:0003674|molecular_function	.	.	.	act:ACLA_015520 2-amino-3-carboxymuconate-6-semialdehyde decarboxylase, putative	.	0.93	1.01	0.74	0.62	0.83	0.69	6.94	6.92	3.02	2.78
BDFG_00759	hypothetical protein	PF14226.1|DIOX_N[non-haem dioxygenase in morphine synthesis N-terminal];PF03171.15|2OG-FeII_Oxy[2OG-Fe(II) oxygenase superfamily]	GO:0016702|oxidoreductase;GO:0005506|iron;GO:0055114|oxidation	GO:0016702|oxidoreductase;GO:0003824|catalytic;GO:0051213|dioxygenase;GO:0003674|molecular_function;GO:0016491|oxidoreductase;GO:0016701|oxidoreductase;GO:0005488|binding;GO:0043169|cation;GO:0005506|iron;GO:0043167|ion;GO:0046914|transition;GO:0046872|metal;GO:0008152|metabolic;GO:0008150|biological_process;GO:0055114|oxidation	.	.	.	nfi:NFIA_074730 oxidoreductase, 2OG-Fe(II) oxygenase family	.	0.45	0.6	0.7	0.5	0.62	0.54	40.82	42.37	0.72	0.66
BDFG_00760	pyruvate decarboxylase	PF02776.13|TPP_enzyme_N[Thiamine pyrophosphate enzyme, N-terminal TPP binding domain];PF02775.16|TPP_enzyme_C[Thiamine pyrophosphate enzyme, C-terminal TPP binding domain];PF00205.17|TPP_enzyme_M[Thiamine pyrophosphate enzyme, central domain]	GO:0000287|magnesium;GO:0016831|carboxy-lyase;GO:0030976|thiamin	GO:0005488|binding;GO:0043169|cation;GO:0000287|magnesium;GO:0043167|ion;GO:0003674|molecular_function;GO:0046872|metal;GO:0003824|catalytic;GO:0016830|carbon-carbon;GO:0016831|carboxy-lyase;GO:0016829|lyase;GO:0019842|vitamin;GO:0048037|cofactor;GO:0030976|thiamin;GO:0050662|coenzyme	.	.	.	cpw:CPC735_005250 pyruvate decarboxylase, putative (EC:4.1.1.1); K01568 pyruvate decarboxylase [EC:4.1.1.1]	YGR087C PDC6, Minor isoform of pyruvate decarboxylase, decarboxylates pyruvate to acetaldehyde, involved in amino acid catabolism, transcription is glucose- and ethanol-dependent, and is strongly induced during sulfur limitation,YLR134W PDC5, Minor isoform of pyruvate decarboxylase, key enzyme in alcoholic fermentation, decarboxylates pyruvate to acetaldehyde, regulation is glucose- and ethanol-d…	147	159.24	54.57	42.46	19.25	20.27	67.2	54.55	255.44	269.5
BDFG_00761	hypothetical protein	PF01613.13|Flavin_Reduct[Flavin reductase like domain]	GO:0010181|FMN	GO:0005488|binding;GO:0010181|FMN;GO:0003674|molecular_function;GO:0000166|nucleotide;GO:0048037|cofactor;GO:0050662|coenzyme	.	.	TMH:1	tsa:AciPR4_0031 flavin reductase domain-containing FMN-binding protein	.	0.35	0.71	0.37	0.41	0.26	0.25	1.37	1.14	0.52	0.48
BDFG_00762	hypothetical protein	.	.	.	.	.	.	.	.	0	0	0.07	0.28	0.2	0.08	0.23	0.68	0.17	0
BDFG_00763	hypothetical protein	PF00067.17|p450[Cytochrome P450]	GO:0009055|electron;GO:0020037|heme;GO:0004497|monooxygenase;GO:0055114|oxidation	GO:0009055|electron;GO:0003674|molecular_function;GO:0020037|heme;GO:0005488|binding;GO:0043169|cation;GO:0046906|tetrapyrrole;GO:0005506|iron;GO:0043167|ion;GO:0046914|transition;GO:0046872|metal;GO:0003824|catalytic;GO:0004497|monooxygenase;GO:0016491|oxidoreductase;GO:0008152|metabolic;GO:0008150|biological_process;GO:0055114|oxidation	EC:1.7.1.14[Nitric oxide reductase (NAD(P), nitrous oxide-forming).]	.	.	ure:UREG_06342 cytochrome P450 55A2; K15877 fungal nitric oxide reductase [EC:1.7.1.14]	.	257.09	339.39	570.96	478.9	17.48	27.03	2517.19	1809.83	1251.2	1901.32
BDFG_00764	hypothetical protein	PF13460.1|NAD_binding_10[NADH(P)-binding];PF05368.8|NmrA[NmrA-like family]	GO:0008152|metabolic;GO:0003824|catalytic;GO:0005488|binding	GO:0008152|metabolic;GO:0008150|biological_process;GO:0003824|catalytic;GO:0003674|molecular_function;GO:0005488|binding	.	.	.	cpw:CPC735_064280 NmrA-like family protein	.	1.45	1.86	2.43	2.83	25.64	24.07	15.92	22.88	4.84	4.04
BDFG_00765	hypothetical protein	PF07690.11|MFS_1[Major Facilitator Superfamily];PF06609.8|TRI12[Fungal trichothecene efflux pump (TRI12)];PF00083.19|Sugar_tr[Sugar (and other) transporter]	GO:0016020|membrane;GO:0055085|transmembrane;GO:0005215|transporter	GO:0016020|membrane;GO:0044464|cell;GO:0005575|cellular_component;GO:0051234|establishment;GO:0009987|cellular;GO:0008150|biological_process;GO:0006810|transport;GO:0055085|transmembrane;GO:0005215|transporter;GO:0003674|molecular_function	.	.	TMH:11	act:ACLA_068500 MFS transporter, putative	.	0.63	0.88	0.95	0.88	0.8	0.98	0.61	0.6	0.82	0.76
BDFG_00766	hypothetical protein	.	.	.	.	.	TMH:3	.	.	33.79	33.3	33.62	36.64	17.13	14.77	19.3	18.33	34.21	33.43
BDFG_00767	hypothetical protein	PF13002.2|LDB19[Arrestin_N terminal like]	.	.	.	.	.	ang:ANI_1_912124 An14g06670; arrestin (or S-antigen), N-terminal domain protein	YOR322C LDB19, Protein of unknown function involved in maintenance of proper telomere length, null mutant shows a reduced affinity for the alcian blue dye suggesting a decreased net negative charge of the cell surface	19.23	17.1	18.25	18.68	7.04	7.82	17.48	18.81	9.68	9.77
BDFG_00768	N-acetylglucosaminylphosphatidylinositol deacetylase	PF02585.12|PIG-L[GlcNAc-PI de-N-acetylase]	.	.	.	.	TMH:1	afv:AFLA_093620 N-acetylglucosaminyl-phosphatidylinositol deacetylase, putative; K03434 N-acetylglucosaminylphosphatidylinositol deacetylase [EC:3.5.1.89]	YMR281W GPI12, ER membrane protein involved in the second step of glycosylphosphatidylinositol GPI anchor assembly, the de-N-acetylation of the N-acetylglucosaminylphosphatidylinositol intermediate, functional homolog of human PIG-Lp	19.17	19.94	19.91	19.29	16	15.84	12.57	13.13	15.74	16.15
BDFG_00769	hypothetical protein	PF12921.2|ATP13[Mitochondrial ATPase expression]	.	.	.	.	.	.	.	30.72	28.89	28.5	28.94	16.94	16.81	12.05	10.66	17.53	16.22
BDFG_00770	small nuclear ribonucleoprotein	PF01423.17|LSM[LSM domain]	GO:0030529|ribonucleoprotein;GO:0005525|GTP;GO:0003924|GTPase;GO:0003676|nucleic	GO:0032991|macromolecular;GO:0044424|intracellular;GO:0044464|cell;GO:0005575|cellular_component;GO:0030529|ribonucleoprotein;GO:0032553|ribonucleotide;GO:0005488|binding;GO:0019001|guanyl;GO:0005525|GTP;GO:0017076|purine;GO:0003674|molecular_function;GO:0000166|nucleotide;GO:0032555|purine;GO:0032561|guanyl;GO:0016817|hydrolase;GO:0016787|hydrolase;GO:0016462|pyrophosphatase;GO:0003824|catalytic…	.	.	.	cpw:CPC735_017010 U6 snRNA-associated Sm-like protein LSm3, putative; K12622 U6 snRNA-associated Sm-like protein LSm3	YLR438C-A LSM3, Lsm Like Sm protein	98.86	98.79	110.8	103.06	109.92	114.86	83.95	87.22	104.33	101.98
BDFG_00771	hypothetical protein	PF00009.22|GTP_EFTU[Elongation factor Tu GTP binding domain];PF03143.12|GTP_EFTU_D3[Elongation factor Tu C-terminal domain];PF03144.20|GTP_EFTU_D2[Elongation factor Tu domain 2]	GO:0003746|translation;GO:0005525|GTP;GO:0003924|GTPase	GO:0003746|translation;GO:0005488|binding;GO:0003674|molecular_function;GO:0008135|translation;GO:0003676|nucleic;GO:0032553|ribonucleotide;GO:0019001|guanyl;GO:0005525|GTP;GO:0017076|purine;GO:0000166|nucleotide;GO:0032555|purine;GO:0032561|guanyl;GO:0016817|hydrolase;GO:0016787|hydrolase;GO:0016462|pyrophosphatase;GO:0003824|catalytic;GO:0003924|GTPase;GO:0016818|hydrolase;GO:0017111|nucleoside…	.	.	.	cpw:CPC735_017020 elongation factor, putative	.	53.94	54.04	53.31	54.87	58.35	59.08	64.39	72.97	73.69	77.79
BDFG_00772	hypothetical protein	.	.	.	.	.	.	tve:TRV_08079 solid-state culture expressed protein (Aos23), putative	.	20.78	19.47	15.64	13.64	9.18	9.38	15.99	11.09	23.61	33.92
BDFG_00773	hypothetical protein	PF13923.1|zf-C3HC4_2[Zinc finger, C3HC4 type (RING finger)];PF08797.6|HIRAN[HIRAN domain];PF00271.26|Helicase_C[Helicase conserved C-terminal domain];PF04851.10|ResIII[Type III restriction enzyme, res subunit];PF00176.18|SNF2_N[SNF2 family N-terminal domain]	GO:0005634|nucleus;GO:0003677|DNA;GO:0006281|DNA;GO:0005524|ATP;GO:0004386|helicase;GO:0005737|cytoplasm;GO:0005515|protein;GO:0008270|zinc	GO:0044424|intracellular;GO:0044464|cell;GO:0043227|membrane-bounded;GO:0043229|intracellular;GO:0005575|cellular_component;GO:0043226|organelle;GO:0043231|intracellular;GO:0005634|nucleus;GO:0005488|binding;GO:0003677|DNA;GO:0003674|molecular_function;GO:0003676|nucleic;GO:0033554|cellular;GO:0006259|DNA;GO:0050896|response;GO:0044237|cellular;GO:0008152|metabolic;GO:0006139|nucleobase,;GO:00431…	.	.	.	cpw:CPC735_017040 SNF2 family N-terminal domain containing protein; K15505 DNA repair protein RAD5 [EC:3.6.4.-]	YLR032W RAD5, DNA helicase proposed to promote replication fork regression during postreplication repair by template switching, contains RING finger domain	21.38	19.8	18	18.01	14.27	14.25	5.52	5.72	11.41	10.57
BDFG_00774	hypothetical protein	PF00494.14|SQS_PSY[Squalene/phytoene synthase]	GO:0009058|biosynthetic;GO:0016740|transferase	GO:0009058|biosynthetic;GO:0008152|metabolic;GO:0008150|biological_process;GO:0003824|catalytic;GO:0016740|transferase;GO:0003674|molecular_function	.	.	.	mcc:700515 C8orf38, C8H8orf38; chromosome 8 open reading frame 38	.	24.4	23.66	21.13	18.76	13.24	14.22	9.7	8.42	14.11	14.88
BDFG_00775	hypothetical protein	PF01544.13|CorA[CorA-like Mg2+ transporter protein]	GO:0016020|membrane;GO:0055085|transmembrane;GO:0046873|metal;GO:0030001|metal	GO:0016020|membrane;GO:0044464|cell;GO:0005575|cellular_component;GO:0051234|establishment;GO:0009987|cellular;GO:0008150|biological_process;GO:0006810|transport;GO:0055085|transmembrane;GO:0022892|substrate-specific;GO:0022891|substrate-specific;GO:0046873|metal;GO:0005215|transporter;GO:0015075|ion;GO:0003674|molecular_function;GO:0008324|cation;GO:0022857|transmembrane;GO:0030001|metal;GO:0006…	.	.	TMH:2	cpw:CPC735_016990 CorA-like Mg2+ transporter family protein	.	23.05	20.07	20.18	19.58	12.78	12.89	8.42	9.55	12.19	11.16
BDFG_00776	DNA polymerase gamma, mitochondrial	PF00476.15|DNA_pol_A[DNA polymerase family A]	GO:0003677|DNA;GO:0003887|DNA-directed;GO:0006260|DNA;GO:0005760|gamma	GO:0005488|binding;GO:0003677|DNA;GO:0003674|molecular_function;GO:0003676|nucleic;GO:0003824|catalytic;GO:0003887|DNA-directed;GO:0016740|transferase;GO:0016779|nucleotidyltransferase;GO:0034061|DNA;GO:0016772|transferase;GO:0006260|DNA;GO:0006259|DNA;GO:0009058|biosynthetic;GO:0044237|cellular;GO:0008152|metabolic;GO:0006139|nucleobase,;GO:0043170|macromolecule;GO:0009059|macromolecule;GO:00099…	EC:2.7.7.7[DNA-directed DNA polymerase.]	.	.	cpw:CPC735_016980 DNA polymerase gamma, putative (EC:2.7.7.7); K02332 DNA polymerase gamma 1 [EC:2.7.7.7]	YOR330C MIP1, Catalytic subunit of the mitochondrial DNA polymerase, conserved C-terminal segment is required for the maintenance of mitochondrial genome.	25.79	24.64	24.82	24.29	20.56	21.06	24.23	25.29	21.72	19.8
BDFG_00777	hypothetical protein	PF13923.1|zf-C3HC4_2[Zinc finger, C3HC4 type (RING finger)];PF00097.20|zf-C3HC4[Zinc finger, C3HC4 type (RING finger)];PF13920.1|zf-C3HC4_3[Zinc finger, C3HC4 type (RING finger)];PF13639.1|zf-RING_2[Ring finger domain]	GO:0005515|protein;GO:0008270|zinc	GO:0005515|protein;GO:0005488|binding;GO:0003674|molecular_function;GO:0043169|cation;GO:0043167|ion;GO:0008270|zinc;GO:0046914|transition;GO:0046872|metal	.	.	.	cpw:CPC735_016970 C3HC4 type (RING finger) zinc finger containing protein	.	27.77	29.03	25.24	24	16.48	17.1	21.13	20.62	28.04	26.27
BDFG_00778	hypothetical protein	PF01933.13|UPF0052[Uncharacterised protein family UPF0052]	.	.	.	.	.	afm:AFUA_5G12650 UPF0052 domain protein	YNL011C Hypothetical protein	8.42	7.49	8.38	7.95	15.7	16.01	4.22	5.96	9.29	8.94
BDFG_00779	hypothetical protein	PF11640.3|TAN[Telomere-length maintenance and DNA damage repair];PF00454.22|PI3_PI4_kinase[Phosphatidylinositol 3- and 4-kinase];PF02260.15|FATC[FATC domain]	GO:0016301|kinase;GO:0016773|phosphotransferase	GO:0016301|kinase;GO:0003824|catalytic;GO:0016740|transferase;GO:0003674|molecular_function;GO:0016772|transferase;GO:0016773|phosphotransferase	.	.	.	cpw:CPC735_016910 Phosphatidylinositol 3- and 4-kinase family protein; K04728 ataxia telangiectasia mutated family protein [EC:2.7.11.1]	YBL088C TEL1, Protein kinase primarily involved in telomere length regulation, contributes to cell cycle checkpoint control in response to DNA damage, functionally redundant with Mec1p, homolog of human ataxia telangiectasia ATM gene	12.03	11.07	13.84	13.4	15.07	14.67	12.58	13.86	9.76	9.3
BDFG_00780	hypothetical protein	PF11894.3|DUF3414[Protein of unknown function (DUF3414)];PF10557.4|Cullin_Nedd8[Cullin protein neddylation domain];PF00888.17|Cullin[Cullin family]	GO:0006511|ubiquitin-dependent;GO:0031625|ubiquitin;GO:0031461|cullin-RING	GO:0043632|modification-dependent;GO:0044265|cellular;GO:0051603|proteolysis;GO:0044257|cellular;GO:0019941|modification-dependent;GO:0044267|cellular;GO:0006511|ubiquitin-dependent;GO:0044238|primary;GO:0044237|cellular;GO:0008152|metabolic;GO:0030163|protein;GO:0009057|macromolecule;GO:0044260|cellular;GO:0044248|cellular;GO:0006508|proteolysis;GO:0043170|macromolecule;GO:0019538|protein;GO:000…	.	.	.	cim:CIMG_09298 hypothetical protein; K10609 cullin 4	YJL039C NUP192, Essential structural subunit of the nuclear pore complex NPC, localizes to the nuclear periphery of nuclear pores, homologous to human p205	31.78	31.43	33.54	34.14	35.17	36.32	18.83	20.16	27.72	26.52
[truncated: 8,410 more rows]
