# Supplementary material for: The Dynamic Genome and Transcriptome of the Human Fungal Pathogen Blastomyces and Close Relative Emmonsia
Source: PLoS Genet. 2015 Oct 6;11(10):e1005493. doi: 10.1371/journal.pgen.1005493 (PMC4595289; doi:10.1371/journal.pgen.1005493)
Supplement: S13 Table — (XLSX) [file pgen.1005493.s025.xlsx]

## Sheet: TableS13_BDgenes_UpinMAC
Table S13. List of significantly upregulated genes during the interaction with macrophages
Locus ID	Gene product name	Cluster description	PFAM	GO	GO_filled	KeggEC	SignalP	TmHMM	TopKeggBlast	Macrophages_vs_RPMI		Genome count	Gene count
										Log FC	FDR
BDFG_03193	hypothetical protein	conserved hypothetical protein	.	.	.	.	SigP4[DScore:0.593]	.	hch:HCH_02477 regulatory P domain-containing protein	3.63472	0	17	17
BDFG_03060	endo-1,3(4)-beta-glucanase	endo-1,3(4)-beta-glucanase	PF03639.8|Glyco_hydro_81[Glycosyl hydrolase family 81]	GO:0033903|endo-1,3(4)-beta-glucanase;GO:0016998|cell	GO:0033903|endo-1,3(4)-beta-glucanase;GO:0016787|hydrolase;GO:0003824|catalytic;GO:0003674|molecular_function;GO:0004553|hydrolase;GO:0016798|hydrolase;GO:0044036|cell;GO:0008152|metabolic;GO:0043170|macromolecule;GO:0008150|biological_process;GO:0016998|cell;GO:0009056|catabolic	.	SigP4[DScore:0.891]	.	cpw:CPC735_068970 Glycosyl hydrolase family 81 protein	2.03607	6.4e-196	18	18
BDFG_06058	hypothetical protein	conserved hypothetical protein	PF11951.3|Fungal_trans_2[Fungal specific transcription factor domain];PF00172.13|Zn_clus[Fungal Zn(2)-Cys(6) binuclear cluster domain]	GO:0005634|nucleus;GO:0006355|regulation;GO:0008270|zinc;GO:0003700|transcription	GO:0044424|intracellular;GO:0044464|cell;GO:0043227|membrane-bounded;GO:0043229|intracellular;GO:0005575|cellular_component;GO:0043226|organelle;GO:0043231|intracellular;GO:0005634|nucleus;GO:0050794|regulation;GO:0060255|regulation;GO:0019219|regulation;GO:0009889|regulation;GO:0051171|regulation;GO:0008150|biological_process;GO:0045449|regulation;GO:0010468|regulation;GO:0006355|regulation;GO:0…	.	.	TMH:1	cpw:CPC735_009870 Fungal Zn binuclear cluster domain containing protein	1.89573	6.68e-152	16	16
BDFG_05060	hypothetical protein	ABC multidrug transporter Mdr1	PF00005.22|ABC_tran[ABC transporter];PF00664.18|ABC_membrane[ABC transporter transmembrane region]	GO:0055085|transmembrane;GO:0005524|ATP;GO:0016021|integral;GO:0042626|ATPase	GO:0051234|establishment;GO:0009987|cellular;GO:0008150|biological_process;GO:0006810|transport;GO:0055085|transmembrane;GO:0032553|ribonucleotide;GO:0005488|binding;GO:0030554|adenyl;GO:0032559|adenyl;GO:0017076|purine;GO:0005524|ATP;GO:0001882|nucleoside;GO:0003674|molecular_function;GO:0000166|nucleotide;GO:0032555|purine;GO:0001883|purine;GO:0031224|intrinsic;GO:0044425|membrane;GO:0044464|ce…	.	.	TMH:12	cim:CIMG_06197 similar to sister p-glycoprotein; K05658 ATP-binding cassette, subfamily B (MDR/TAP), member 1	1.85871	5.07e-131	19	102
BDFG_04440	hypothetical protein	conserved hypothetical protein	PF00046.24|Homeobox[Homeobox domain]	GO:0005634|nucleus;GO:0006355|regulation;GO:0043565|sequence-specific;GO:0003700|transcription	GO:0044424|intracellular;GO:0044464|cell;GO:0043227|membrane-bounded;GO:0043229|intracellular;GO:0005575|cellular_component;GO:0043226|organelle;GO:0043231|intracellular;GO:0005634|nucleus;GO:0050794|regulation;GO:0060255|regulation;GO:0019219|regulation;GO:0009889|regulation;GO:0051171|regulation;GO:0008150|biological_process;GO:0045449|regulation;GO:0010468|regulation;GO:0006355|regulation;GO:0…	.	.	.	afm:AFUA_4G04320 homeobox transcription factor	1.53657	2.07e-118	19	19
BDFG_04186	hypothetical protein	conserved hypothetical protein	.	.	.	.	.	.	.	1.57611	1.92e-104	18	18
BDFG_06466	succinate dehydrogenase [ubiquinone] iron-sulfur subunit, mitochondrial	succinate dehydrogenase iron-sulfur subunit	PF13183.1|Fer4_8[4Fe-4S dicluster domain];PF13534.1|Fer4_17[4Fe-4S dicluster domain];PF13085.1|Fer2_3[2Fe-2S iron-sulfur cluster binding domain];TIGR00384[dhsB: succinate dehydrogenase and fumarate reductase iron-sulfur protein]	GO:0009055|electron;GO:0006099|tricarboxylic;GO:0051537|2;GO:0000104|succinate;GO:0005506|iron;GO:0055114|oxidation	GO:0009055|electron;GO:0003674|molecular_function;GO:0044237|cellular;GO:0008152|metabolic;GO:0051187|cofactor;GO:0044248|cellular;GO:0009987|cellular;GO:0008150|biological_process;GO:0046356|acetyl-CoA;GO:0006099|tricarboxylic;GO:0006732|coenzyme;GO:0006084|acetyl-CoA;GO:0051186|cofactor;GO:0009109|coenzyme;GO:0009056|catabolic;GO:0051537|2;GO:0005488|binding;GO:0051540|metal;GO:0051536|iron-sul…	EC:1.3.5.1[Succinate dehydrogenase (ubiquinone).]	.	.	abe:ARB_02933 hypothetical protein; K00235 succinate dehydrogenase (ubiquinone) iron-sulfur subunit [EC:1.3.5.1]	1.22651	5.27e-101	19	19
BDFG_06207	hypothetical protein	hypothetical protein	PF01988.14|VIT1[VIT family]	.	.	.	.	TMH:5	ang:ANI_1_1064014 An01g08010; calcium transporter	1.97797	1.71e-92	19	19
BDFG_04494	succinate dehydrogenase (ubiquinone) cytochrome b560 subunit	succinate dehydrogenase cytochrome b560 subunit	TIGR02970[succ_dehyd_cytB: succinate dehydrogenase, cytochrome b556 subunit];PF01127.17|Sdh_cyt[Succinate dehydrogenase/Fumarate reductase transmembrane subunit]	GO:0009055|electron;GO:0006099|tricarboxylic;GO:0016020|membrane;GO:0000104|succinate	GO:0009055|electron;GO:0003674|molecular_function;GO:0044237|cellular;GO:0008152|metabolic;GO:0051187|cofactor;GO:0044248|cellular;GO:0009987|cellular;GO:0008150|biological_process;GO:0046356|acetyl-CoA;GO:0006099|tricarboxylic;GO:0006732|coenzyme;GO:0006084|acetyl-CoA;GO:0051186|cofactor;GO:0009109|coenzyme;GO:0009056|catabolic;GO:0016020|membrane;GO:0044464|cell;GO:0005575|cellular_component;GO…	.	.	TMH:3	tve:TRV_00347 hypothetical protein; K00236 succinate dehydrogenase (ubiquinone) cytochrome b560 subunit	1.20432	4.51e-90	19	19
BDFG_01343	electron-transferring-flavoprotein dehydrogenase	electron transfer flavoprotein-ubiquinone oxidoreductase	PF13450.1|NAD_binding_8[NAD(P)-binding Rossmann-like domain];PF05187.8|ETF_QO[Electron transfer flavoprotein-ubiquinone oxidoreductase]	GO:0004174|electron-transferring-flavoprotein;GO:0004497|monooxygenase;GO:0055114|oxidation	GO:0004174|electron-transferring-flavoprotein;GO:0016645|oxidoreductase;GO:0016649|oxidoreductase;GO:0003824|catalytic;GO:0003674|molecular_function;GO:0016491|oxidoreductase;GO:0004497|monooxygenase;GO:0008152|metabolic;GO:0008150|biological_process;GO:0055114|oxidation	EC:1.5.5.1[Electron-transferring-flavoprotein dehydrogenase.]	.	.	cim:CIMG_03559 hypothetical protein; K00311 electron-transferring-flavoprotein dehydrogenase [EC:1.5.5.1]	1.16831	5.35e-87	18	18
BDFG_02965	catalase	catalase	PF00199.14|Catalase[Catalase];PF06628.7|Catalase-rel[Catalase-related immune-responsive]	GO:0020037|heme;GO:0004096|catalase;GO:0042744|hydrogen;GO:0055114|oxidation	GO:0020037|heme;GO:0005488|binding;GO:0043169|cation;GO:0046906|tetrapyrrole;GO:0005506|iron;GO:0043167|ion;GO:0003674|molecular_function;GO:0046914|transition;GO:0046872|metal;GO:0003824|catalytic;GO:0016684|oxidoreductase;GO:0016209|antioxidant;GO:0004096|catalase;GO:0016491|oxidoreductase;GO:0004601|peroxidase;GO:0033554|cellular;GO:0050896|response;GO:0044237|cellular;GO:0070301|cellular;GO:0…	EC:1.11.1.6[Catalase.]	.	.	cim:CIMG_04336 similar to catalase isozyme P; K03781 catalase [EC:1.11.1.6]	1.29714	4.69e-86	18	22
BDFG_00760	pyruvate decarboxylase	pyruvate decarboxylase	PF02776.13|TPP_enzyme_N[Thiamine pyrophosphate enzyme, N-terminal TPP binding domain];PF02775.16|TPP_enzyme_C[Thiamine pyrophosphate enzyme, C-terminal TPP binding domain];PF00205.17|TPP_enzyme_M[Thiamine pyrophosphate enzyme, central domain]	GO:0000287|magnesium;GO:0016831|carboxy-lyase;GO:0030976|thiamin	GO:0005488|binding;GO:0043169|cation;GO:0000287|magnesium;GO:0043167|ion;GO:0003674|molecular_function;GO:0046872|metal;GO:0003824|catalytic;GO:0016830|carbon-carbon;GO:0016831|carboxy-lyase;GO:0016829|lyase;GO:0019842|vitamin;GO:0048037|cofactor;GO:0030976|thiamin;GO:0050662|coenzyme	.	.	.	cpw:CPC735_005250 pyruvate decarboxylase, putative (EC:4.1.1.1); K01568 pyruvate decarboxylase [EC:4.1.1.1]	1.66012	1.26e-84	18	29
BDFG_04269	hypothetical protein	hypothetical protein	PF03188.11|Cytochrom_B561[Eukaryotic cytochrome b561]	.	.	.	.	TMH:6	abe:ARB_07758 cytochrome b561, putative	1.08682	2.68e-78	17	17
BDFG_04739	hypothetical protein	hypothetical protein	.	.	.	.	.	.	.	3.61663	8.97e-76	5	5
BDFG_02901	hypothetical protein	cytochrome P450 alkane hydroxylase	PF00067.17|p450[Cytochrome P450]	GO:0009055|electron;GO:0020037|heme;GO:0055114|oxidation;GO:0016712|oxidoreductase	GO:0009055|electron;GO:0003674|molecular_function;GO:0020037|heme;GO:0005488|binding;GO:0043169|cation;GO:0046906|tetrapyrrole;GO:0005506|iron;GO:0043167|ion;GO:0046914|transition;GO:0046872|metal;GO:0008152|metabolic;GO:0008150|biological_process;GO:0055114|oxidation;GO:0003824|catalytic;GO:0004497|monooxygenase;GO:0016705|oxidoreductase;GO:0016491|oxidoreductase;GO:0016712|oxidoreductase	.	.	TMH:1	ure:UREG_01634 similar to n-alkane-inducible cytochrome P-450	1.04681	1.69e-75	19	20
BDFG_09499	cytochrome c	cytochrome c	PF13442.1|Cytochrome_CBB3[Cytochrome C oxidase, cbb3-type, subunit III];PF00034.16|Cytochrom_C[Cytochrome c]	GO:0006810|transport;GO:0005759|mitochondrial;GO:0009055|electron;GO:0022900|electron;GO:0020037|heme;GO:0070469|respiratory	GO:0051234|establishment;GO:0008150|biological_process;GO:0006810|transport;GO:0044424|intracellular;GO:0044422|organelle;GO:0044464|cell;GO:0005759|mitochondrial;GO:0044429|mitochondrial;GO:0044446|intracellular;GO:0005575|cellular_component;GO:0044444|cytoplasmic;GO:0009055|electron;GO:0003674|molecular_function;GO:0044237|cellular;GO:0008152|metabolic;GO:0006091|generation;GO:0009987|cellular;…	.	.	.	ure:UREG_06457 cytochrome c; K08738 cytochrome c	1.14537	1.98e-73	17	17
BDFG_04995	hypothetical protein	hypothetical protein	.	.	.	.	SigP4[DScore:0.859]	TMH:2	afm:AFUA_1G09510 GPI anchored serine-threonine rich protein	1.54106	3.69e-73	14	14
BDFG_01204	hypothetical protein	Cu-Zn superoxide dismutase	PF00080.15|Sod_Cu[Copper/zinc superoxide dismutase (SODC)]	GO:0006801|superoxide;GO:0046872|metal;GO:0055114|oxidation	GO:0006801|superoxide;GO:0044237|cellular;GO:0008152|metabolic;GO:0009987|cellular;GO:0008150|biological_process;GO:0006800|oxygen;GO:0005488|binding;GO:0043169|cation;GO:0043167|ion;GO:0003674|molecular_function;GO:0046872|metal;GO:0055114|oxidation	.	SigP4[DScore:0.679]	.	tve:TRV_01881 cytosolic Cu/Zn superoxide dismutase, putative	1.03233	1.51e-66	18	18
BDFG_02462	hypothetical protein	ZIP metal ion transporter	PF02535.17|Zip[ZIP Zinc transporter]	GO:0016020|membrane;GO:0055085|transmembrane;GO:0046873|metal;GO:0030001|metal	GO:0016020|membrane;GO:0044464|cell;GO:0005575|cellular_component;GO:0051234|establishment;GO:0009987|cellular;GO:0008150|biological_process;GO:0006810|transport;GO:0055085|transmembrane;GO:0022892|substrate-specific;GO:0022891|substrate-specific;GO:0046873|metal;GO:0005215|transporter;GO:0015075|ion;GO:0003674|molecular_function;GO:0008324|cation;GO:0022857|transmembrane;GO:0030001|metal;GO:0006…	.	.	TMH:8	cpw:CPC735_054870 ZIP Zinc transporter family protein	1.25579	5.43e-66	19	19
BDFG_04916	hypothetical protein	hypothetical protein	.	GO:0005840|ribosome	GO:0032991|macromolecular;GO:0044424|intracellular;GO:0043228|non-membrane-bounded;GO:0044464|cell;GO:0043229|intracellular;GO:0005840|ribosome;GO:0043232|intracellular;GO:0043226|organelle;GO:0005575|cellular_component;GO:0030529|ribonucleoprotein;GO:0044444|cytoplasmic	.	.	.	ang:ANI_1_574064 An07g04660; ribosomal protein L24E	1.14136	8.63e-66	18	18
BDFG_00978	succinate dehydrogenase (ubiquinone) membrane anchor subunit	TIM22 inner membrane protein import complex anchor subunit Tim18	PF05328.7|CybS[CybS]	GO:0006099|tricarboxylic;GO:0005740|mitochondrial;GO:0020037|heme;GO:0016021|integral;GO:0003824|catalytic	GO:0044237|cellular;GO:0008152|metabolic;GO:0051187|cofactor;GO:0044248|cellular;GO:0009987|cellular;GO:0008150|biological_process;GO:0046356|acetyl-CoA;GO:0006099|tricarboxylic;GO:0006732|coenzyme;GO:0006084|acetyl-CoA;GO:0051186|cofactor;GO:0009109|coenzyme;GO:0009056|catabolic;GO:0044424|intracellular;GO:0044422|organelle;GO:0005740|mitochondrial;GO:0044464|cell;GO:0044429|mitochondrial;GO:004…	.	.	.	ure:UREG_02833 succinate dehydrogenase cytochrome b small subunit; K07119	1.02588	5.46e-65	17	17
BDFG_04770	hypothetical protein	hypothetical protein	.	.	.	.	.	TMH:1	.	1.26072	1.22e-64	12	12
BDFG_03610	formate dehydrogenase	formate dehydrogenase	PF00389.25|2-Hacid_dh[D-isomer specific 2-hydroxyacid dehydrogenase, catalytic domain];PF02826.14|2-Hacid_dh_C[D-isomer specific 2-hydroxyacid dehydrogenase, NAD binding domain]	GO:0016616|oxidoreductase;GO:0051287|NAD;GO:0008863|formate;GO:0055114|oxidation	GO:0016614|oxidoreductase;GO:0016616|oxidoreductase;GO:0003824|catalytic;GO:0003674|molecular_function;GO:0016491|oxidoreductase;GO:0005488|binding;GO:0000166|nucleotide;GO:0048037|cofactor;GO:0051287|NAD;GO:0050662|coenzyme;GO:0016903|oxidoreductase;GO:0008863|formate;GO:0016620|oxidoreductase;GO:0008152|metabolic;GO:0008150|biological_process;GO:0055114|oxidation	EC:1.2.1.2[Formate dehydrogenase.]	.	.	cpw:CPC735_037090 Formate dehydrogenase, putative (EC:1.2.1.2); K00122 formate dehydrogenase [EC:1.2.1.2]	1.07288	1.61e-64	19	20
BDFG_05131	GATA-binding protein, other eukaryote	GATA-binding protein	PF00320.22|GATA[GATA zinc finger]	GO:0006355|regulation;GO:0008270|zinc;GO:0043565|sequence-specific;GO:0003700|transcription	GO:0050794|regulation;GO:0060255|regulation;GO:0019219|regulation;GO:0009889|regulation;GO:0051171|regulation;GO:0008150|biological_process;GO:0045449|regulation;GO:0010468|regulation;GO:0006355|regulation;GO:0031326|regulation;GO:0080090|regulation;GO:0010556|regulation;GO:0031323|regulation;GO:0051252|regulation;GO:0050789|regulation;GO:0019222|regulation;GO:0065007|biological;GO:0005488|bindin…	.	.	.	cpw:CPC735_056160 GATA family transcription factor	1.43198	1.07e-62	17	17
BDFG_04881	aconitate hydratase 1	aconitate hydratase	PF00330.15|Aconitase[Aconitase family (aconitate hydratase)];PF00694.14|Aconitase_C[Aconitase C-terminal domain];TIGR01340[aconitase_mito: aconitate hydratase, mitochondrial]	GO:0006099|tricarboxylic;GO:0003994|aconitate;GO:0051539|4	GO:0044237|cellular;GO:0008152|metabolic;GO:0051187|cofactor;GO:0044248|cellular;GO:0009987|cellular;GO:0008150|biological_process;GO:0046356|acetyl-CoA;GO:0006099|tricarboxylic;GO:0006732|coenzyme;GO:0006084|acetyl-CoA;GO:0051186|cofactor;GO:0009109|coenzyme;GO:0009056|catabolic;GO:0016835|carbon-oxygen;GO:0003824|catalytic;GO:0003674|molecular_function;GO:0003994|aconitate;GO:0016829|lyase;GO:0…	EC:4.2.1.3[Aconitate hydratase.]	.	.	cpw:CPC735_003650 Aconitate hydratase, mitochondrial precursor, putative (EC:4.2.1.3); K01681 aconitate hydratase 1 [EC:4.2.1.3]	1.01331	1.32e-62	19	39
BDFG_02609	NADH-ubiquinone oxidoreductase 51 kDa subunit, mitochondrial	NADH-ubiquinone oxidoreductase 51 kDa subunit	PF01512.12|Complex1_51K[Respiratory-chain NADH dehydrogenase 51 Kd subunit];TIGR01959[nuoF_fam: NADH oxidoreductase (quinone), F subunit];PF10531.4|SLBB[SLBB domain];PF10589.4|NADH_4Fe-4S[NADH-ubiquinone oxidoreductase-F iron-sulfur binding region]	GO:0010181|FMN;GO:0051539|4;GO:0051287|NAD;GO:0008137|NADH;GO:0055114|oxidation	GO:0005488|binding;GO:0010181|FMN;GO:0003674|molecular_function;GO:0000166|nucleotide;GO:0048037|cofactor;GO:0050662|coenzyme;GO:0051539|4;GO:0051540|metal;GO:0051536|iron-sulfur;GO:0051287|NAD;GO:0050136|NADH;GO:0016655|oxidoreductase;GO:0008137|NADH;GO:0003954|NADH;GO:0003824|catalytic;GO:0016651|oxidoreductase;GO:0016491|oxidoreductase;GO:0008152|metabolic;GO:0008150|biological_process;GO:0055…	EC:1.6.99.3[NADH dehydrogenase.];EC:1.6.5.3[NADH:ubiquinone reductase (H(+)-translocating).]	.	.	cpw:CPC735_049350 NADH-ubiquinone oxidoreductase 51 kDa subunit, mitochondrial precursor, putative (EC:1.6.5.3); K03942 NADH dehydrogenase (ubiquinone) flavoprotein 1 [EC:1.6.5.3 1.6.99.3]	1.01368	7.71e-62	19	20
BDFG_00028	2-oxoisovalerate dehydrogenase E1 component, alpha subunit	2-oxoisovalerate dehydrogenase subunit alpha	PF00676.15|E1_dh[Dehydrogenase E1 component]	GO:0003863|3-methyl-2-oxobutanoate;GO:0055114|oxidation	GO:0016903|oxidoreductase;GO:0003863|3-methyl-2-oxobutanoate;GO:0003824|catalytic;GO:0016624|oxidoreductase;GO:0003674|molecular_function;GO:0016491|oxidoreductase;GO:0008152|metabolic;GO:0008150|biological_process;GO:0055114|oxidation	EC:1.2.4.4[3-methyl-2-oxobutanoate dehydrogenase (2-methylpropanoyl-transferring).]	.	.	ure:UREG_01280 2-oxoisovalerate dehydrogenase alpha subunit; K00166 2-oxoisovalerate dehydrogenase E1 component, alpha subunit [EC:1.2.4.4]	1.13539	1.02e-61	19	19
BDFG_00476	aspartate aminotransferase	aspartate aminotransferase	PF00155.16|Aminotran_1_2[Aminotransferase class I and II]	GO:0009058|biosynthetic;GO:0006520|cellular;GO:0004069|L-aspartate:2-oxoglutarate;GO:0030170|pyridoxal	GO:0009058|biosynthetic;GO:0008152|metabolic;GO:0008150|biological_process;GO:0044237|cellular;GO:0006519|cellular;GO:0006520|cellular;GO:0042180|cellular;GO:0034641|cellular;GO:0009987|cellular;GO:0009308|amine;GO:0044106|cellular;GO:0044281|small;GO:0006807|nitrogen;GO:0044238|primary;GO:0019752|carboxylic;GO:0006082|organic;GO:0043436|oxoacid;GO:0003824|catalytic;GO:0008483|transaminase;GO:001…	EC:2.6.1.1[Aspartate transaminase.]	.	.	cpw:CPC735_052740 aminotransferase, classes I and II family protein (EC:2.6.1.1)	1.0684	1.25e-61	18	18
BDFG_05886	hypothetical protein	expression library immunization antigen 1	.	.	.	.	SigP4[DScore:0.734]	.	cim:CIMG_10032 similar to expression library immunization antigen 1	2.37633	3.85e-60	18	18
BDFG_02387	hypothetical protein	hypothetical protein	.	.	.	.	.	.	act:ACLA_074860 GNAT family acetyltransferase, putative	1.18121	1.72e-55	18	18
BDFG_04184	4-hydroxyphenylpyruvate dioxygenase 1	4-hydroxyphenylpyruvate dioxygenase	PF13669.1|Glyoxalase_4[Glyoxalase/Bleomycin resistance protein/Dioxygenase superfamily];PF00903.20|Glyoxalase[Glyoxalase/Bleomycin resistance protein/Dioxygenase superfamily];TIGR01263[4HPPD: 4-hydroxyphenylpyruvate dioxygenase]	GO:0006572|tyrosine;GO:0003868|4-hydroxyphenylpyruvate;GO:0005506|iron;GO:0055114|oxidation;GO:0006559|L-phenylalanine	GO:0006725|cellular;GO:0044237|cellular;GO:0006519|cellular;GO:0006572|tyrosine;GO:0008152|metabolic;GO:0006520|cellular;GO:0042180|cellular;GO:0044248|cellular;GO:0034641|cellular;GO:0009987|cellular;GO:0008150|biological_process;GO:0009308|amine;GO:0006570|tyrosine;GO:0044106|cellular;GO:0009072|aromatic;GO:0009074|aromatic;GO:0044281|small;GO:0006807|nitrogen;GO:0044282|small;GO:0044238|primar…	EC:1.13.11.27[4-hydroxyphenylpyruvate dioxygenase.]	.	.	afm:AFUA_2G04200 4-hydroxyphenylpyruvate dioxygenase (EC:1.13.11.27); K00457 4-hydroxyphenylpyruvate dioxygenase [EC:1.13.11.27]	1.39647	8.45e-53	18	18
BDFG_05654	2-oxoisovalerate dehydrogenase E2 component (dihydrolipoyl transacylase)	2-oxoisovalerate dehydrogenase E2 component	PF02817.12|E3_binding[e3 binding domain];PF00198.18|2-oxoacid_dh[2-oxoacid dehydrogenases acyltransferase (catalytic domain)];PF00364.17|Biotin_lipoyl[Biotin-requiring enzyme]	GO:0008415|acyltransferase;GO:0005515|protein;GO:0046949|fatty-acyl-CoA;GO:0043754|dihydrolipoyllysine-residue;GO:0031405|lipoic	GO:0016746|transferase;GO:0003824|catalytic;GO:0016740|transferase;GO:0003674|molecular_function;GO:0016747|transferase;GO:0008415|acyltransferase;GO:0005515|protein;GO:0005488|binding;GO:0051188|cofactor;GO:0046949|fatty-acyl-CoA;GO:0016053|organic;GO:0035337|fatty-acyl-CoA;GO:0044255|cellular;GO:0009058|biosynthetic;GO:0044237|cellular;GO:0008610|lipid;GO:0008152|metabolic;GO:0042180|cellular;G…	.	.	.	cpw:CPC735_048440 2-oxo acid dehydrogenases acyltransferase domain containing protein (EC:2.3.1.168); K09699 2-oxoisovalerate dehydrogenase E2 component (dihydrolipoyl transacylase) [EC:2.3.1.168]	1.1205	1.18e-52	19	19
BDFG_04738	hypothetical protein	phosphotransferase enzyme family protein	PF01636.18|APH[Phosphotransferase enzyme family];PF01633.15|Choline_kinase[Choline/ethanolamine kinase]	GO:0016740|transferase	GO:0003824|catalytic;GO:0016740|transferase;GO:0003674|molecular_function	.	.	.	fgr:FG10662.1 hypothetical protein; K01187 alpha-glucosidase [EC:3.2.1.20]	1.6452	3.04e-51	10	10
BDFG_03876	hypothetical protein	hypothetical protein	.	.	.	.	SigP4[DScore:0.831]	.	.	1.01708	1.53e-48	6	7
BDFG_02228	hypothetical protein	hypothetical protein	.	.	.	.	.	.	tve:TRV_00624 LEA domain protein	1.22984	2.95e-43	17	17
BDFG_01437	hypothetical protein	benzoate 4-monooxygenase cytochrome P450	PF00067.17|p450[Cytochrome P450]	GO:0009055|electron;GO:0020037|heme;GO:0004497|monooxygenase;GO:0055114|oxidation	GO:0009055|electron;GO:0003674|molecular_function;GO:0020037|heme;GO:0005488|binding;GO:0043169|cation;GO:0046906|tetrapyrrole;GO:0005506|iron;GO:0043167|ion;GO:0046914|transition;GO:0046872|metal;GO:0003824|catalytic;GO:0004497|monooxygenase;GO:0016491|oxidoreductase;GO:0008152|metabolic;GO:0008150|biological_process;GO:0055114|oxidation	.	.	TMH:1	nfi:NFIA_089120 benzoate 4-monooxygenase cytochrome P450	1.08893	7.39e-41	13	13
BDFG_04576	6-phosphogluconate dehydrogenase	6-phosphogluconate dehydrogenase	PF00393.14|6PGD[6-phosphogluconate dehydrogenase, C-terminal domain];PF01210.18|NAD_Gly3P_dh_N[NAD-dependent glycerol-3-phosphate dehydrogenase N-terminus];PF02737.13|3HCDH_N[3-hydroxyacyl-CoA dehydrogenase, NAD binding domain];PF03446.10|NAD_binding_2[NAD binding domain of 6-phosphogluconate dehydrogenase]	GO:0050661|NADP;GO:0006098|pentose-phosphate;GO:0004616|phosphogluconate;GO:0055114|oxidation	GO:0005488|binding;GO:0003674|molecular_function;GO:0000166|nucleotide;GO:0048037|cofactor;GO:0050661|NADP;GO:0050662|coenzyme;GO:0006769|nicotinamide;GO:0046365|monosaccharide;GO:0006739|NADP;GO:0019362|pyridine;GO:0046496|nicotinamide;GO:0006066|alcohol;GO:0044275|cellular;GO:0009117|nucleotide;GO:0046164|alcohol;GO:0044237|cellular;GO:0006006|glucose;GO:0008152|metabolic;GO:0006139|nucleobase,…	EC:1.1.1.44[Phosphogluconate dehydrogenase (decarboxylating).]	.	.	ure:UREG_04836 similar to 6-phosphogluconate dehydrogenase; K00033 6-phosphogluconate dehydrogenase [EC:1.1.1.44]	1.75221	2.16e-39	11	11
BDFG_02678	acyl-CoA dehydrogenase	acyl-CoA dehydrogenase	PF08028.6|Acyl-CoA_dh_2[Acyl-CoA dehydrogenase, C-terminal domain];PF02770.14|Acyl-CoA_dh_M[Acyl-CoA dehydrogenase, middle domain];PF02771.11|Acyl-CoA_dh_N[Acyl-CoA dehydrogenase, N-terminal domain];PF00441.19|Acyl-CoA_dh_1[Acyl-CoA dehydrogenase, C-terminal domain]	GO:0050660|FAD;GO:0003995|acyl-CoA;GO:0055114|oxidation	GO:0050660|FAD;GO:0005488|binding;GO:0030554|adenyl;GO:0017076|purine;GO:0001882|nucleoside;GO:0003674|molecular_function;GO:0000166|nucleotide;GO:0048037|cofactor;GO:0001883|purine;GO:0050662|coenzyme;GO:0003824|catalytic;GO:0003995|acyl-CoA;GO:0016491|oxidoreductase;GO:0016627|oxidoreductase;GO:0008152|metabolic;GO:0008150|biological_process;GO:0055114|oxidation	.	.	.	ure:UREG_03602 acyl-CoA dehydrogenase	1.9514	1.56e-38	14	14
BDFG_08344	hypothetical protein	hypothetical protein	PF00011.16|HSP20[Hsp20/alpha crystallin family]	.	.	.	.	.	pno:SNOG_02476 hypothetical protein; K13993 HSP20 family protein	1.30852	1.46e-37	12	12
BDFG_03468	hypothetical protein	heme/steroid binding domain-containing protein	PF00173.23|Cyt-b5[Cytochrome b5-like Heme/Steroid binding domain]	GO:0020037|heme	GO:0020037|heme;GO:0005488|binding;GO:0043169|cation;GO:0046906|tetrapyrrole;GO:0005506|iron;GO:0043167|ion;GO:0003674|molecular_function;GO:0046914|transition;GO:0046872|metal	.	.	.	nfi:NFIA_008930 heme/steroid binding domain protein, putative	1.00654	1.2e-35	18	18
BDFG_04128	mannitol-1-phosphate 5-dehydrogenase	mannitol-1-phosphate 5-dehydrogenase	PF01232.18|Mannitol_dh[Mannitol dehydrogenase Rossmann domain];PF08125.8|Mannitol_dh_C[Mannitol dehydrogenase C-terminal domain]	GO:0008926|mannitol-1-phosphate;GO:0055114|oxidation;GO:0050662|coenzyme	GO:0016614|oxidoreductase;GO:0016616|oxidoreductase;GO:0003824|catalytic;GO:0008926|mannitol-1-phosphate;GO:0003674|molecular_function;GO:0016491|oxidoreductase;GO:0008152|metabolic;GO:0008150|biological_process;GO:0055114|oxidation;GO:0005488|binding;GO:0048037|cofactor;GO:0050662|coenzyme	EC:1.1.1.17[Mannitol-1-phosphate 5-dehydrogenase.]	.	.	ure:UREG_02218 similar to mannitol-1-phosphate dehydrogenase; K00009 mannitol-1-phosphate 5-dehydrogenase [EC:1.1.1.17]	1.08033	1.52e-34	19	19
BDFG_03774	hypothetical protein	class II aldolase/adducin domain-containing protein	PF00596.16|Aldolase_II[Class II Aldolase and Adducin N-terminal domain]	GO:0046872|metal	GO:0005488|binding;GO:0043169|cation;GO:0043167|ion;GO:0003674|molecular_function;GO:0046872|metal	.	.	.	cpw:CPC735_010070 Class II Aldolase and Adducin N-terminal domain containing protein	1.54874	2.48e-34	16	16
BDFG_03050	3-hydroxyisobutyrate dehydrogenase	conserved hypothetical protein	PF02737.13|3HCDH_N[3-hydroxyacyl-CoA dehydrogenase, NAD binding domain];PF03446.10|NAD_binding_2[NAD binding domain of 6-phosphogluconate dehydrogenase]	GO:0006098|pentose-phosphate;GO:0004616|phosphogluconate;GO:0008442|3-hydroxyisobutyrate;GO:0055114|oxidation;GO:0006573|valine;GO:0050662|coenzyme	GO:0006769|nicotinamide;GO:0046365|monosaccharide;GO:0006739|NADP;GO:0019362|pyridine;GO:0046496|nicotinamide;GO:0006066|alcohol;GO:0044275|cellular;GO:0009117|nucleotide;GO:0046164|alcohol;GO:0044237|cellular;GO:0006006|glucose;GO:0008152|metabolic;GO:0006139|nucleobase,;GO:0044262|cellular;GO:0006753|nucleoside;GO:0005996|monosaccharide;GO:0044248|cellular;GO:0006098|pentose-phosphate;GO:003464…	.	.	.	aor:AOR_1_854024 AO090010000515; oxidoreductase; K00020 3-hydroxyisobutyrate dehydrogenase [EC:1.1.1.31]	1.3853	3.68e-33	16	16
BDFG_04009	hypothetical protein	hypothetical protein	PF06687.7|SUR7[SUR7/PalI family]	.	.	.	.	TMH:4	aor:AOR_1_872054 AO090011000512; cortical patch protein SUR7	1.21853	1.74e-29	14	14
BDFG_01036	hypothetical protein	hypothetical protein	.	.	.	.	.	.	afv:AFLA_011310 vps9-ankyrin repeat-containing protein, putative	1.09597	6.49e-27	4	4
BDFG_01297	hypothetical protein	conserved hypothetical protein	.	.	.	.	.	.	tve:TRV_01989 conserved serine-rich protein	1.23173	1.79e-26	15	15
BDFG_07895	superoxide dismutase [Mn], mitochondrial	superoxide dismutase	PF02777.13|Sod_Fe_C[Iron/manganese superoxide dismutases, C-terminal domain];PF00081.17|Sod_Fe_N[Iron/manganese superoxide dismutases, alpha-hairpin domain]	GO:0006801|superoxide;GO:0004784|superoxide;GO:0046872|metal;GO:0005739|mitochondrion;GO:0055114|oxidation	GO:0006801|superoxide;GO:0044237|cellular;GO:0008152|metabolic;GO:0009987|cellular;GO:0008150|biological_process;GO:0006800|oxygen;GO:0016721|oxidoreductase;GO:0003824|catalytic;GO:0004784|superoxide;GO:0003674|molecular_function;GO:0016209|antioxidant;GO:0016491|oxidoreductase;GO:0005488|binding;GO:0043169|cation;GO:0043167|ion;GO:0046872|metal;GO:0044424|intracellular;GO:0044464|cell;GO:0043227…	.	.	.	pte:PTT_18747 hypothetical protein; K04564 superoxide dismutase, Fe-Mn family [EC:1.15.1.1]	1.13799	4.45e-25	14	14
BDFG_04283	Cu2+-exporting ATPase	copper-transporting P-type ATPase	TIGR01494[ATPase_P-type: HAD ATPase, P-type, family IC];PF00403.21|HMA[Heavy-metal-associated domain];TIGR00003[TIGR00003: copper ion binding protein];PF00702.21|Hydrolase[haloacid dehalogenase-like hydrolase];PF12710.2|HAD[haloacid dehalogenase-like hydrolase];PF00122.15|E1-E2_ATPase[E1-E2 ATPase];TIGR01525[ATPase-IB_hvy: heavy metal translocating P-type ATPase]	GO:0006754|ATP;GO:0004008|copper-exporting;GO:0046872|metal;GO:0005524|ATP;GO:0016021|integral;GO:0030001|metal	GO:0009165|nucleotide;GO:0009259|ribonucleotide;GO:0009142|nucleoside;GO:0009117|nucleotide;GO:0009058|biosynthetic;GO:0044237|cellular;GO:0008152|metabolic;GO:0046483|heterocycle;GO:0006139|nucleobase,;GO:0006753|nucleoside;GO:0009144|purine;GO:0055086|nucleobase,;GO:0009987|cellular;GO:0008150|biological_process;GO:0009145|purine;GO:0046034|ATP;GO:0009206|purine;GO:0044281|small;GO:0006754|ATP;…	.	.	TMH:8	cpw:CPC735_007830 copper-translocating P-type ATPase family protein (EC:3.6.3.4)	1.10179	8.47e-25	18	19
BDFG_08393	hypothetical protein	hypothetical protein	.	.	.	.	.	.	.	1.46184	4.53e-24	4	4
BDFG_08035	beta-glucosidase A	glycosyl hydrolase	PF00933.16|Glyco_hydro_3[Glycosyl hydrolase family 3 N terminal domain];PF01915.17|Glyco_hydro_3_C[Glycosyl hydrolase family 3 C-terminal domain];PF14310.1|Fn3-like[Fibronectin type III-like domain]	GO:0008422|beta-glucosidase;GO:0005975|carbohydrate	GO:0016787|hydrolase;GO:0003824|catalytic;GO:0015926|glucosidase;GO:0008422|beta-glucosidase;GO:0003674|molecular_function;GO:0004553|hydrolase;GO:0016798|hydrolase;GO:0008152|metabolic;GO:0008150|biological_process;GO:0044238|primary;GO:0005975|carbohydrate	EC:3.2.1.21[Beta-glucosidase.]	SigP4[DScore:0.699]	.	ure:UREG_02075 beta-glucosidase 1; K05349 beta-glucosidase [EC:3.2.1.21]	1.36231	7.05e-24	19	58
BDFG_05690	alcohol dehydrogenase (NADP+)	aldehyde reductase	PF00248.16|Aldo_ket_red[Aldo/keto reductase family]	GO:0008106|alcohol;GO:0055114|oxidation	GO:0016614|oxidoreductase;GO:0016616|oxidoreductase;GO:0003824|catalytic;GO:0008106|alcohol;GO:0003674|molecular_function;GO:0016491|oxidoreductase;GO:0004033|aldo-keto;GO:0008152|metabolic;GO:0008150|biological_process;GO:0055114|oxidation	.	.	.	cpw:CPC735_013500 aldehyde reductase (EC:1.1.1.2)	1.12426	3.05e-23	18	18
BDFG_00703	hypothetical protein	conserved hypothetical protein	PF07690.11|MFS_1[Major Facilitator Superfamily];TIGR00879[SP: MFS transporter, sugar porter (SP) family];PF00083.19|Sugar_tr[Sugar (and other) transporter]	GO:0008643|carbohydrate;GO:0055085|transmembrane;GO:0016021|integral;GO:0022891|substrate-specific	GO:0051234|establishment;GO:0008643|carbohydrate;GO:0008150|biological_process;GO:0006810|transport;GO:0009987|cellular;GO:0055085|transmembrane;GO:0031224|intrinsic;GO:0044425|membrane;GO:0044464|cell;GO:0016021|integral;GO:0005575|cellular_component;GO:0022892|substrate-specific;GO:0022891|substrate-specific;GO:0005215|transporter;GO:0003674|molecular_function;GO:0022857|transmembrane	.	.	TMH:10	abe:ARB_00700 hexose transporter protein	4.59813	1.56e-22	19	19
BDFG_00243	hypothetical protein	CaaX prenyl protease	PF00144.19|Beta-lactamase[Beta-lactamase]	GO:0008233|peptidase	GO:0008233|peptidase;GO:0016787|hydrolase;GO:0003824|catalytic;GO:0003674|molecular_function	.	.	.	svl:Strvi_6160 beta-lactamase	1.03837	2.96e-21	12	14
BDFG_04524	alcohol dehydrogenase	alcohol dehydrogenase	PF13561.1|adh_short_C2[Enoyl-(Acyl carrier protein) reductase];PF08659.5|KR[KR domain];PF00106.20|adh_short[short chain dehydrogenase]	GO:0005488|binding;GO:0055114|oxidation;GO:0016491|oxidoreductase	GO:0005488|binding;GO:0003674|molecular_function;GO:0008152|metabolic;GO:0008150|biological_process;GO:0055114|oxidation;GO:0003824|catalytic;GO:0016491|oxidoreductase	.	.	.	cpw:CPC735_030560 oxidoreductase, short chain dehydrogenase/reductase family protein	1.74015	1.52e-17	16	22
BDFG_09430	hypothetical protein	hypothetical protein	.	.	.	.	.	.	.	1.48966	1.37e-14	1	1
BDFG_08364	hypothetical protein	hypothetical protein	PF07106.8|TBPIP[Tat binding protein 1(TBP-1)-interacting protein (TBPIP)]	.	.	.	.	.	ang:ANI_1_2598094 An11g11070; spindle poison sensitivity protein Scp3	1.18439	3.9e-14	16	16
BDFG_06083	hypothetical protein	DUF1446 domain-containing protein	PF07287.6|DUF1446[Protein of unknown function (DUF1446)]	GO:0010181|FMN	GO:0005488|binding;GO:0010181|FMN;GO:0003674|molecular_function;GO:0000166|nucleotide;GO:0048037|cofactor;GO:0050662|coenzyme	.	.	.	afv:AFLA_108820 DUF1446 domain protein	1.04405	8.16e-14	13	13
BDFG_08334	hypothetical protein	conserved hypothetical protein	.	.	.	.	SigP4[DScore:0.776]	.	.	1.03866	1.03e-13	15	15
BDFG_02894	glucosamine-6-phosphate deaminase	glucosamine-6-phosphate deaminase	TIGR00502[nagB: glucosamine-6-phosphate deaminase];PF01182.15|Glucosamine_iso[Glucosamine-6-phosphate isomerases/6-phosphogluconolactonase]	GO:0004342|glucosamine-6-phosphate;GO:0016787|hydrolase;GO:0006044|N-acetylglucosamine	GO:0016861|intramolecular;GO:0003824|catalytic;GO:0019239|deaminase;GO:0003674|molecular_function;GO:0004342|glucosamine-6-phosphate;GO:0016853|isomerase;GO:0016860|intramolecular;GO:0016787|hydrolase;GO:0006066|alcohol;GO:0044237|cellular;GO:0008152|metabolic;GO:0044262|cellular;GO:0005996|monosaccharide;GO:0009987|cellular;GO:0008150|biological_process;GO:0044281|small;GO:0044238|primary;GO:000…	EC:3.5.99.6[Glucosamine-6-phosphate deaminase.]	.	.	cim:CIMG_04411 glucosamine-6-phosphate deaminase; K02564 glucosamine-6-phosphate deaminase [EC:3.5.99.6]	1.06461	2.12e-13	19	20
BDFG_07300	hypothetical protein	conserved hypothetical protein	.	.	.	.	.	TMH:5	.	1.01623	1.66e-12	11	11
BDFG_05056	hypothetical protein	hypothetical protein	.	.	.	.	.	TMH:3	.	1.13665	2.72e-11	8	8
BDFG_05085	hypothetical protein	conserved hypothetical protein	.	.	.	.	SigP4[DScore:0.820]	.	.	1.70679	4.1e-10	15	15
BDFG_02047	hypothetical protein	acetyltransferase	PF00583.19|Acetyltransf_1[Acetyltransferase (GNAT) family];PF13673.1|Acetyltransf_10[Acetyltransferase (GNAT) domain]	GO:0008152|metabolic;GO:0008080|N-acetyltransferase	GO:0008152|metabolic;GO:0008150|biological_process;GO:0008080|N-acetyltransferase;GO:0016746|transferase;GO:0003824|catalytic;GO:0016740|transferase;GO:0003674|molecular_function;GO:0016747|transferase;GO:0016407|acetyltransferase;GO:0016410|N-acyltransferase;GO:0008415|acyltransferase	.	.	.	aor:AOR_1_606164 AO090001000345; acetyltransferase, GNAT family	1.15327	1.58e-09	15	18
BDFG_01587	hypothetical protein	conserved hypothetical protein	PF13894.1|zf-C2H2_4[C2H2-type zinc finger];PF13912.1|zf-C2H2_6[C2H2-type zinc finger]	GO:0005622|intracellular;GO:0008270|zinc	GO:0044464|cell;GO:0005622|intracellular;GO:0005575|cellular_component;GO:0005488|binding;GO:0043169|cation;GO:0043167|ion;GO:0003674|molecular_function;GO:0008270|zinc;GO:0046914|transition;GO:0046872|metal	.	.	.	nfi:NFIA_091800 C2H2 finger domain protein, putative	1.03344	8.47e-09	19	19
BDFG_03043	hypothetical protein	integral membrane protein	PF05462.6|Dicty_CAR[Slime mold cyclic AMP receptor];PF00001.16|7tm_1[7 transmembrane receptor (rhodopsin family)];PF11970.3|Git3_C[G protein-coupled glucose receptor regulating Gpa2 C-term];PF11710.3|Git3[G protein-coupled glucose receptor regulating Gpa2]	.	.	.	.	TMH:7	aor:AOR_1_320174 AO090005000173; integral membrane protein	1.06245	2.56e-08	18	18
BDFG_07441	hypothetical protein	phosphotransferase enzyme family protein	PF01636.18|APH[Phosphotransferase enzyme family]	GO:0016740|transferase	GO:0003824|catalytic;GO:0016740|transferase;GO:0003674|molecular_function	.	.	.	act:ACLA_085480 phosphotransferase enzyme family protein	1.02421	7.29e-08	13	26
BDFG_07126	hypothetical protein	Afu4g10450_gene	.	.	.	.	SigP4[DScore:0.604]	TMH:1	.	1.31194	7.65e-08	15	15
BDFG_02995	hypothetical protein	hypothetical protein	PF02434.11|Fringe[Fringe-like];PF04646.7|DUF604[Protein of unknown function, DUF604]	.	.	.	.	TMH:1	lbz:LbrM34_V2.0540 proteophosphoglycan ppg4	1.08252	2.8e-07	16	16
BDFG_08689	hypothetical protein	hypothetical protein	.	.	.	.	SigP4[DScore:0.796]	.	.	1.14068	7.82e-07	8	11
BDFG_05484	hypothetical protein	hypothetical protein	PF11905.3|DUF3425[Domain of unknown function (DUF3425)]	GO:0003824|catalytic;GO:0005488|binding	GO:0003824|catalytic;GO:0003674|molecular_function;GO:0005488|binding	.	.	.	.	1.11995	9.31e-07	10	10
BDFG_03990	hypothetical protein	conserved hypothetical protein	.	.	.	.	.	.	.	1.02021	2.8e-06	17	17
BDFG_06057	hypothetical protein	hypothetical protein	.	.	.	.	SigP4[DScore:0.818]	.	.	1.86005	1.58e-05	11	11
BDFG_07808	hypothetical protein	monooxygenase	PF13450.1|NAD_binding_8[NAD(P)-binding Rossmann-like domain];PF00743.14|FMO-like[Flavin-binding monooxygenase-like];PF13434.1|K_oxygenase[L-lysine 6-monooxygenase (NADPH-requiring)];PF13738.1|Pyr_redox_3[Pyridine nucleotide-disulphide oxidoreductase]	GO:0050661|NADP;GO:0050660|FAD;GO:0004499|flavin-containing;GO:0055114|oxidation	GO:0005488|binding;GO:0003674|molecular_function;GO:0000166|nucleotide;GO:0048037|cofactor;GO:0050661|NADP;GO:0050662|coenzyme;GO:0050660|FAD;GO:0030554|adenyl;GO:0017076|purine;GO:0001882|nucleoside;GO:0001883|purine;GO:0004499|flavin-containing;GO:0003824|catalytic;GO:0004497|monooxygenase;GO:0016709|oxidoreductase;GO:0016705|oxidoreductase;GO:0016491|oxidoreductase;GO:0008152|metabolic;GO:0008…	.	.	.	nfi:NFIA_002700 monooxygenase	1.08895	1.66e-05	17	19
BDFG_01595	hypothetical protein	N,N-dimethylglycine oxidase	PF01266.19|DAO[FAD dependent oxidoreductase]	GO:0016491|oxidoreductase	GO:0003824|catalytic;GO:0003674|molecular_function;GO:0016491|oxidoreductase	.	.	.	nfi:NFIA_044170 FAD dependent oxidoreductase, putative	1.07792	2.44e-05	11	12
BDFG_08500	oxidoreductase	oxidoreductase	PF00478.20|IMPDH[IMP dehydrogenase / GMP reductase domain];PF03060.10|NMO[Nitronate monooxygenase]	GO:0018580|2-nitropropane;GO:0055114|oxidation	GO:0018580|2-nitropropane;GO:0016702|oxidoreductase;GO:0003824|catalytic;GO:0051213|dioxygenase;GO:0003674|molecular_function;GO:0016491|oxidoreductase;GO:0016701|oxidoreductase;GO:0008152|metabolic;GO:0008150|biological_process;GO:0055114|oxidation	.	.	.	aor:AOR_1_1352144 AO090023000783; oxidoreductase, 2-nitropropane dioxygenase family	1.55307	8.21e-05	7	11
BDFG_07838	hypothetical protein	cellulose-binding, family II	.	GO:0016787|hydrolase	GO:0016787|hydrolase;GO:0003824|catalytic;GO:0003674|molecular_function	.	.	.	.	1.98511	8.81e-05	5	5
BDFG_04312	hypothetical protein	phosphoketolase	PF09363.5|XFP_C[XFP C-terminal domain];PF03894.10|XFP[D-xylulose 5-phosphate/D-fructose 6-phosphate phosphoketolase];PF09364.5|XFP_N[XFP N-terminal domain]	GO:0005975|carbohydrate;GO:0016832|aldehyde-lyase;GO:0004802|transketolase	GO:0008152|metabolic;GO:0008150|biological_process;GO:0044238|primary;GO:0005975|carbohydrate;GO:0003824|catalytic;GO:0016830|carbon-carbon;GO:0003674|molecular_function;GO:0016829|lyase;GO:0016832|aldehyde-lyase;GO:0016744|transferase;GO:0016740|transferase;GO:0004802|transketolase	.	.	.	ure:UREG_07525 hypothetical protein; K01636 [EC:4.1.2.-]	1.66555	0.000102908	19	19
BDFG_05943	hypothetical protein	hypothetical protein	PF14033.1|DUF4246[Protein of unknown function (DUF4246)]	.	.	.	.	.	cim:CIMG_03544 hypothetical protein; K11761 chromatin structure-remodeling complex protein RSC7	1.05524	0.00014867	1	1
BDFG_04362	hypothetical protein	conserved hypothetical protein	.	.	.	.	.	.	afv:AFLA_017360 NAD dependent epimerase/dehydratase, putative	1.16568	0.000746065	17	18
BDFG_05667	hypothetical protein	hypothetical protein	.	.	.	.	.	.	.	1.06452	0.0011865	11	12
BDFG_05907	hypothetical protein	hypothetical protein	.	.	.	.	.	.	.	1.34342	0.00124542	3	3
BDFG_02043	hypothetical protein	4-coumarate-CoA ligase	PF13193.1|DUF4009[Domain of unknown function (DUF4009)];PF00501.23|AMP-binding[AMP-binding enzyme]	GO:0008152|metabolic;GO:0016874|ligase	GO:0008152|metabolic;GO:0008150|biological_process;GO:0016874|ligase;GO:0003824|catalytic;GO:0003674|molecular_function	.	.	.	cpw:CPC735_057030 AMP-binding enzyme, putative	1.12574	0.00172349	14	17
BDFG_08554	hypothetical protein	aromatic ring-opening dioxygenase LigB subunit	PF02900.13|LigB[Catalytic LigB subunit of aromatic ring-opening dioxygenase]	GO:0016702|oxidoreductase;GO:0008270|zinc;GO:0006725|cellular;GO:0055114|oxidation;GO:0008198|ferrous	GO:0016702|oxidoreductase;GO:0003824|catalytic;GO:0051213|dioxygenase;GO:0003674|molecular_function;GO:0016491|oxidoreductase;GO:0016701|oxidoreductase;GO:0005488|binding;GO:0043169|cation;GO:0043167|ion;GO:0008270|zinc;GO:0046914|transition;GO:0046872|metal;GO:0006725|cellular;GO:0044237|cellular;GO:0008152|metabolic;GO:0009987|cellular;GO:0008150|biological_process;GO:0055114|oxidation;GO:00081…	EC:1.13.-.-[ Acting on single donors with incorporation of molecular oxygen.]	.	.	act:ACLA_097470 aromatic ring-opening dioxygenase LigB subunit, putative	1.12574	0.00178204	17	17
BDFG_00883	hypothetical protein	AN7255_gene	.	.	.	.	.	.	.	1.75638	0.00182571	16	16
BDFG_07626	hypothetical protein	hypothetical protein	.	.	.	.	.	.	.	1.21879	0.00234281	3	3
BDFG_06780	hypothetical protein	conserved hypothetical protein	.	.	.	.	.	.	.	1.10642	0.00259953	14	17
BDFG_04311	hypothetical protein	acetate kinase	PF00871.12|Acetate_kinase[Acetokinase family]	GO:0016774|phosphotransferase;GO:0016310|phosphorylation;GO:0016301|kinase;GO:0005622|intracellular;GO:0006082|organic	GO:0016774|phosphotransferase;GO:0003824|catalytic;GO:0016740|transferase;GO:0003674|molecular_function;GO:0016772|transferase;GO:0016310|phosphorylation;GO:0044237|cellular;GO:0006796|phosphate;GO:0008152|metabolic;GO:0009987|cellular;GO:0008150|biological_process;GO:0006793|phosphorus;GO:0016301|kinase;GO:0044464|cell;GO:0005622|intracellular;GO:0005575|cellular_component;GO:0044281|small;GO:00…	.	.	.	nfi:NFIA_066500 acetate kinase, putative; K00925 acetate kinase [EC:2.7.2.1]	1.19381	0.00319811	19	19
BDFG_02891	hypothetical protein	integral membrane protein	.	.	.	.	.	.	nfi:NFIA_014200 integral membrane protein, putative	1.50414	0.00349259	15	17
BDFG_05111	hypothetical protein	extracellular serine-rich protein	.	.	.	.	SigP4[DScore:0.553]	TMH:1	abe:ARB_03024 extracellular serine-rich protein	1.02348	0.00420736	18	20
BDFG_08626	hypothetical protein	SET domain-containing protein	PF00856.23|SET[SET domain]	.	.	.	.	.	afm:AFUA_5G08460 SET domain protein	2.38881	0.00598581	11	11
BDFG_06212	hypothetical protein	hypothetical protein	.	.	.	.	.	.	.	1.22159	0.00667937	4	4
BDFG_02455	hypothetical protein	conserved hypothetical protein	PF00856.23|SET[SET domain]	.	.	.	.	.	aor:AOR_1_1380054 AO090011000823; SET domain protein	5.39179	0.0106392	17	17
BDFG_07050	hypothetical protein	4-coumarate:coenzyme A ligase	PF00501.23|AMP-binding[AMP-binding enzyme]	GO:0008152|metabolic;GO:0016874|ligase	GO:0008152|metabolic;GO:0008150|biological_process;GO:0016874|ligase;GO:0003674|molecular_function;GO:0003824|catalytic	.	.	.	cpw:CPC735_013860 AMP-binding enzyme, putative	1.54221	0.0111719	10	10
BDFG_07669	hypothetical protein	conserved hypothetical protein	PF03962.10|Mnd1[Mnd1 family]	.	.	.	.	.	cpw:CPC735_019910 Mnd1 family protein	1.03659	0.0120125	19	19
BDFG_09007	hypothetical protein	conserved hypothetical protein	.	.	.	.	.	.	.	1.26536	0.0126119	11	16
BDFG_04413	hypothetical protein	hypothetical protein	.	.	.	.	.	.	.	1.35696	0.0126603	8	8
BDFG_06065	hypothetical protein	formyl-coenzyme A transferase	PF02515.12|CoA_transf_3[CoA-transferase family III]	GO:0008152|metabolic;GO:0016740|transferase	GO:0008152|metabolic;GO:0008150|biological_process;GO:0003824|catalytic;GO:0016740|transferase;GO:0003674|molecular_function	.	.	.	cpw:CPC735_023060 CAIB/BAIF family protein	1.43853	0.0131234	11	11
BDFG_06976	hypothetical protein	AN5383_gene	.	.	.	.	.	.	.	1.1244	0.013223	13	16
BDFG_07969	hypothetical protein	hypothetical protein	.	.	.	.	.	.	.	1.7378	0.0159429	5	5
BDFG_09247	hypothetical protein	hypothetical protein	.	.	.	.	.	.	.	1.89943	0.0186868	4	4
BDFG_06582	hypothetical protein	hypothetical protein	PF13095.1|FTA2[Kinetochore Sim4 complex subunit FTA2]	.	.	.	.	.	.	1.13997	0.0267536	4	4
BDFG_00735	hypothetical protein	conserved hypothetical protein	.	.	.	.	.	.	.	1.13997	0.0269694	13	13
BDFG_02916	hypothetical protein	DUF636 domain-containing protein	PF04828.9|GFA[Glutathione-dependent formaldehyde-activating enzyme]	GO:0008152|metabolic;GO:0016846|carbon-sulfur	GO:0008152|metabolic;GO:0008150|biological_process;GO:0003824|catalytic;GO:0016846|carbon-sulfur;GO:0003674|molecular_function;GO:0016829|lyase	.	.	.	afm:AFUA_7G04120 DUF636 domain protein	1.37249	0.0272929	8	9
BDFG_04717	hypothetical protein	peptidase M24	PF01321.13|Creatinase_N[Creatinase/Prolidase N-terminal domain];PF00557.19|Peptidase_M24[Metallopeptidase family M24]	GO:0016787|hydrolase;GO:0009987|cellular	GO:0016787|hydrolase;GO:0003824|catalytic;GO:0003674|molecular_function;GO:0009987|cellular;GO:0008150|biological_process	.	.	.	rxy:Rxyl_1906 peptidase M24; K01271 Xaa-Pro dipeptidase [EC:3.4.13.9]	1.83307	0.02747	8	14
BDFG_08417	hypothetical protein	hypothetical protein	.	.	.	.	.	.	.	1.83307	0.0275349	4	4
BDFG_08187	hypothetical protein	conserved hypothetical protein	.	.	.	.	.	.	.	1.00025	0.028016	17	17
BDFG_01699	hypothetical protein	conserved hypothetical protein	.	.	.	.	.	.	.	1.9417	0.0298995	19	19
BDFG_02612	hypothetical protein	hypothetical protein	.	.	.	.	.	.	.	1.09797	0.0309012	4	4
BDFG_01280	hypothetical protein	conserved hypothetical protein	.	.	.	.	.	.	.	2.62282	0.032134	16	36
BDFG_07451	hypothetical protein	hypothetical protein	.	.	.	.	.	.	.	1.24679	0.0355451	2	2
BDFG_03764	hypothetical protein	UPF0271 protein	PF03746.11|LamB_YcsF[LamB/YcsF family]	.	.	.	.	.	nfi:NFIA_009880 lactam utilization protein LamB; K07160 UPF0271 protein	3.09719	0.0457984	12	12
BDFG_01992	hypothetical protein	conserved hypothetical protein	.	.	.	.	.	.	spu:584408 uncharacterized LOC584408	2.19851	0.0494233	11	11
