# Supplementary material for: The Dynamic Genome and Transcriptome of the Human Fungal Pathogen Blastomyces and Close Relative Emmonsia
Source: PLoS Genet. 2015 Oct 6;11(10):e1005493. doi: 10.1371/journal.pgen.1005493 (PMC4595289; doi:10.1371/journal.pgen.1005493)
Supplement: S14 Table — (XLSX) [file pgen.1005493.s026.xlsx]

## Sheet: Table S14. BDATCC26199 up mouse
Table S14. List of significantly upregulated genes induced during mouse infection
Locus	Gene product name	PFAM	sigP4	S. cerevisiae ortholog	Macrophages	Yeast_RPMI	Yeast_HMM	Mycelia_HMM	Mouse	AverageFC
BDFG_02039	cysteine synthase A	PF00291.20|PALP[Pyridoxal-phosphate dependent enzyme];PF00581.15|Rhodanese[Rhodanese-like domain]	.	.	0.87	0.89	17.9	0.625	894.93	9.02781
BDFG_05357	hypothetical protein	PF13933.1|HRXXH[Putative peptidase family]	SigP4[DScore:0.670]	YOL154W ZPS1, Putative GPI-anchored protein, transcription is induced under low-zinc conditions, as mediated by the Zap1p transcription factor, and at alkaline pH	4.28	4.305	10.195	7	1654.47	8.1059
BDFG_09329	hypothetical protein	.	SigP4[DScore:0.853]	.	1.54	0.915	1.39	0.03	110.89	7.79751
BDFG_02038	hypothetical protein	PF07690.11|MFS_1[Major Facilitator Superfamily];PF00083.19|Sugar_tr[Sugar (and other) transporter]	.	.	1.985	2.135	9.12	4.805	291.21	6.30238
BDFG_06873	hypothetical protein	.	SigP4[DScore:0.809]	.	1.76	1.85	3.545	5.665	176.965	5.9632
BDFG_09159	hypothetical protein	PF02535.17|Zip[ZIP Zinc transporter]	SigP4[DScore:0.886]	.	55.29	34.695	157.295	30.57	1921.76	5.12385
BDFG_08433	glycerate kinase	PF02595.10|Gly_kinase[Glycerate kinase family];TIGR00045[TIGR00045: glycerate kinase]	.	.	2.16	1.13	1.995	4.255	51.875	4.60471
BDFG_00941	hypothetical protein	.	.	.	91.37	49.26	56.47	89.13	1230.6	4.15449
BDFG_01204	hypothetical protein	PF00080.15|Sod_Cu[Copper/zinc superoxide dismutase (SODC)]	SigP4[DScore:0.679]	.	31.23	15.28	11.59	12.215	282.135	4.12881
BDFG_07895	superoxide dismutase [Mn], mitochondrial	PF02777.13|Sod_Fe_C[Iron/manganese superoxide dismutases, C-terminal domain];PF00081.17|Sod_Fe_N[Iron/manganese superoxide dismutases, alpha-hairpin domain]	.	.	10.165	4.62	54.96	0.045	57.915	4.12828
BDFG_01791	hypothetical protein	.	.	.	0.625	0.55	0.595	1.35	13.035	4.1216
BDFG_01388	hypothetical protein	.	.	.	0.765	0.57	0.705	0.2	7.285	3.8671
BDFG_04319	oxidoreductase	PF01408.17|GFO_IDH_MocA[Oxidoreductase family, NAD-binding Rossmann fold]	.	.	5.29	4.145	20.865	12.965	111.02	3.661
BDFG_07107	hypothetical protein	.	.	.	5.81	6.035	7.13	3.31	61.89	3.52929
BDFG_01073	hypothetical protein	PF13452.1|zf-MaoC[Metal-binding domain of MaoC dehydratase];PF01575.14|MaoC_dehydratas[MaoC like domain]	.	.	66.485	117.79	8.515	3.815	227.265	3.33625
BDFG_07896	hypothetical protein	.	.	.	13.615	7.6	35.82	0.775	72.555	3.30394
BDFG_04176	hypothetical protein	PF04681.7|Bys1[Blastomyces yeast-phase-specific protein]	SigP4[DScore:0.692]	.	95.54	66.385	24.575	1.17	204.07	3.30148
BDFG_09115	hypothetical protein	PF00106.20|adh_short[short chain dehydrogenase]	.	.	4.425	4.155	5.035	0.65	26.06	3.21795
BDFG_02387	hypothetical protein	.	.	YGR111W Hypothetical protein	35.43	15.645	8.785	20.14	157.865	3.1583
BDFG_07137	hypothetical protein	PF10469.4|AKAP7_NLS[AKAP7 2'5' RNA ligase-like domain]	.	.	32.175	46.88	15.22	3.945	122.76	2.81786
BDFG_08059	cysteine dioxygenase	PF05995.7|CDO_I[Cysteine dioxygenase type I];PF07847.7|DUF1637[Protein of unknown function (DUF1637)]	.	.	268.05	172.68	35.425	229.775	922.965	2.72073
BDFG_05427	hypothetical protein	PF00999.16|Na_H_Exchanger[Sodium/hydrogen exchanger family]	.	.	34.315	32.375	128.925	0.85	121.22	2.6973
BDFG_08334	hypothetical protein	.	SigP4[DScore:0.776]	.	74.215	36.23	155.78	21.88	340.885	2.62425
BDFG_08927	hypothetical protein	.	.	.	17.255	24.94	33.845	6.395	106.775	2.60614
BDFG_00028	2-oxoisovalerate dehydrogenase E1 component, alpha subunit	PF00676.15|E1_dh[Dehydrogenase E1 component]	.	.	95.295	43.445	21.815	50.205	278.49	2.59268
BDFG_07901	hypothetical protein	.	.	.	24.59	16.945	19.3	30.4	127.795	2.52113
BDFG_02611	acetyl-coenzyme A synthetase	PF13193.1|DUF4009[Domain of unknown function (DUF4009)];PF00501.23|AMP-binding[AMP-binding enzyme];PF11930.3|DUF3448[Domain of unknown function (DUF3448)];TIGR02188[Ac_CoA_lig_AcsA: acetate--CoA ligase]	.	YAL054C ACS1, Acetyl-coA synthetase isoform which, along with Acs2p, is the nuclear source of acetyl-coA for histone acetlyation, expressed during growth on nonfermentable carbon sources and under aerobic conditions,YLR153C ACS2, Acetyl-coA synthetase isoform which, along with Acs1p, is the nuclear source of acetyl-coA for histone acetylation, mutants affect global transcription, required for gro…	41.795	42.775	38.915	22.74	189.525	2.41845
BDFG_07269	hypothetical protein	PF02535.17|Zip[ZIP Zinc transporter];TIGR00820[zip: ZIP zinc/iron transport family]	.	YLR130C ZRT2, Low-affinity zinc transporter of the plasma membrane, transcription is induced under low-zinc conditions by the Zap1p transcription factor	36.49	38.425	95.495	30.91	231.365	2.35884
BDFG_08617	hypothetical protein	.	.	.	1.145	0.92	1.17	0.095	3.02	2.32098
BDFG_00760	pyruvate decarboxylase	PF02776.13|TPP_enzyme_N[Thiamine pyrophosphate enzyme, N-terminal TPP binding domain];PF02775.16|TPP_enzyme_C[Thiamine pyrophosphate enzyme, C-terminal TPP binding domain];PF00205.17|TPP_enzyme_M[Thiamine pyrophosphate enzyme, central domain]	.	YGR087C PDC6, Minor isoform of pyruvate decarboxylase, decarboxylates pyruvate to acetaldehyde, involved in amino acid catabolism, transcription is glucose- and ethanol-dependent, and is strongly induced during sulfur limitation,YLR134W PDC5, Minor isoform of pyruvate decarboxylase, key enzyme in alcoholic fermentation, decarboxylates pyruvate to acetaldehyde, regulation is glucose- and ethanol-d…	153.12	48.515	19.76	60.875	262.47	2.26169
BDFG_05654	2-oxoisovalerate dehydrogenase E2 component (dihydrolipoyl transacylase)	PF02817.12|E3_binding[e3 binding domain];PF00198.18|2-oxoacid_dh[2-oxoacid dehydrogenases acyltransferase (catalytic domain)];PF00364.17|Biotin_lipoyl[Biotin-requiring enzyme]	.	.	141.075	64.96	45.75	53.6	325.165	2.23877
BDFG_04186	hypothetical protein	.	.	.	199.325	66.96	27.16	48.63	298.42	2.19993
BDFG_06615	hypothetical protein	PF00209.13|SNF[Sodium:neurotransmitter symporter family]	.	.	83.685	81.725	88.685	29.64	294.79	2.18166
BDFG_04184	4-hydroxyphenylpyruvate dioxygenase 1	PF13669.1|Glyoxalase_4[Glyoxalase/Bleomycin resistance protein/Dioxygenase superfamily];PF00903.20|Glyoxalase[Glyoxalase/Bleomycin resistance protein/Dioxygenase superfamily];TIGR01263[4HPPD: 4-hydroxyphenylpyruvate dioxygenase]	.	.	464.185	176.7	76.545	153.145	790.045	2.16287
BDFG_00717	hypothetical protein	PF05730.6|CFEM[CFEM domain]	SigP4[DScore:0.698]	.	5.39	3.315	0.85	2.73	11.185	2.12977
BDFG_01386	peptide-methionine (S)-S-oxide reductase	TIGR00401[msrA: peptide-methionine (S)-S-oxide reductase];PF01625.16|PMSR[Peptide methionine sulfoxide reductase]	.	YER042W MXR1, Peptide methionine sulfoxide reductase, reverses the oxidation of methionine residues, involved in oxidative damage repair, providing resistance to oxidative stress and regulation of lifespan	26.84	32.265	19.75	30.425	117.465	2.12573
BDFG_06042	MFS transporter, SP family, sugar:H+ symporter	PF07690.11|MFS_1[Major Facilitator Superfamily];TIGR00879[SP: MFS transporter, sugar porter (SP) family];PF00083.19|Sugar_tr[Sugar (and other) transporter]	.	YMR011W HXT2, High-affinity glucose transporter of the major facilitator superfamily, expression is induced by low levels of glucose and repressed by high levels of glucose,YDR345C HXT3, Low affinity glucose transporter of the major facilitator superfamily, expression is induced in low or high glucose conditions,YHR096C HXT5, Hexose transporter with moderate affinity for glucose, induced in the p…	136.365	106.645	129.68	144.955	557.9	2.11508
BDFG_03316	hypothetical protein	PF07690.11|MFS_1[Major Facilitator Superfamily]	.	.	144.62	142.68	78.22	65.585	436.055	2.1058
BDFG_03902	2-oxoisovalerate dehydrogenase E1 component, beta subunit	PF02779.19|Transket_pyr[Transketolase, pyrimidine binding domain];PF02780.15|Transketolase_C[Transketolase, C-terminal domain]	.	.	139.155	81.415	62.9	47.175	316.75	2.05558
BDFG_05401	hypothetical protein	PF00651.26|BTB[BTB/POZ domain]	.	.	30.255	26.44	42.325	23.13	119.92	2.0173
BDFG_07903	hypothetical protein	PF13508.1|Acetyltransf_7[Acetyltransferase (GNAT) domain]	.	.	46.125	43.225	68.345	12.63	142.125	1.97453
BDFG_06517	hypothetical protein	.	.	.	9.935	9.27	3.15	6.005	25.1	1.95578
BDFG_00979	hypothetical protein	PF00107.21|ADH_zinc_N[Zinc-binding dehydrogenase];PF13602.1|ADH_zinc_N_2[Zinc-binding dehydrogenase]	.	YML131W Hypothetical protein	193.285	178.785	179.78	104.48	597.31	1.9036
BDFG_07447	hypothetical protein	PF00324.16|AA_permease[Amino acid permease];PF13520.1|AA_permease_2[Amino acid permease]	.	YPL265W DIP5, Dicarboxylic amino acid permease, mediates high-affinity and high-capacity transport of L-glutamate and L-aspartate, also a transporter for Gln, Asn, Ser, Ala, and Gly	39.29	28.125	71.64	21.81	134.57	1.89467
BDFG_08248	delta-1-pyrroline-5-carboxylate dehydrogenase, mitochondrial	TIGR01236[D1pyr5carbox1: 1-pyrroline-5-carboxylate dehydrogenase];PF00171.17|Aldedh[Aldehyde dehydrogenase family]	.	YHR037W PUT2, Delta-1-pyrroline-5-carboxylate dehydrogenase, nuclear-encoded mitochondrial protein involved in utilization of proline as sole nitrogen source	76.995	77.09	90.75	30.02	230.21	1.85858
BDFG_02449	high-affinity nickel-transporter	PF03824.11|NicO[High-affinity nickel-transport protein]	.	.	117.665	137.76	98.465	12.84	242.56	1.84885
BDFG_08117	hypothetical protein	.	.	.	31.93	54.555	38.635	16.895	112.255	1.78009
BDFG_03262	hypothetical protein	.	.	.	3.595	3.685	6.145	1.385	11.21	1.77692
BDFG_05358	hypothetical protein	PF01063.14|Aminotran_4[Aminotransferase class IV]	.	YMR289W ABZ2, Aminodeoxychorismate lyase 4-amino-4-deoxychorismate lyase, catalyzes the third step in para-aminobenzoic acid biosynthesis, involved in folic acid biosynthesis	12.655	9.945	8.125	9.28	33.73	1.77379
BDFG_01607	hypothetical protein	.	.	.	85.27	85.47	122.485	30.28	247.115	1.77376
BDFG_07138	hypothetical protein	TIGR03421[FeS_CyaY: iron donor protein CyaY];TIGR03422[mito_frataxin: frataxin];PF01491.11|Frataxin_Cyay[Frataxin-like domain]	.	YDL120W YFH1, Frataxin, regulates mitochondrial iron accumulation	147.94	164.86	76.29	41.215	316.23	1.75064
BDFG_02310	AAT family amino acid transporter	PF00324.16|AA_permease[Amino acid permease];PF13520.1|AA_permease_2[Amino acid permease]	.	.	18.425	54.035	24.465	24.19	92.415	1.74149
BDFG_04185	homogentisate 1,2-dioxygenase	PF04209.8|HgmA[homogentisate 1,2-dioxygenase];TIGR01015[hmgA: homogentisate 1,2-dioxygenase]	.	.	1023.18	640.56	391.58	706.95	2167.63	1.72905
BDFG_09346	hypothetical protein	.	.	.	13.67	17.42	31.695	2.6	33.54	1.67931
BDFG_08006	minor allergen Alt a 7	PF02525.12|Flavodoxin_2[Flavodoxin-like fold];PF00258.20|Flavodoxin_1[Flavodoxin];TIGR01755[flav_wrbA: NAD(P)H:quinone oxidoreductase, type IV];PF03358.10|FMN_red[NADPH-dependent FMN reductase]	.	YDR032C PST2, Protein with similarity to members of a family of flavodoxin-like proteins,YCR004C YCP4, Protein of unknown function, has sequence and structural similarity to flavodoxins, the authentic, non-tagged protein is detected in highly purified mitochondria in high-throughput studies	113.065	174.57	30.83	110.745	289.575	1.6715
BDFG_00354	hypothetical protein	PF00011.16|HSP20[Hsp20/alpha crystallin family]	.	.	2117.2	1761.91	1960.09	1261.12	5549.31	1.66718
BDFG_04569	hypothetical protein	.	.	.	16.46	23.56	31.64	15.06	64.175	1.62277
BDFG_01066	hypothetical protein	PF00072.19|Response_reg[Response regulator receiver domain]	.	.	15.85	26.705	5.765	6.255	33.205	1.57277
BDFG_07185	phosphatidylinositol glycan, class M	PF06728.8|PIG-U[GPI transamidase subunit PIG-U];PF05007.8|Mannosyl_trans[Mannosyltransferase (PIG-M)]	.	YJR013W GPI14, Glycosylphosphatidylinositol-alpha 1,4 mannosyltransferase I, involved in GPI anchor biosynthesis, requires Pbn1p for function, homolog of mammalian PIG-M	19.055	22.305	10.99	12.23	45.985	1.56748
BDFG_08613	hypothetical protein	PF13621.1|Cupin_8[Cupin-like domain]	.	.	48.785	72.745	34.415	30.915	130.34	1.55609
BDFG_01684	hypothetical protein	.	SigP4[DScore:0.809]	.	202.785	121.9	260.675	148.545	501.37	1.50908
BDFG_04868	hypothetical protein	.	.	.	2.745	3.38	4.275	0.84	6.8	1.49847
BDFG_02086	histone deacetylase HOS3	PF00850.14|Hist_deacetyl[Histone deacetylase domain]	.	YPL116W HOS3, Trichostatin A-insensitive homodimeric histone deacetylase HDAC with specificity in vitro for histones H3, H4, H2A, and H2B, similar to Hda1p, Rpd3p, Hos1p, and Hos2p, deletion results in increased histone acetylation at rDNA repeats	24.33	24.97	12.225	15.2	51.635	1.48703
BDFG_07857	squalene monooxygenase	PF01266.19|DAO[FAD dependent oxidoreductase];PF08491.5|SE[Squalene epoxidase];PF13450.1|NAD_binding_8[NAD(P)-binding Rossmann-like domain];PF01134.17|GIDA[Glucose inhibited division protein A];PF01946.12|Thi4[Thi4 family];PF01494.14|FAD_binding_3[FAD binding domain];PF00890.19|FAD_binding_2[FAD binding domain]	.	YGR175C ERG1, Squalene epoxidase, catalyzes the epoxidation of squalene to 2,3-oxidosqualene, plays an essential role in the ergosterol-biosynthesis pathway and is the specific target of the antifungal drug terbinafine	66.465	86.635	40.715	46.935	161.535	1.47859
BDFG_06068	hypothetical protein	PF07690.11|MFS_1[Major Facilitator Superfamily]	.	.	60.3	64.78	76.405	21.65	140.795	1.47583
BDFG_02348	hypothetical protein	PF03061.17|4HBT[Thioesterase superfamily]	.	.	8.71	9.395	10.72	5.765	22.985	1.44162
BDFG_08247	hypothetical protein	PF01619.13|Pro_dh[Proline dehydrogenase]	.	YLR142W PUT1, Proline oxidase, nuclear-encoded mitochondrial protein involved in utilization of proline as sole nitrogen source, PUT1 transcription is induced by Put3p in the presence of proline and the absence of a preferred nitrogen source	116.405	108.435	137.205	74.605	282.52	1.40353
BDFG_06678	hypothetical protein	PF00070.22|Pyr_redox[Pyridine nucleotide-disulphide oxidoreductase];PF07992.9|Pyr_redox_2[Pyridine nucleotide-disulphide oxidoreductase]	.	YNR074C AIF1, Mitochondrial cell death effector that translocates to the nucleus in response to apoptotic stimuli, homolog of mammalian Apoptosis-Inducing Factor, putative reductase	27.905	34.71	26.875	20.47	70.99	1.3924
BDFG_08071	hypothetical protein	.	.	.	22.32	25.66	22.91	12.39	52.265	1.37703
BDFG_06504	indoleamine 2,3-dioxygenase	PF01231.13|IDO[Indoleamine 2,3-dioxygenase]	.	.	1538.59	1408.92	1739.01	788.51	3273.05	1.31307
BDFG_01448	STE/STE20/YSK protein kinase	PF00069.20|Pkinase[Protein kinase domain];PF07714.12|Pkinase_Tyr[Protein tyrosine kinase]	.	.	11.39	13.28	9.805	6.075	23.565	1.27512
BDFG_04700	ADP-ribose pyrophosphatase	PF00293.23|NUDIX[NUDIX domain]	.	YBR111C YSA1, Nudix hydrolase family member with ADP-ribose pyrophosphatase activity	19.38	24.64	23.745	12.135	44.695	1.21485
